# Supplementary material for: A [Cu3(μ3-O)]–pyrazolate metallacycle with terminal nitrate ligands exhibiting point group symmetry 3
Source: Acta Crystallogr E Crystallogr Commun. 2016 Mar 15;72(Pt 4):492–4. doi: 10.1107/S2056989016003741 (PMC4910335; doi:10.1107/S2056989016003741)
Supplement: Supplementary file 1 [file e-72-00492-sup1.cif]

##############################################################################
#                                                                            #
# This CIF contains the data in a paper accepted for publication in          #
# Acta Crystallographica Section E. It conforms to the requirements of       #
# Notes for Authors for Acta Crystallographica Section E, and has been       #
# peer reviewed under the auspices of the IUCr Commission on Journals.       #
#                                                                            #
# Full details of the Crystallographic Information File format               #
# are given in the paper "The Crystallographic Information File (CIF):       #
# a New Standard Archive File for Crystallography" by S. R. Hall, F. H.      #
# Allen and I. D. Brown [Acta Cryst. (1991), A47, 655-685].                  #
#                                                                            #
# The current version of the core CIF dictionary is obtainable from          #
# ftp://ftp.iucr.org/pub/cif_core.dic.                                       #
#                                                                            #
# Software is freely available for graphical display of the structure(s)     #
# in this CIF. For information consult the CIF software page                 #
# http://www.iucr.org/resources/cif/software.                                #
#                                                                            #
# This file may be used for bona fide research purposes within the           #
# scientific community so long as proper attribution is given to the journal # 
# article from which it was obtained.                                        #
#                                                                            #
##############################################################################
data_I
_audit_creation_method     'SHELXL-2014/7'
_journal_date_recd_electronic     2015-12-23
_journal_date_accepted     2016-03-04
_journal_name_full     'Acta Crystallographica, Section E'
_journal_year     2016
_journal_volume     72
_journal_issue      4
_journal_page_first     492
_journal_page_last     494
_journal_paper_category     GM
_journal_paper_doi     10.1107/S2056989016003741
_journal_coeditor_code     WM4004
_publ_contact_author_name     'Logesh Mathivathanan'
_publ_contact_author_address
;
Department of Chemistry, University of Puerto Rico - Rio Piedras,
San Juan 00936, Puerto Rico, USA
;
_publ_contact_author_email     logesh.mathivathanan@fiu.edu
_publ_contact_author_fax     ?
_publ_contact_author_phone     ?
_publ_section_title
;
A [Cu~3~(\m~3~-O)]--pyrazolate metallacycle with terminal nitrate ligands
exhibiting point group symmetry 3
;
_publ_section_title_footnote     .
loop_
    _publ_author_name
    _publ_author_footnote
    _publ_author_address
    'Mathivathanan, Logesh'
;
Present address:
Department of Chemistry and Biochemistry, Florida International University,
11200 SW 8th Street, Miami, FL 33199, USA.
;
;
Department of Chemistry
University of Puerto Rico -- Rio Piedras
San Juan 00936
Puerto Rico,
USA
;
    'Cruz, Raquel' .
;
Department of Chemistry, University of Puerto Rico -- Rio Piedras,
San Juan 00936, Puerto Rico,
USA
;
    'Raptis, Raphael G.'
;
Present address:
Department of Chemistry and Biochemistry, Florida International University,
11200 SW 8th Street, Miami, FL 33199, USA.
;
;
Department of Chemistry, University of Puerto Rico -- Rio Piedras,
San Juan 00936, Puerto Rico,
USA
;
_publ_section_synopsis
;
The cuprate anion in the title compound is located about a threefold rotation
axis and hence forms an almost planar Cu~3~(\m~3~-O)-core, where the \m~3~-O
atom is located 0.12 \%A above the Cu~3~ plane.
;
_database_code_depnum_ccdc_archive     'CCDC 1458061'
_chemical_name_systematic
;\
Tris[bis(triphenylphosphoranylidene)ammonium]
tris(\m~2~-4-chloropyrazolato-\k^2^<i>N</i>:<i>N</i>')-\m~3~-oxido-\
tris[(nitrato-\k^2^<i>O</i>,<i>O</i>')cuprate(II)] nitrate monohydrate
;
_chemical_name_common     ?
_chemical_formula_moiety
                     '3(C36 H30 P2 N +), C9 H6 Cl3 Cu3 N9 O10 2-. N O3 -, H2 O1'
_chemical_formula_sum     'C117 H98 Cl3 Cu3 N13 O14 P6'
_chemical_formula_iupac
                   '(C36 H30 P2 N) [Cu3 (C3 H2 Cl1 N2)3 (N O3)3 O]  N O3, H2 O1'
_chemical_formula_weight     2390.85
_chemical_melting_point     ?
_shelx_space_group_comment
;
The symmetry employed for this shelxl refinement is uniquely defined
by the following loop, which should always be used as a source of
symmetry information in preference to the above space-group names.
They are only intended as comments.
;
_space_group_crystal_system     trigonal
_space_group_name_H-M_alt     'R 3'
_space_group_name_Hall     'R 3'
loop_
    _space_group_symop_operation_xyz
    'x, y, z'
    '-y, x-y, z'
    '-x+y, -x, z'
    'x+2/3, y+1/3, z+1/3'
    '-y+2/3, x-y+1/3, z+1/3'
    '-x+y+2/3, -x+1/3, z+1/3'
    'x+1/3, y+2/3, z+2/3'
    '-y+1/3, x-y+2/3, z+2/3'
    '-x+y+1/3, -x+2/3, z+2/3'
_cell_length_a     23.038(2)
_cell_length_b     23.038(2)
_cell_length_c     18.4214(17)
_cell_angle_alpha     90
_cell_angle_beta     90
_cell_angle_gamma     120
_cell_volume     8466.9(17)
_cell_formula_units_Z     3
_cell_measurement_reflns_used     9882
_cell_measurement_theta_min     2.32
_cell_measurement_theta_max     26.04
_cell_measurement_temperature     296(2)
_exptl_crystal_description     polygon
_exptl_crystal_colour     blue
_exptl_crystal_size_max     0.230
_exptl_crystal_size_mid     0.140
_exptl_crystal_size_min     0.130
_exptl_crystal_density_diffrn     1.407
_exptl_crystal_density_meas     ?
_exptl_crystal_density_method     ?
_exptl_crystal_F_000     3687
_exptl_absorpt_coefficient_mu     0.785
_exptl_absorpt_correction_type     multi-scan
_exptl_absorpt_process_details
;
(<i>SADABS</i>; Bruker, 2005)
;
_shelx_estimated_absorpt_T_min     0.840
_shelx_estimated_absorpt_T_max     0.905
_exptl_absorpt_correction_T_min     0.8401
_exptl_absorpt_correction_T_max     0.9049
_diffrn_ambient_temperature     296(2)
_diffrn_radiation_type     MoK\a
_diffrn_radiation_wavelength     0.71073
_diffrn_radiation_source     'sealed tube'
_diffrn_radiation_monochromator     'graphite'
_diffrn_measurement_device_type     'Bruker APEXII CCD'
_diffrn_measurement_method     '\f and \w scans'
_diffrn_detector_area_resol_mean     ?
_diffrn_reflns_number     30414
_diffrn_reflns_av_R_equivalents     0.0329
_diffrn_reflns_theta_min     2.322
_diffrn_reflns_theta_max     26.358
_diffrn_reflns_theta_full     25.242
_diffrn_measured_fraction_theta_max     0.999
_diffrn_measured_fraction_theta_full     0.999
_diffrn_reflns_limit_h_min     -28
_diffrn_reflns_limit_h_max     28
_diffrn_reflns_limit_k_min     -28
_diffrn_reflns_limit_k_max     28
_diffrn_reflns_limit_l_min     -22
_diffrn_reflns_limit_l_max     22
_refine_special_details     ?
_reflns_number_total     7675
_reflns_number_gt     6428
_reflns_threshold_expression     'I > 2\s(I)'
_refine_ls_structure_factor_coef     Fsqd
_refine_ls_matrix_type     full
_refine_ls_R_factor_all     0.0466
_refine_ls_R_factor_gt     0.0340
_refine_ls_wR_factor_gt     0.0811
_refine_ls_wR_factor_ref     0.0882
_refine_ls_goodness_of_fit_ref     1.027
_refine_ls_restrained_S_all     1.027
_refine_ls_number_reflns     7675
_refine_ls_number_parameters     468
_refine_ls_number_restraints     1
_refine_ls_hydrogen_treatment     constr
_refine_ls_weighting_scheme     calc
_refine_ls_weighting_details
              'w=1/[\s^2^(Fo^2^)+(0.0468P)^2^+0.1352P] where P=(Fo^2^+2Fc^2^)/3'
_atom_sites_solution_hydrogens     geom
_atom_sites_solution_primary     ?
_atom_sites_solution_secondary     ?
_refine_ls_shift/su_max     0.001
_refine_ls_shift/su_mean     0.000
_refine_diff_density_max     0.406
_refine_diff_density_min     -0.289
_refine_ls_extinction_method     none
_refine_ls_extinction_coef     .
_refine_ls_abs_structure_details
;
Flack <i>x</i> determined using 2750 quotients
[(<i>I</i>^+^)-(<i>I</i>^-^)]/[(<i>I</i>^+^)+(<i>I</i>^-^)]
(Parsons <i>et al.</i>, 2013)
;
_refine_ls_abs_structure_Flack     0.004(5)
loop_
    _atom_type_symbol
    _atom_type_description
    _atom_type_scat_dispersion_real
    _atom_type_scat_dispersion_imag
    _atom_type_scat_source
    'C' 'C' 0.0033 0.0016
                         'International Tables Vol C Tables 4.2.6.8 and 6.1.1.4'
    'H' 'H' 0.0000 0.0000
                         'International Tables Vol C Tables 4.2.6.8 and 6.1.1.4'
    'N' 'N' 0.0061 0.0033
                         'International Tables Vol C Tables 4.2.6.8 and 6.1.1.4'
    'O' 'O' 0.0106 0.0060
                         'International Tables Vol C Tables 4.2.6.8 and 6.1.1.4'
    'P' 'P' 0.1023 0.0942
                         'International Tables Vol C Tables 4.2.6.8 and 6.1.1.4'
    'Cu' 'Cu' 0.3201 1.2651
                         'International Tables Vol C Tables 4.2.6.8 and 6.1.1.4'
    'Cl' 'Cl' 0.1484 0.1585
                         'International Tables Vol C Tables 4.2.6.8 and 6.1.1.4'
_computing_data_collection
;
APEX2 (Bruker, 2005)
;
_computing_cell_refinement
;
SAINT (Bruker, 2005)
;
_computing_data_reduction
;
SAINT (Bruker, 2005)
;
_computing_structure_solution
;
SHELXS97 (Sheldrick, 2008)
;
_computing_structure_refinement
;
SHELXL2014 (Sheldrick, 2015)
;
_computing_molecular_graphics
;
Mercury (Macrae <i>et al.</i>, 2006)
;
_computing_publication_material
;
publCIF (Westrip, 2010)
;
loop_
    _atom_site_type_symbol
    _atom_site_label
    _atom_site_fract_x
    _atom_site_fract_y
    _atom_site_fract_z
    _atom_site_U_iso_or_equiv
    _atom_site_adp_type
    _atom_site_calc_flag
    _atom_site_occupancy
    _atom_site_disorder_assembly
    _atom_site_disorder_group
    O O1W 0.0000 1.0000 0.3698(7) 0.141(4) Uiso d 1 . .
    Cu Cu1 0.57819(3) 0.31688(3) 0.88140(3) 0.04893(15) Uani d 1 . .
    O O1 0.6667 0.3333 0.8748(4) 0.0691(18) Uani d 1 . .
    O O2 0.48058(17) 0.29648(18) 0.8736(2) 0.0619(9) Uani d 1 . .
    N N1 0.54504(18) 0.22155(19) 0.8997(2) 0.0504(9) Uani d 1 . .
    N N2 0.61014(18) 0.41208(18) 0.8960(2) 0.0493(9) Uani d 1 . .
    N N3 0.4670(2) 0.28251(19) 0.8087(3) 0.0582(10) Uani d 1 . .
    C C1 0.4851(2) 0.1710(2) 0.9186(3) 0.0590(12) Uani d 1 . .
    H H1 0.4465 0.1738 0.9249 0.071 Uiso calc 1 . .
    C C2 0.4893(3) 0.1144(2) 0.9272(3) 0.0570(12) Uani d 1 . .
    C C3 0.5783(3) 0.4455(3) 0.9126(3) 0.0582(12) Uani d 1 . .
    H H3 0.5321 0.4274 0.9141 0.070 Uiso calc 1 . .
    Cl Cl1 0.42537(8) 0.03570(7) 0.95132(10) 0.0859(5) Uani d 1 . .
    O O3 0.5141(2) 0.2937(2) 0.7664(2) 0.0753(10) Uani d 1 . .
    O O4 0.4095(2) 0.2572(3) 0.7874(3) 0.1105(17) Uani d 1 . .
    P P1 0.81315(5) 0.23893(5) 0.23155(5) 0.0379(2) Uani d 1 . .
    P P2 0.78221(5) 0.16748(5) 0.37198(5) 0.0392(2) Uani d 1 . .
    N N4 0.78666(18) 0.21790(18) 0.31150(18) 0.0461(8) Uani d 1 . .
    C C4 0.7627(2) 0.1937(2) 0.4558(2) 0.0440(10) Uani d 1 . .
    C C5 0.7353(2) 0.2344(2) 0.4544(2) 0.0487(11) Uani d 1 . .
    H H5 0.7293 0.2500 0.4101 0.058 Uiso calc 1 . .
    C C6 0.7165(3) 0.2526(3) 0.5183(3) 0.0625(13) Uani d 1 . .
    H H6 0.6978 0.2803 0.5167 0.075 Uiso calc 1 . .
    C C7 0.7254(3) 0.2299(3) 0.5829(3) 0.0754(17) Uani d 1 . .
    H H7 0.7129 0.2424 0.6256 0.090 Uiso calc 1 . .
    C C8 0.7527(3) 0.1887(3) 0.5860(3) 0.0788(17) Uani d 1 . .
    H H8 0.7584 0.1732 0.6305 0.095 Uiso calc 1 . .
    C C9 0.7717(3) 0.1703(3) 0.5224(3) 0.0615(13) Uani d 1 . .
    H H9 0.7904 0.1427 0.5242 0.074 Uiso calc 1 . .
    C C10 0.8593(2) 0.1669(2) 0.3837(2) 0.0463(10) Uani d 1 . .
    C C11 0.9135(2) 0.2251(3) 0.4090(3) 0.0610(12) Uani d 1 . .
    H H11 0.9081 0.2606 0.4241 0.073 Uiso calc 1 . .
    C C12 0.9761(3) 0.2304(4) 0.4120(3) 0.0801(18) Uani d 1 . .
    H H12 1.0128 0.2696 0.4289 0.096 Uiso calc 1 . .
    C C13 0.9836(3) 0.1783(4) 0.3899(3) 0.0796(18) Uani d 1 . .
    H H13 1.0257 0.1819 0.3922 0.095 Uiso calc 1 . .
    C C14 0.9302(3) 0.1205(4) 0.3645(4) 0.0833(18) Uani d 1 . .
    H H14 0.9363 0.0855 0.3490 0.100 Uiso calc 1 . .
    C C15 0.8679(3) 0.1139(3) 0.3617(3) 0.0629(13) Uani d 1 . .
    H H15 0.8315 0.0743 0.3451 0.075 Uiso calc 1 . .
    C C16 0.7162(2) 0.0829(2) 0.3546(2) 0.0467(10) Uani d 1 . .
    C C17 0.6790(2) 0.0681(3) 0.2917(3) 0.0569(12) Uani d 1 . .
    H H17 0.6875 0.1021 0.2589 0.068 Uiso calc 1 . .
    C C18 0.6291(3) 0.0032(3) 0.2771(3) 0.0732(15) Uani d 1 . .
    H H18 0.6053 -0.0064 0.2338 0.088 Uiso calc 1 . .
    C C19 0.6146(3) -0.0466(3) 0.3259(4) 0.0771(17) Uani d 1 . .
    H H19 0.5810 -0.0902 0.3158 0.093 Uiso calc 1 . .
    C C20 0.6493(3) -0.0327(3) 0.3896(4) 0.0807(18) Uani d 1 . .
    H H20 0.6381 -0.0665 0.4236 0.097 Uiso calc 1 . .
    C C21 0.7012(3) 0.0315(3) 0.4039(3) 0.0737(16) Uani d 1 . .
    H H21 0.7260 0.0403 0.4465 0.088 Uiso calc 1 . .
    C C22 0.8529(2) 0.1956(2) 0.1928(2) 0.0414(9) Uani d 1 . .
    C C23 0.8160(2) 0.1331(2) 0.1628(3) 0.0532(11) Uani d 1 . .
    H H23 0.7698 0.1141 0.1578 0.064 Uiso calc 1 . .
    C C24 0.8467(3) 0.0979(3) 0.1398(3) 0.0678(14) Uani d 1 . .
    H H24 0.8214 0.0559 0.1185 0.081 Uiso calc 1 . .
    C C25 0.9149(3) 0.1251(3) 0.1483(3) 0.0666(14) Uani d 1 . .
    H H25 0.9355 0.1010 0.1339 0.080 Uiso calc 1 . .
    C C26 0.9520(3) 0.1870(3) 0.1778(3) 0.0630(13) Uani d 1 . .
    H H26 0.9980 0.2055 0.1828 0.076 Uiso calc 1 . .
    C C27 0.9219(2) 0.2228(2) 0.2003(3) 0.0505(10) Uani d 1 . .
    H H27 0.9477 0.2652 0.2204 0.061 Uiso calc 1 . .
    C C28 0.7444(2) 0.2268(2) 0.1749(2) 0.0415(9) Uani d 1 . .
    C C29 0.6909(2) 0.2287(2) 0.2075(3) 0.0526(11) Uani d 1 . .
    H H29 0.6902 0.2334 0.2575 0.063 Uiso calc 1 . .
    C C30 0.6394(2) 0.2237(3) 0.1659(3) 0.0674(14) Uani d 1 . .
    H H30 0.6037 0.2250 0.1880 0.081 Uiso calc 1 . .
    C C31 0.6397(3) 0.2167(3) 0.0916(3) 0.0738(16) Uani d 1 . .
    H H31 0.6048 0.2140 0.0636 0.089 Uiso calc 1 . .
    C C32 0.6910(3) 0.2138(3) 0.0599(3) 0.0698(15) Uani d 1 . .
    H H32 0.6906 0.2081 0.0098 0.084 Uiso calc 1 . .
    C C33 0.7439(3) 0.2192(3) 0.1000(2) 0.0578(12) Uani d 1 . .
    H H33 0.7791 0.2176 0.0772 0.069 Uiso calc 1 . .
    C C34 0.8736(2) 0.3267(2) 0.2287(3) 0.0468(10) Uani d 1 . .
    C C35 0.8897(3) 0.3652(3) 0.2894(4) 0.0845(19) Uani d 1 . .
    H H35 0.8686 0.3462 0.3331 0.101 Uiso calc 1 . .
    C C36 0.9372(5) 0.4322(3) 0.2866(5) 0.123(3) Uani d 1 . .
    H H36 0.9495 0.4580 0.3287 0.147 Uiso calc 1 . .
    C C37 0.9664(4) 0.4611(3) 0.2211(5) 0.106(3) Uani d 1 . .
    H H37 0.9980 0.5065 0.2190 0.127 Uiso calc 1 . .
    C C38 0.9497(3) 0.4245(3) 0.1612(4) 0.0813(18) Uani d 1 . .
    H H38 0.9697 0.4445 0.1173 0.098 Uiso calc 1 . .
    C C39 0.9028(3) 0.3568(2) 0.1633(3) 0.0632(13) Uani d 1 . .
    H H39 0.8908 0.3316 0.1208 0.076 Uiso calc 1 . .
    N N5 0.6667 0.3333 0.3566(5) 0.069(2) Uani d 1 . .
    O O5 0.6275(3) 0.2721(2) 0.3545(3) 0.1083(16) Uani d 1 . .
loop_
    _atom_site_aniso_label
    _atom_site_aniso_U_11
    _atom_site_aniso_U_22
    _atom_site_aniso_U_33
    _atom_site_aniso_U_12
    _atom_site_aniso_U_13
    _atom_site_aniso_U_23
    Cu1 0.0436(3) 0.0458(3) 0.0582(3) 0.0230(3) 0.0029(3) 0.0017(3)
    O1 0.044(2) 0.044(2) 0.119(6) 0.0220(10) 0.000 0.000
    O2 0.058(2) 0.069(2) 0.065(2) 0.0356(18) 0.0048(17) -0.0040(18)
    N1 0.044(2) 0.046(2) 0.060(2) 0.0217(18) 0.0012(17) -0.0010(17)
    N2 0.049(2) 0.048(2) 0.054(2) 0.0268(19) 0.0061(17) 0.0045(17)
    N3 0.054(3) 0.048(2) 0.073(3) 0.025(2) -0.011(2) 0.007(2)
    C1 0.047(3) 0.053(3) 0.069(3) 0.019(2) 0.005(2) -0.002(2)
    C2 0.059(3) 0.045(3) 0.051(3) 0.014(2) -0.001(2) 0.005(2)
    C3 0.060(3) 0.061(3) 0.062(3) 0.037(3) 0.011(2) 0.014(2)
    Cl1 0.0748(10) 0.0513(8) 0.0996(11) 0.0075(7) 0.0071(8) 0.0112(7)
    O3 0.084(3) 0.078(3) 0.064(2) 0.040(2) 0.008(2) 0.0030(19)
    O4 0.068(3) 0.129(4) 0.118(4) 0.037(3) -0.030(3) 0.004(3)
    P1 0.0386(6) 0.0401(6) 0.0386(5) 0.0224(5) 0.0019(4) 0.0017(4)
    P2 0.0378(5) 0.0423(6) 0.0376(5) 0.0200(5) -0.0016(4) 0.0010(4)
    N4 0.053(2) 0.055(2) 0.0393(18) 0.0341(19) 0.0026(16) 0.0058(16)
    C4 0.038(2) 0.044(2) 0.040(2) 0.0136(19) -0.0028(17) -0.0008(18)
    C5 0.046(2) 0.050(3) 0.046(3) 0.021(2) 0.0003(19) -0.0051(19)
    C6 0.055(3) 0.063(3) 0.064(3) 0.025(3) 0.010(2) -0.008(3)
    C7 0.068(4) 0.094(4) 0.054(3) 0.033(3) 0.009(3) -0.020(3)
    C8 0.083(4) 0.100(5) 0.036(3) 0.033(4) 0.001(2) 0.007(3)
    C9 0.071(3) 0.076(3) 0.043(3) 0.041(3) -0.003(2) 0.003(2)
    C10 0.041(2) 0.057(3) 0.044(2) 0.027(2) 0.0013(18) 0.008(2)
    C11 0.048(3) 0.065(3) 0.066(3) 0.026(3) -0.007(2) -0.005(3)
    C12 0.042(3) 0.103(5) 0.078(4) 0.023(3) -0.008(3) 0.005(3)
    C13 0.057(4) 0.120(6) 0.077(4) 0.056(4) 0.006(3) 0.027(4)
    C14 0.081(4) 0.098(5) 0.099(5) 0.066(4) 0.006(4) 0.009(4)
    C15 0.059(3) 0.061(3) 0.080(3) 0.038(3) 0.004(3) 0.008(3)
    C16 0.040(2) 0.046(2) 0.054(3) 0.022(2) 0.0006(19) 0.000(2)
    C17 0.048(3) 0.059(3) 0.056(3) 0.022(2) -0.009(2) -0.003(2)
    C18 0.055(3) 0.079(4) 0.071(3) 0.023(3) -0.013(3) -0.020(3)
    C19 0.051(3) 0.055(3) 0.105(5) 0.011(3) -0.001(3) -0.022(3)
    C20 0.073(4) 0.048(3) 0.103(5) 0.017(3) -0.004(3) 0.009(3)
    C21 0.069(3) 0.055(3) 0.077(4) 0.016(3) -0.015(3) 0.011(3)
    C22 0.041(2) 0.046(2) 0.042(2) 0.026(2) 0.0018(17) 0.0011(18)
    C23 0.044(2) 0.046(3) 0.067(3) 0.021(2) 0.002(2) -0.006(2)
    C24 0.067(3) 0.050(3) 0.090(4) 0.032(3) 0.005(3) -0.016(3)
    C25 0.069(4) 0.063(3) 0.087(4) 0.047(3) 0.020(3) 0.005(3)
    C26 0.045(3) 0.068(3) 0.085(4) 0.035(3) 0.012(2) 0.008(3)
    C27 0.042(2) 0.047(3) 0.065(3) 0.025(2) 0.002(2) -0.001(2)
    C28 0.044(2) 0.042(2) 0.043(2) 0.0243(19) 0.0007(17) 0.0019(17)
    C29 0.053(3) 0.062(3) 0.052(3) 0.036(2) 0.002(2) 0.000(2)
    C30 0.049(3) 0.077(4) 0.086(4) 0.038(3) -0.006(3) -0.004(3)
    C31 0.069(4) 0.079(4) 0.082(4) 0.044(3) -0.026(3) -0.001(3)
    C32 0.080(4) 0.088(4) 0.049(3) 0.047(3) -0.013(3) 0.004(3)
    C33 0.064(3) 0.076(3) 0.045(3) 0.043(3) 0.001(2) 0.006(2)
    C34 0.046(2) 0.038(2) 0.059(3) 0.023(2) 0.004(2) -0.0018(19)
    C35 0.089(4) 0.055(3) 0.077(4) 0.011(3) 0.013(3) -0.009(3)
    C36 0.157(8) 0.054(4) 0.106(6) 0.015(4) 0.015(5) -0.025(4)
    C37 0.084(5) 0.045(3) 0.166(8) 0.015(3) 0.029(5) 0.000(4)
    C38 0.074(4) 0.055(3) 0.118(5) 0.035(3) 0.035(4) 0.021(4)
    C39 0.064(3) 0.049(3) 0.074(3) 0.026(3) 0.017(3) 0.009(2)
    N5 0.065(3) 0.065(3) 0.077(5) 0.0327(16) 0.000 0.000
    O5 0.090(3) 0.074(3) 0.150(5) 0.032(3) 0.020(3) 0.000(3)
_geom_special_details
;
 All esds (except the esd in the dihedral angle between two l.s. planes)
 are estimated using the full covariance matrix.  The cell esds are taken
 into account individually in the estimation of esds in distances, angles
 and torsion angles; correlations between esds in cell parameters are only
 used when they are defined by crystal symmetry.  An approximate (isotropic)
 treatment of cell esds is used for estimating esds involving l.s. planes.
;
loop_
    _geom_bond_atom_site_label_1
    _geom_bond_atom_site_label_2
    _geom_bond_site_symmetry_2
    _geom_bond_distance
    _geom_bond_publ_flag
    Cu1 O1 . 1.8816(7) y
    Cu1 N2 . 1.952(4) y
    Cu1 N1 . 1.960(4) y
    Cu1 O2 . 2.059(3) y
    Cu1 O3 . 2.483(4) y
    O1 Cu1 2_655 1.8816(7) ?
    O1 Cu1 3_665 1.8816(7) ?
    O2 N3 . 1.237(5) ?
    N1 C1 . 1.334(6) ?
    N1 N2 2_655 1.345(5) ?
    N2 C3 . 1.337(6) ?
    N2 N1 3_665 1.345(5) ?
    N3 O4 . 1.215(6) ?
    N3 O3 . 1.253(6) ?
    C1 C2 . 1.364(7) ?
    C2 C3 2_655 1.368(7) ?
    C2 Cl1 . 1.727(5) ?
    C3 C2 3_665 1.368(7) ?
    P1 N4 . 1.575(4) ?
    P1 C34 . 1.794(4) ?
    P1 C28 . 1.799(4) ?
    P1 C22 . 1.805(4) ?
    P2 N4 . 1.576(4) ?
    P2 C10 . 1.795(4) ?
    P2 C4 . 1.795(4) ?
    P2 C16 . 1.802(4) ?
    C4 C5 . 1.366(6) ?
    C4 C9 . 1.397(6) ?
    C5 C6 . 1.391(7) ?
    C6 C7 . 1.356(8) ?
    C7 C8 . 1.379(9) ?
    C8 C9 . 1.388(8) ?
    C10 C11 . 1.378(7) ?
    C10 C15 . 1.393(7) ?
    C11 C12 . 1.385(8) ?
    C12 C13 . 1.360(9) ?
    C13 C14 . 1.366(9) ?
    C14 C15 . 1.367(8) ?
    C16 C17 . 1.379(6) ?
    C16 C21 . 1.391(7) ?
    C17 C18 . 1.382(7) ?
    C18 C19 . 1.362(9) ?
    C19 C20 . 1.365(9) ?
    C20 C21 . 1.386(8) ?
    C22 C23 . 1.371(6) ?
    C22 C27 . 1.393(6) ?
    C23 C24 . 1.382(7) ?
    C24 C25 . 1.379(8) ?
    C25 C26 . 1.356(8) ?
    C26 C27 . 1.381(6) ?
    C28 C33 . 1.389(6) ?
    C28 C29 . 1.391(6) ?
    C29 C30 . 1.368(7) ?
    C30 C31 . 1.379(8) ?
    C31 C32 . 1.350(8) ?
    C32 C33 . 1.378(7) ?
    C34 C35 . 1.358(7) ?
    C34 C39 . 1.386(7) ?
    C35 C36 . 1.376(9) ?
    C36 C37 . 1.379(11) ?
    C37 C38 . 1.323(10) ?
    C38 C39 . 1.384(8) ?
    N5 O5 2_655 1.238(5) ?
    N5 O5 . 1.238(5) ?
    N5 O5 3_665 1.238(5) ?
loop_
    _geom_angle_atom_site_label_1
    _geom_angle_atom_site_label_2
    _geom_angle_atom_site_label_3
    _geom_angle_site_symmetry_1
    _geom_angle_site_symmetry_3
    _geom_angle
    _geom_angle_publ_flag
    O1 Cu1 N2 . . 91.18(12) ?
    O1 Cu1 N1 . . 90.73(12) ?
    N2 Cu1 N1 . . 162.20(16) ?
    O1 Cu1 O2 . . 172.2(2) ?
    N2 Cu1 O2 . . 91.22(15) ?
    N1 Cu1 O2 . . 89.25(14) ?
    Cu1 O1 Cu1 . 2_655 119.59(5) ?
    Cu1 O1 Cu1 . 3_665 119.59(5) ?
    Cu1 O1 Cu1 2_655 3_665 119.59(5) ?
    N3 O2 Cu1 . . 103.4(3) ?
    C1 N1 N2 . 2_655 108.1(4) ?
    C1 N1 Cu1 . . 132.6(3) ?
    N2 N1 Cu1 2_655 . 119.3(3) ?
    C3 N2 N1 . 3_665 108.3(4) ?
    C3 N2 Cu1 . . 132.1(3) ?
    N1 N2 Cu1 3_665 . 118.9(3) ?
    O4 N3 O2 . . 120.7(5) ?
    O4 N3 O3 . . 121.5(5) ?
    O2 N3 O3 . . 117.9(4) ?
    N1 C1 C2 . . 109.1(4) ?
    C1 C2 C3 . 2_655 105.8(4) ?
    C1 C2 Cl1 . . 127.0(4) ?
    C3 C2 Cl1 2_655 . 127.2(4) ?
    N2 C3 C2 . 3_665 108.6(4) ?
    N4 P1 C34 . . 109.7(2) ?
    N4 P1 C28 . . 108.61(19) ?
    C34 P1 C28 . . 106.6(2) ?
    N4 P1 C22 . . 115.14(19) ?
    C34 P1 C22 . . 106.8(2) ?
    C28 P1 C22 . . 109.62(19) ?
    N4 P2 C10 . . 113.0(2) ?
    N4 P2 C4 . . 107.2(2) ?
    C10 P2 C4 . . 108.3(2) ?
    N4 P2 C16 . . 112.4(2) ?
    C10 P2 C16 . . 108.4(2) ?
    C4 P2 C16 . . 107.4(2) ?
    P1 N4 P2 . . 139.5(2) ?
    C5 C4 C9 . . 119.3(4) ?
    C5 C4 P2 . . 119.6(3) ?
    C9 C4 P2 . . 121.0(4) ?
    C4 C5 C6 . . 120.8(5) ?
    C7 C6 C5 . . 119.7(5) ?
    C6 C7 C8 . . 120.7(5) ?
    C7 C8 C9 . . 119.8(5) ?
    C8 C9 C4 . . 119.5(5) ?
    C11 C10 C15 . . 119.6(4) ?
    C11 C10 P2 . . 117.0(4) ?
    C15 C10 P2 . . 123.2(4) ?
    C10 C11 C12 . . 119.8(5) ?
    C13 C12 C11 . . 119.8(6) ?
    C12 C13 C14 . . 120.8(5) ?
    C13 C14 C15 . . 120.4(6) ?
    C14 C15 C10 . . 119.6(6) ?
    C17 C16 C21 . . 118.6(4) ?
    C17 C16 P2 . . 120.0(4) ?
    C21 C16 P2 . . 121.4(4) ?
    C16 C17 C18 . . 120.6(5) ?
    C19 C18 C17 . . 120.3(5) ?
    C18 C19 C20 . . 120.1(5) ?
    C19 C20 C21 . . 120.4(6) ?
    C20 C21 C16 . . 119.9(5) ?
    C23 C22 C27 . . 118.8(4) ?
    C23 C22 P1 . . 121.4(3) ?
    C27 C22 P1 . . 119.4(3) ?
    C22 C23 C24 . . 120.6(4) ?
    C25 C24 C23 . . 120.0(5) ?
    C26 C25 C24 . . 119.9(5) ?
    C25 C26 C27 . . 120.6(5) ?
    C26 C27 C22 . . 120.1(5) ?
    C33 C28 C29 . . 118.8(4) ?
    C33 C28 P1 . . 123.1(3) ?
    C29 C28 P1 . . 118.1(3) ?
    C30 C29 C28 . . 120.1(5) ?
    C29 C30 C31 . . 120.6(5) ?
    C32 C31 C30 . . 119.5(5) ?
    C31 C32 C33 . . 121.3(5) ?
    C32 C33 C28 . . 119.7(5) ?
    C35 C34 C39 . . 118.9(5) ?
    C35 C34 P1 . . 121.2(4) ?
    C39 C34 P1 . . 119.9(4) ?
    C34 C35 C36 . . 120.4(6) ?
    C35 C36 C37 . . 119.7(7) ?
    C38 C37 C36 . . 120.5(6) ?
    C37 C38 C39 . . 120.6(6) ?
    C38 C39 C34 . . 119.8(5) ?
    O5 N5 O5 2_655 . 119.91(5) ?
    O5 N5 O5 2_655 3_665 119.90(6) ?
    O5 N5 O5 . 3_665 119.91(5) ?
loop_
    _geom_hbond_atom_site_label_D
    _geom_hbond_atom_site_label_H
    _geom_hbond_atom_site_label_A
    _geom_hbond_site_symmetry_A
    _geom_hbond_distance_DH
    _geom_hbond_distance_HA
    _geom_hbond_distance_DA
    _geom_hbond_angle_DHA
    C13 H13 O3 9_654 0.93 2.53 3.410(11) 157
_shelx_hkl_file
;
   0  -3   0  151.60    6.66
   0  -3   0  145.71    6.54
  -3   3   0  143.32    6.55
  -3   3   0  150.79    6.54
   3   0   0  150.59    6.51
  -3   0   0  142.37    6.58
  -3   0   0  140.90    6.64
   0   3   0  139.77    6.50
   3  -3   0  138.94    6.48
   3  -3   0  134.63    6.66
   0   3   0  140.38    6.53
  -4   2   0   28.25    1.25
  -4   2   0   27.33    1.27
   2   2   0   26.93    1.21
   2  -4   0   27.40    1.30
   2  -4   0   27.40    1.23
  -2   4   0   23.78    1.21
  -2   4   0   23.41    1.27
  -2  -2   0   24.35    1.26
  -2  -2   0   23.73    1.26
   4  -2   0   24.71    1.23
   4  -2   0   23.87    1.26
  -5   1   0  863.78   40.11
  -5   1   0  884.49   40.17
   4  -5   0  898.96   39.76
   4  -5   0  877.99   40.75
   1   4   0  880.48   39.80
   1   4   0  884.37   40.04
  -1  -4   0  876.72   40.17
  -1  -4   0  916.48   40.75
  -4   5   0  876.42   40.05
  -4   5   0  891.28   40.14
   5  -1   0  892.66   39.79
   5  -1   0  899.76   40.73
  -5   4   0  286.44   13.49
  -5   4   0  300.04   13.51
   4   1   0  302.29   13.41
   4   1   0  295.18   13.42
   1  -5   0  301.67   13.48
   1  -5   0  300.73   13.75
  -1   5   0  293.80   13.40
   5  -4   0  292.63   13.73
  -1   5   0  295.15   13.49
   5  -4   0  300.29   13.38
  -4  -1   0  298.26   13.56
  -4  -1   0  299.72   13.71
   3   3   0  327.28   14.46
   3  -6   0  327.24   14.41
   3  -6   0  324.58   14.81
   3   3   0  331.88   14.46
  -6   3   0  330.70   14.58
  -6   3   0  331.15   14.51
  -3   6   0  298.62   14.54
  -3   6   0  315.13   14.49
   6  -3   0  316.34   14.42
   6  -3   0  309.81   14.77
  -3  -3   0  316.06   14.77
  -3  -3   0  309.60   14.58
  -6   6   0   90.93    4.01
   0  -6   0   89.84    4.13
   0  -6   0   91.36    4.02
   6   0   0   88.69    4.03
  -6   6   0   91.15    4.08
  -6   0   0   82.97    4.08
  -6   0   0   84.28    4.09
  -6   0   0   81.51    3.95
   6  -6   0   81.07    4.11
   0   6   0   85.39    4.03
   0   6   0   85.61    4.01
   6  -6   0   84.41    3.97
  -7   2   0   72.59    3.50
   5  -7   0   68.77    3.63
   5  -7   0   73.32    3.49
  -7   2   0   73.41    3.60
   2   5   0   70.87    3.54
   2   5   0   72.52    3.50
  -2  -5   0   80.18    3.57
   7  -2   0   78.65    3.60
  -5   7   0   79.95    3.61
   7  -2   0   77.43    3.54
  -2  -5   0   77.74    3.62
  -5   7   0   81.11    3.49
   5   2   0    7.41    0.57
  -7   5   0    7.40    0.57
  -7   5   0    8.04    0.56
   5   2   0    7.76    0.45
   2  -7   0    7.87    0.49
   2  -7   0    7.74    0.60
  -5  -2   0    9.53    0.55
  -2   7   0    9.88    0.64
   7  -5   0   10.05    0.60
  -5  -2   0    9.66    0.63
   7  -5   0    9.78    0.53
  -2   7   0   10.12    0.55
   1   7   0   30.14    1.76
   7  -8   0   30.33    1.84
  -8   1   0   36.98    1.88
   7  -8   0   31.25    1.73
  -8   1   0   37.56    1.73
  -8   1   0   39.16    1.82
   1   7   0   30.10    1.78
  -1  -7   0   36.78    1.86
   8  -1   0   42.90    1.84
  -7   8   0   37.55    1.89
  -1  -7   0   37.92    1.80
  -7   8   0   37.14    1.75
   8  -1   0   43.26    1.84
  -8   4   0  251.88   11.19
   4  -8   0  245.83   11.14
   4  -8   0  248.42   11.44
  -8   4   0  249.78   11.25
   4  -8   0  251.04   11.10
   4   4   0  249.34   11.11
   8  -4   0  241.78   11.12
  -4  -4   0  240.35   11.39
  -4  -4   0  244.53   11.26
  -4   8   0  232.63   11.23
   8  -4   0  240.81   11.39
   1  -8   0   81.31    4.05
  -8   7   0   81.25    4.00
   7   1   0   84.97    3.97
   1  -8   0   81.72    3.91
  -8   7   0   83.77    3.94
  -1   8   0   84.09    3.97
   8  -7   0   87.40    3.90
  -7  -1   0   85.00    4.00
  -1   8   0   83.38    3.93
  -7  -1   0   83.39    3.84
  -7  -1   0   85.96    4.04
   8  -7   0   84.51    4.05
   3   6   0   80.63    3.99
  -9   3   0   79.52    4.01
   3   6   0   81.06    4.06
   6  -9   0   77.98    3.98
   6  -9   0   79.86    4.16
  -9   3   0   80.19    4.11
  -3  -6   0   93.81    4.10
   9  -3   0   91.26    4.13
  -6   9   0   91.94    4.14
  -6   9   0   92.58    3.98
   9  -3   0   92.95    4.06
  -3  -6   0   92.25    4.15
   3  -9   0   41.65    1.86
   6   3   0   41.29    1.82
   3  -9   0   41.28    2.03
   6   3   0   42.42    1.99
  -9   6   0   41.16    1.95
  -9   6   0   40.90    1.97
  -3   9   0   34.99    1.90
   9  -6   0   37.06    1.98
  -6  -3   0   35.78    1.98
   9  -6   0   36.74    1.89
  -6  -3   0   37.15    1.94
  -3   9   0   35.39    1.97
  -9   9   0   15.50    1.02
   0  -9   0   13.60    0.95
  -9   9   0   15.05    0.87
   0  -9   0   14.89    0.90
   9   0   0   13.84    0.93
   0   9   0   16.52    0.95
  -9   0   0   16.15    1.01
  -9   0   0   16.10    0.81
   9  -9   0   16.99    0.88
   9  -9   0   18.13    1.02
  -9   0   0   16.68    0.93
   0   9   0   16.23    0.93
   8 -10   0    8.04    0.63
   2   8   0    8.43    0.57
   8 -10   0    8.06    0.48
   2   8   0    7.31    0.50
 -10   2   0    7.36    0.61
 -10   2   0    7.48    0.47
  -2  -8   0    4.14    0.48
  -8  10   0    5.45    0.41
  -2  -8   0    5.45    0.52
  -8  10   0    5.28    0.62
  10  -2   0    5.01    0.49
  10  -2   0    5.15    0.50
 -10   5   0   61.25    2.82
   5   5   0   59.02    2.80
   5 -10   0   59.40    2.66
   5   5   0   59.97    2.66
   5 -10   0   58.14    2.71
   5 -10   0   57.31    2.86
 -10   5   0   58.07    2.76
  -5  10   0   50.39    2.80
  -5  -5   0   53.90    2.79
  10  -5   0   52.78    2.80
  10  -5   0   54.92    2.73
  -5  -5   0   54.50    2.80
   8   2   0   24.26    1.23
   8   2   0   25.55    1.41
 -10   8   0   25.43    1.44
 -10   8   0   24.95    1.36
   2 -10   0   24.00    1.44
   2 -10   0   24.95    1.30
  -8  -2   0   26.57    1.46
  10  -8   0   26.92    1.33
  -8  -2   0   27.60    1.39
  10  -8   0   26.53    1.43
  -2  10   0   26.47    1.42
  -2  10   0   25.79    1.36
   1  10   0    9.31    0.69
  10 -11   0    9.24    0.63
  10 -11   0   10.28    0.81
 -11   1   0    9.43    0.78
   1  10   0   10.31    0.73
 -11   1   0    9.79    0.60
 -10  11   0   10.52    0.64
  11  -1   0    9.91    0.73
  -1 -10   0    9.82    0.71
  -1 -10   0   10.21    0.77
 -10  11   0    9.78    0.81
  11  -1   0   10.39    0.72
   7 -11   0   19.38    1.22
 -11   4   0   21.96    1.25
   4   7   0   21.09    1.08
   4   7   0   20.50    1.20
   7 -11   0   20.57    1.10
 -11   4   0   21.29    1.13
  11  -4   0   20.44    1.16
  -4  -7   0   19.75    1.20
  11  -4   0   19.97    1.17
  -4  -7   0   20.51    1.18
  -7  11   0   21.47    1.26
  -7  11   0   20.21    1.05
   7   4   0   35.52    1.87
   4 -11   0   33.65    1.90
   7   4   0   33.41    1.67
 -11   7   0   34.82    1.84
 -11   7   0   35.02    1.84
   4 -11   0   34.79    1.72
  11  -7   0   34.73    1.78
  -7  -4   0   33.56    1.83
  -4  11   0   38.39    1.81
  -7  -4   0   37.72    1.91
  -4  11   0   37.23    1.90
  11  -7   0   38.13    1.89
   1 -11   0   87.63    4.22
 -11  10   0   88.79    4.07
 -11  10   0   91.48    4.19
  10   1   0   88.48    4.14
   1 -11   0   90.59    4.05
 -10  -1   0   81.31    3.94
 -10  -1   0   85.03    4.14
 -10  -1   0   83.04    4.19
  -1  11   0   78.17    4.09
  11 -10   0   84.89    4.02
  -1  11   0   85.17    4.09
  11 -10   0   83.24    4.20
   3   9   0    1.28    0.24
   9 -12   0    0.91    0.22
 -12   3   0    1.25    0.34
   3   9   0    1.38    0.31
   9 -12   0    1.28    0.34
 -12   3   0    0.93    0.22
  -3  -9   0    0.67    0.28
  12  -3   0    0.82    0.26
  -9  12   0    0.70    0.18
  -3  -9   0    0.46    0.24
  12  -3   0    1.06    0.27
  -9  12   0    0.89    0.32
   6   6   0   25.81    1.27
   6 -12   0   24.36    1.26
 -12   6   0   25.56    1.40
 -12   6   0   26.20    1.46
   6 -12   0   26.07    1.49
   6 -12   0   24.91    1.34
   6   6   0   25.13    1.44
  -6  12   0   25.18    1.50
  -6  -6   0   26.91    1.47
  12  -6   0   25.26    1.42
  12  -6   0   25.06    1.37
  -6  -6   0   25.78    1.42
   3 -12   0   25.50    1.21
   9   3   0   25.08    1.11
 -12   9   0   25.09    1.30
 -12   9   0   25.79    1.40
   3 -12   0   24.24    1.39
   9   3   0   25.35    1.37
  -3  12   0   20.32    1.31
  12  -9   0   19.91    1.21
  12  -9   0   19.72    1.31
  -9  -3   0   20.54    1.38
  -9  -3   0   21.34    1.27
  -3  12   0   19.28    1.24
 -12  12   0   11.71    0.97
  12   0   0   12.97    0.94
   0 -12   0   13.24    0.95
   0 -12   0   13.52    0.87
 -12  12   0   14.47    0.83
   0  12   0   14.65    0.94
 -12   0   0   13.28    1.00
  12 -12   0   12.73    0.95
 -12   0   0   13.62    0.88
 -12   0   0   12.52    0.74
   0  12   0   14.68    0.90
  11 -13   0   61.12    3.15
 -13   2   0   58.64    3.12
 -13   2   0   58.13    2.88
  11 -13   0   59.77    2.92
   2  11   0   59.85    3.04
   2  11   0   60.88    2.97
  13  -2   0   60.08    3.03
 -11  13   0   61.43    2.91
  -2 -11   0   60.23    3.00
  -2 -11   0   59.56    3.10
 -11  13   0   65.95    3.15
  13  -2   0   61.43    3.05
   5   8   0   26.12    1.32
   8 -13   0   26.09    1.37
   5   8   0   25.31    1.47
 -13   5   0   26.30    1.39
   8 -13   0   25.77    1.52
 -13   5   0   25.06    1.48
  -8  13   0   24.01    1.28
  -5  -8   0   26.80    1.50
  -5  -8   0   26.94    1.47
  13  -5   0   24.57    1.42
  -8  13   0   26.44    1.54
  13  -5   0   25.36    1.44
   8   5   0   48.86    2.35
 -13   8   0   49.21    2.55
   5 -13   0   47.42    2.64
 -13   8   0   50.96    2.55
   8   5   0   50.35    2.59
   5 -13   0   47.33    2.39
  -8  -5   0   50.80    2.62
  -5  13   0   51.24    2.61
  -8  -5   0   52.54    2.56
  13  -8   0   49.52    2.47
  13  -8   0   50.58    2.59
  -5  13   0   52.99    2.49
   2 -13   0   10.41    0.63
 -13  11   0   10.14    0.81
  11   2   0    8.71    0.73
   2 -13   0    9.68    0.76
 -13  11   0    8.67    0.65
  -2  13   0    8.46    0.68
 -11  -2   0    5.70    0.72
  -2  13   0    7.49    0.72
  13 -11   0    7.28    0.59
 -11  -2   0    8.40    0.66
  13 -11   0    6.60    0.72
 -11  -2   0    7.05    0.47
 -14   1   0   33.41    1.95
   1  13   0   32.16    1.84
  13 -14   0   32.66    1.72
   1  13   0   33.72    1.79
  13 -14   0   32.63    1.93
 -13  14   0   33.08    1.95
 -13  14   0   33.13    1.71
  14  -1   0   32.83    1.85
  -1 -13   0   32.47    1.77
  14  -1   0   33.10    1.83
  -1 -13   0   33.43    1.90
   4  10   0   10.15    0.70
 -14   4   0   11.13    0.88
 -14   4   0    9.20    0.72
  10 -14   0    9.65    0.70
   4  10   0    8.08    0.78
  10 -14   0    9.76    0.89
 -10  14   0   10.99    0.95
  14  -4   0   11.89    0.81
  -4 -10   0   11.17    0.85
  14  -4   0   12.03    0.81
  -4 -10   0   10.60    0.83
 -10  14   0   11.83    0.66
 -14   7   0   53.56    2.60
   7 -14   0   49.86    2.44
   7 -14   0   51.51    2.53
   7 -14   0   51.01    2.71
 -14   7   0   54.14    2.66
   7   7   0   52.90    2.44
   7   7   0   51.72    2.65
  -7  -7   0   50.87    2.63
  14  -7   0   48.66    2.55
  -7  -7   0   50.07    2.65
  -7  14   0   48.18    2.67
  14  -7   0   51.01    2.65
 -14  10   0   52.43    2.60
  10   4   0   51.57    2.66
   4 -14   0   53.35    2.48
   4 -14   0   52.78    2.73
 -14  10   0   52.41    2.67
 -10  -4   0   49.40    2.61
  -4  14   0   49.36    2.55
  14 -10   0   49.45    2.67
  14 -10   0   52.04    2.53
  -4  14   0   48.16    2.64
 -10  -4   0   49.20    2.69
   1 -14   0    4.10    0.53
  13   1   0    3.86    0.54
   1 -14   0    2.59    0.49
 -14  13   0    3.53    0.46
 -14  13   0    4.19    0.71
  14 -13   0    2.51    0.50
  14 -13   0    2.18    0.39
  -1  14   0    3.15    0.53
 -13  -1   0    3.56    0.61
  -1  14   0    2.52    0.44
 -13  -1   0    2.63    0.45
   3  12   0    7.39    0.74
  12 -15   0    9.15    0.83
  12 -15   0    7.47    0.64
   3  12   0    7.40    0.65
 -15   3   0    9.37    0.89
 -12  15   0    8.95    0.60
  -3 -12   0    9.12    0.79
 -12  15   0    8.35    0.86
  -3 -12   0    8.93    0.77
  15  -3   0    8.54    0.77
  15  -3   0    9.15    0.74
 -15   6   0   31.48    1.85
   6   9   0   31.39    1.83
   6   9   0   32.93    1.64
   9 -15   0   33.31    1.71
 -15   6   0   34.28    1.76
   9 -15   0   35.51    1.92
  15  -6   0   32.02    1.76
  -6  -9   0   30.53    1.83
  -6  -9   0   30.85    1.81
  -9  15   0   31.93    1.91
  15  -6   0   32.62    1.82
   6 -15   0   65.86    3.49
 -15   9   0   66.23    3.37
 -15   9   0   68.75    3.39
   9   6   0   68.69    3.41
  15  -9   0   69.32    3.43
  -6  15   0   67.71    3.29
  15  -9   0   66.42    3.28
  -9  -6   0   67.02    3.44
  -6  15   0   66.48    3.44
  -9  -6   0   66.47    3.38
 -15  12   0   29.19    1.85
   3 -15   0   31.18    1.88
   3 -15   0   32.46    1.69
 -15  12   0   28.45    1.73
  12   3   0   30.21    1.83
 -12  -3   0   35.14    1.81
  15 -12   0   34.58    1.73
  -3  15   0   33.19    1.78
 -12  -3   0   32.30    1.91
  -3  15   0   35.32    1.88
  15 -12   0   34.07    1.90
  15   0   0    7.95    0.74
 -15  15   0    6.69    0.60
   0 -15   0    7.31    0.74
   0 -15   0    7.54    0.69
  15   0   0    6.61    0.72
 -15  15   0    6.99    0.81
   0  15   0    5.73    0.70
 -15   0   0    6.58    0.83
  15 -15   0    5.47    0.76
  15 -15   0    5.86    0.57
   0  15   0    4.72    0.66
  14 -16   0    3.62    0.46
   2  14   0    3.03    0.48
 -16   2   0    3.30    0.59
  14 -16   0    3.04    0.59
   2  14   0    4.26    0.59
 -14  16   0    3.64    0.67
  -2 -14   0    3.74    0.55
  -2 -14   0    3.90    0.62
   5  11   0   34.01    1.89
 -16   5   0   31.23    1.74
   5  11   0   34.52    1.72
  11 -16   0   33.12    1.75
 -16   5   0   32.62    1.91
  11 -16   0   31.26    1.92
  16  -5   0   32.91    1.85
  -5 -11   0   31.08    1.87
  -5 -11   0   34.63    1.89
 -11  16   0   31.53    1.95
  16  -5   0   33.87    1.83
 -16   8   0    3.77    0.63
   8   8   0    2.57    0.50
   8 -16   0    2.55    0.42
 -16   8   0    3.31    0.58
   8 -16   0    3.49    0.60
  -8  -8   0    2.50    0.53
  -8  -8   0    3.29    0.47
  16  -8   0    2.40    0.42
  16  -8   0    2.92    0.48
  -8  16   0    3.83    0.64
  11   5   0    5.31    0.66
 -16  11   0    5.04    0.73
   5 -16   0    4.49    0.64
 -16  11   0    4.41    0.59
 -11  -5   0    4.94    0.75
  16 -11   0    4.81    0.53
  16 -11   0    4.71    0.60
  -5  16   0    5.10    0.67
 -11  -5   0    4.99    0.57
  -5  16   0    6.06    0.56
   2 -16   0   30.94    1.81
  14   2   0   27.81    1.74
 -16  14   0   29.05    1.62
 -16  14   0   29.35    1.81
  -2  16   0   28.24    1.68
 -14  -2   0   28.67    1.79
  -2  16   0   28.20    1.67
  16 -14   0   29.00    1.58
 -14  -2   0   28.64    1.65
  16 -14   0   27.91    1.75
   1  16   0   15.07    1.05
 -17   1   0   13.25    1.15
  16 -17   0   15.13    1.18
   1  16   0   14.54    1.11
 -16  17   0   13.56    1.19
  -1 -16   0   12.87    1.08
  17  -1   0   15.13    1.10
  17  -1   0   14.85    1.12
   4  13   0   41.82    2.22
   4  13   0   41.47    2.37
  13 -17   0   42.55    2.45
 -17   4   0   43.01    2.43
  13 -17   0   43.03    2.22
  -4 -13   0   44.09    2.41
  17  -4   0   42.84    2.33
  -4 -13   0   41.23    2.33
  17  -4   0   45.45    2.36
 -13  17   0   47.35    2.51
  10 -17   0   27.22    1.54
 -17   7   0   25.85    1.59
 -17   7   0   25.79    1.70
   7  10   0   25.36    1.68
  10 -17   0   24.08    1.71
  -7 -10   0   30.01    1.72
  17  -7   0   33.09    1.72
 -10  17   0   31.87    1.82
  17  -7   0   31.25    1.66
  -7 -10   0   29.72    1.68
  10   7   0    5.12    0.67
 -17  10   0    6.06    0.67
 -17  10   0    3.89    0.61
   7 -17   0    5.34    0.70
  17 -10   0    5.28    0.66
  -7  17   0    4.50    0.56
  17 -10   0    5.30    0.56
  -7  17   0    5.22    0.77
 -10  -7   0    4.60    0.69
 -10  -7   0    3.60    0.57
  13   4   0    7.69    0.81
   4 -17   0    8.48    0.84
 -17  13   0    9.18    0.76
 -17  13   0    8.11    0.85
  17 -13   0    7.84    0.84
 -13  -4   0    8.69    0.76
  -4  17   0   10.59    0.87
 -13  -4   0    8.06    0.87
  17 -13   0    6.78    0.66
  -4  17   0    9.01    0.77
   1 -17   0    4.12    0.63
 -17  16   0    3.19    0.67
  16   1   0    4.40    0.60
  16   1   0    3.12    0.60
 -16  -1   0    4.42    0.71
  17 -16   0    4.68    0.57
  17 -16   0    4.62    0.74
 -16  -1   0    4.38    0.59
  -1  17   0    4.32    0.64
  -1  17   0    4.32    0.60
  15 -18   0    3.40    0.66
   3  15   0    4.22    0.64
 -18   3   0    4.30    0.69
  18  -3   0    3.20    0.57
 -15  18   0    5.33    0.79
  -3 -15   0    3.64    0.64
  18  -3   0    3.91    0.59
  -3 -15   0    4.27    0.69
  12 -18   0    6.19    0.82
 -18   6   0    5.22    0.70
  12 -18   0    6.76    0.62
   6  12   0    6.59    0.74
  18  -6   0    5.19    0.62
 -12  18   0    4.62    0.76
  -6 -12   0    4.69    0.73
  -6 -12   0    5.66    0.68
  18  -6   0    4.60    0.65
 -18   9   0    8.74    0.83
 -18   9   0    7.29    0.80
   9   9   0    7.86    0.82
   9 -18   0    8.89    0.92
  -9  -9   0    7.56    0.88
  -9  18   0    8.92    0.73
  -9  -9   0    7.71    0.76
  -9  18   0    8.35    0.88
  18  -9   0    8.63    0.75
  18  -9   0    8.29    0.81
  12   6   0    0.61    0.42
 -18  12   0    0.60    0.37
 -18  12   0    1.14    0.48
   6 -18   0    1.06    0.46
  -6  18   0    0.52    0.30
 -12  -6   0    0.75    0.46
  18 -12   0    0.86    0.39
  18 -12   0    0.39    0.28
  -6  18   0    0.29    0.38
 -12  -6   0    0.61    0.33
   3 -18   0    1.78    0.49
 -18  15   0    1.74    0.39
  15   3   0    0.78    0.44
 -18  15   0    1.36    0.51
  18 -15   0    2.09    0.39
 -15  -3   0    1.76    0.42
  -3  18   0    0.82    0.37
  18 -15   0    1.84    0.51
  -3  18   0    2.19    0.50
 -15  -3   0    1.29    0.51
 -18  18   0    6.04    0.90
   0 -18   0    4.45    0.73
  18   0   0    6.22    0.74
  18   0   0    6.75    0.76
  18 -18   0    5.42    0.82
   0  18   0    4.43    0.66
   0  18   0    4.34    0.66
 -18   0   0    4.27    0.74
 -19   2   0    5.47    0.78
  17 -19   0    4.62    0.78
   2  17   0    4.08    0.72
  19  -2   0    6.76    0.76
 -17  19   0    6.44    0.92
  -2 -17   0    6.48    0.74
  19  -2   0    5.13    0.70
   5  14   0    2.57    0.54
 -19   5   0    1.76    0.52
  14 -19   0    1.46    0.55
  -5 -14   0    2.32    0.50
 -14  19   0    2.61    0.64
  19  -5   0    2.34    0.49
  19  -5   0    2.73    0.51
  -5 -14   0    2.13    0.52
  11 -19   0    7.47    0.90
 -19   8   0    6.79    0.78
   8  11   0    8.53    0.89
  11 -19   0    7.86    0.70
  -8 -11   0    7.78    0.88
 -11  19   0    8.45    0.92
  19  -8   0    8.95    0.79
  -8 -11   0    8.83    0.81
  19  -8   0    8.47    0.79
   8 -19   0   53.23    2.81
 -19  11   0   49.81    2.67
  11   8   0   52.00    2.74
 -19  11   0   52.00    2.67
  19 -11   0   47.77    2.69
  -8  19   0   46.18    2.71
 -11  -8   0   51.14    2.67
  19 -11   0   45.37    2.53
  -8  19   0   48.55    2.56
 -11  -8   0   46.88    2.73
 -19  14   0    4.35    0.70
   5 -19   0    3.42    0.62
  14   5   0    4.52    0.67
 -19  14   0    4.32    0.61
 -14  -5   0    3.36    0.56
  -5  19   0    2.90    0.59
  -5  19   0    3.37    0.58
  19 -14   0    3.01    0.61
  19 -14   0    3.62    0.51
 -14  -5   0    3.46    0.69
 -19  17   0    7.06    0.88
  17   2   0    6.42    0.82
   2 -19   0    6.74    0.80
 -17  -2   0    6.94    0.73
 -17  -2   0    6.88    0.91
  -2  19   0    6.52    0.74
  19 -17   0    7.59    0.84
  -2  19   0    6.19    0.77
 -20   1   0    6.48    0.84
   1  19   0    6.40    0.77
  19 -20   0    5.16    0.82
  20  -1   0    5.88    0.79
 -19  20   0    5.50    0.86
  -1 -19   0    5.17    0.75
 -20   4   0    0.17    0.38
   4  16   0    0.45    0.39
  16 -20   0    0.55    0.46
  -4 -16   0    0.05    0.36
  20  -4   0    0.03    0.35
  20  -4   0   -0.27    0.28
 -16  20   0   -0.17    0.40
   7  13   0    3.91    0.65
  13 -20   0    4.44    0.71
 -20   7   0    2.95    0.59
  20  -7   0    4.38    0.63
 -13  20   0    4.39    0.75
  -7 -13   0    4.17    0.70
  20  -7   0    4.55    0.66
  -7 -13   0    4.89    0.63
  10 -20   0   16.79    1.35
  10  10   0   15.90    1.27
 -20  10   0   17.72    1.27
 -20  10   0   17.61    1.28
  20 -10   0   16.56    1.24
 -10  20   0   18.15    1.38
 -10  20   0   18.07    1.16
  20 -10   0   17.86    1.18
 -10 -10   0   16.94    1.21
 -10 -10   0   17.38    1.32
 -20  13   0   -0.03    0.31
 -20  13   0    0.10    0.40
  13   7   0    0.45    0.39
   7 -20   0   -0.13    0.37
  20 -13   0    0.56    0.31
 -13  -7   0    0.32    0.33
  -7  20   0   -0.20    0.26
 -13  -7   0    0.62    0.46
  20 -13   0    1.15    0.41
  -7  20   0    0.18    0.42
   4 -20   0    0.71    0.43
 -20  16   0    0.34    0.46
  16   4   0    0.30    0.39
  20 -16   0    0.24    0.43
  -4  20   0    0.54    0.40
 -16  -4   0    0.13    0.42
  -4  20   0   -0.19    0.31
 -16  -4   0   -0.03    0.31
  19   1   0   13.62    1.14
 -20  19   0   13.45    1.22
   1 -20   0   12.72    1.16
  -1  20   0   13.66    1.08
  20 -19   0   12.62    1.17
  -1  20   0   11.93    1.06
 -19  -1   0   12.92    1.19
  18 -21   0    1.53    0.54
   3  18   0    0.74    0.46
 -21   3   0    1.77    0.55
  -3 -18   0    2.04    0.52
  21  -3   0    2.64    0.57
 -18  21   0    1.43    0.57
  15 -21   0    2.40    0.61
   6  15   0    4.39    0.67
 -21   6   0    4.07    0.72
  21  -6   0    3.34    0.60
 -15  21   0    3.74    0.72
  21  -6   0    2.91    0.56
  -6 -15   0    5.07    0.73
  -6 -15   0    4.04    0.68
  12 -21   0    2.57    0.61
 -21   9   0    4.22    0.64
   9  12   0    2.03    0.54
 -12  21   0    3.84    0.71
  -9 -12   0    3.81    0.67
  21  -9   0    3.74    0.64
  -9 -12   0    2.58    0.52
  21  -9   0    2.69    0.50
 -21  12   0    8.08    0.82
   9 -21   0    7.11    0.91
  12   9   0    7.78    0.85
 -21  12   0    7.74    0.85
 -12  -9   0    6.07    0.87
  21 -12   0    6.74    0.71
  -9  21   0    6.26    0.71
  21 -12   0    7.36    0.80
  -9  21   0    7.60    0.91
 -12  -9   0    7.39    0.77
   6 -21   0   25.10    1.72
  15   6   0   25.68    1.68
 -21  15   0   25.28    1.55
 -21  15   0   26.38    1.69
  21 -15   0   26.19    1.69
  -6  21   0   22.72    1.63
 -15  -6   0   22.15    1.65
 -15  -6   0   23.98    1.55
  -6  21   0   22.46    1.51
   3 -21   0    6.28    0.81
  18   3   0    6.11    0.81
 -21  18   0    7.87    0.94
 -18  -3   0    6.99    0.92
  -3  21   0    6.82    0.77
  21 -18   0    4.35    0.77
  -3  21   0    6.92    0.81
 -21  21   0   15.76    1.41
  21   0   0   14.09    1.23
   0 -21   0   15.20    1.31
   0  21   0   16.94    1.29
 -21   0   0   15.44    1.37
  21 -21   0   14.16    1.35
 -22   2   0    0.01    0.47
  20 -22   0   -0.13    0.45
   2  20   0    0.41    0.43
  22  -2   0   -0.04    0.36
  -2 -20   0    0.41    0.43
 -20  22   0    0.58    0.52
 -22   5   0    3.52    0.70
  17 -22   0    3.38    0.74
   5  17   0    3.40    0.69
 -17  22   0    2.70    0.72
  -5 -17   0    4.18    0.71
  22  -5   0    3.56    0.64
  14 -22   0   11.64    1.12
   8  14   0   11.60    1.06
 -22   8   0   10.89    1.04
  -8 -14   0   11.46    1.07
  22  -8   0   11.71    0.99
  22  -8   0   13.60    1.09
  -8 -14   0    9.81    0.99
 -14  22   0   12.04    1.15
 -22  11   0    1.48    0.46
  11 -22   0    1.89    0.56
  11  11   0    1.72    0.53
 -11 -11   0    1.29    0.51
  22 -11   0    1.88    0.43
 -11 -11   0    1.51    0.46
  22 -11   0    1.72    0.50
 -11  22   0    1.28    0.51
 -22  14   0    5.68    0.78
 -22  14   0    5.47    0.73
   8 -22   0    5.60    0.85
  14   8   0    6.76    0.81
  -8  22   0    4.38    0.76
 -14  -8   0    6.29    0.74
 -14  -8   0    5.99    0.84
  22 -14   0    7.44    0.86
  17   5   0    0.41    0.46
   5 -22   0    0.09    0.41
 -22  17   0    0.94    0.49
 -17  -5   0   -0.25    0.46
  -5  22   0    0.41    0.43
  -5  22   0   -0.25    0.33
  22 -17   0   -0.03    0.43
 -22  20   0    3.01    0.73
   2 -22   0    3.43    0.67
  20   2   0    3.52    0.69
  22 -20   0    1.99    0.65
 -20  -2   0    2.48    0.66
  -2  22   0    3.33    0.64
  22 -23   0    3.38    0.77
   1  22   0    3.59    0.70
 -23   1   0    3.21    0.76
 -22  23   0    2.82    0.75
  -1 -22   0    2.73    0.69
  23  -1   0    2.09    0.59
   4  19   0    0.16    0.46
  19 -23   0    0.04    0.51
 -23   4   0    0.33    0.47
 -19  23   0   -0.07    0.52
  23  -4   0    0.41    0.43
  -4 -19   0    0.99    0.49
 -23   7   0    4.79    0.81
  16 -23   0    5.52    0.89
   7  16   0    5.08    0.82
  -7 -16   0    4.21    0.69
 -16  23   0    3.93    0.80
  23  -7   0    3.99    0.67
  10  13   0    3.92    0.72
 -23  10   0    3.58    0.68
  13 -23   0    3.66    0.74
 -13  23   0    3.44    0.71
 -10 -13   0    3.43    0.62
  23 -10   0    3.39    0.63
  23 -10   0    3.03    0.58
 -10 -13   0    2.87    0.66
  10 -23   0    3.08    0.66
  13  10   0    3.93    0.74
 -23  13   0    4.61    0.70
  23 -13   0    1.81    0.56
 -10  23   0    2.13    0.62
 -13 -10   0    2.29    0.53
 -13 -10   0    1.57    0.56
   7 -23   0    6.78    0.86
 -23  16   0    5.85    0.90
  16   7   0    6.40    0.84
  23 -16   0    6.45    0.87
 -16  -7   0    6.18    0.89
  -7  23   0    5.12    0.84
 -23  19   0    4.21    0.81
   4 -23   0    5.39    0.85
  19   4   0    2.91    0.69
  -4  23   0    4.65    0.75
 -19  -4   0    5.74    0.86
  23 -19   0    3.49    0.73
  -4  23   0    4.59    0.76
   1 -23   0    0.66    0.49
 -23  22   0    0.57    0.54
  22   1   0    0.39    0.43
 -22  -1   0   -0.15    0.42
  -1  23   0   -0.44    0.40
  23 -22   0    0.19    0.53
   3  21   0    0.69    0.51
  21 -24   0    0.78    0.59
 -24   3   0    0.97    0.52
 -21  24   0    0.73    0.55
  -3 -21   0    0.48    0.45
  24  -3   0    1.50    0.51
 -24   6   0   11.10    1.13
  18 -24   0   11.05    1.19
   6  18   0   10.43    1.06
  24  -6   0    9.93    0.99
  -6 -18   0    9.67    1.06
 -18  24   0   11.83    1.21
  15 -24   0    3.20    0.73
   9  15   0    2.33    0.63
 -24   9   0    2.78    0.65
 -15  24   0    3.31    0.80
  -9 -15   0    3.66    0.66
  24  -9   0    4.27    0.67
  12 -24   0    1.31    0.61
  12  12   0    5.07    0.78
 -24  12   0    5.08    0.75
 -12  24   0    5.06    0.81
  24 -12   0    4.65    0.76
 -12 -12   0    4.44    0.79
 -12 -12   0    4.01    0.69
 -24  15   0    2.46    0.55
  15   9   0    2.86    0.66
   9 -24   0    2.77    0.66
  24 -15   0    1.90    0.58
  -9  24   0    2.78    0.64
 -15  -9   0    2.88    0.69
  18   6   0    4.74    0.77
 -24  18   0    2.89    0.71
   6 -24   0    3.73    0.80
  24 -18   0    3.32    0.73
 -18  -6   0    2.95    0.71
  -6  24   0    5.07    0.78
   3 -24   0    1.18    0.56
 -24  21   0    1.81    0.64
  21   3   0    1.05    0.53
  -3  24   0    0.81    0.50
  24 -21   0    1.93    0.63
 -21  -3   0    1.74    0.63
 -24  24   0    0.73    0.59
   0 -24   0   -0.18    0.47
  24   0   0    0.57    0.47
   0  24   0   -0.47    0.39
 -24   0   0    0.45    0.51
  24 -24   0   -0.24    0.53
 -25   2   0    0.62    0.52
   2  23   0    0.99    0.58
  23 -25   0    0.88    0.61
 -23  25   0    0.75    0.61
  25  -2   0    1.21    0.54
  -2 -23   0    1.18    0.56
  20 -25   0    3.33    0.77
 -25   5   0    3.37    0.75
   5  20   0    2.52    0.69
 -20  25   0    3.13    0.76
  -5 -20   0    3.45    0.72
  25  -5   0    2.45    0.64
  17 -25   0    7.97    1.06
   8  17   0    8.98    1.02
 -25   8   0    8.26    1.05
  -8 -17   0    9.77    1.03
  25  -8   0   10.50    0.98
 -17  25   0   10.92    1.20
  11  14   0    6.77    0.91
 -25  11   0    7.90    0.91
  14 -25   0    5.50    0.92
 -11 -14   0    7.13    0.95
 -11 -14   0    8.00    0.91
 -14  25   0    7.43    0.99
  14  11   0    2.34    0.64
  11 -25   0    3.41    0.73
 -25  14   0    1.50    0.53
  25 -14   0    1.21    0.56
 -11  25   0    2.23    0.67
 -14 -11   0    2.27    0.64
  17   8   0    0.81    0.50
   8 -25   0    1.20    0.58
  -8  25   0    1.19    0.55
  25 -17   0    0.68    0.50
 -17  -8   0    0.88    0.57
 -25  20   0    2.71    0.69
  20   5   0    3.54    0.77
   5 -25   0    2.73    0.74
  25 -20   0    3.63    0.79
  -5  25   0    2.77    0.65
 -20  -5   0    3.79    0.79
 -25  23   0    1.28    0.63
  23   2   0    1.60    0.62
   2 -25   0    1.16    0.54
  25 -23   0    1.60    0.68
 -23  -2   0    1.44    0.62
  22 -26   0    0.32    0.58
 -26   4   0    0.90    0.53
   4  22   0    0.76    0.56
  -4 -22   0    0.50    0.55
  26  -4   0    0.59    0.46
 -22  26   0    1.81    0.66
  19 -26   0   -0.06    0.49
   7  19   0    0.22    0.48
 -26   7   0    0.29    0.42
  26  -7   0   -0.17    0.39
  -7 -19   0   -0.61    0.37
 -19  26   0    1.18    0.61
  10  16   0    5.24    0.90
  16 -26   0    5.15    0.94
 -26  10   0    4.92    0.80
 -10 -16   0    4.01    0.74
 -16  26   0    7.58    0.99
  13  13   0    0.47    0.53
  13 -26   0    0.57    0.58
 -26  13   0    0.52    0.47
 -13 -13   0    1.22    0.56
 -13  26   0   -0.20    0.45
  10 -26   0    3.94    0.80
  16  10   0    3.08    0.73
  26 -16   0    5.33    0.87
 -16 -10   0    6.26    0.90
 -10  26   0    6.64    0.94
  19   7   0    0.84    0.54
   7 -26   0    0.92    0.58
  -7  26   0    0.81    0.50
 -19  -7   0    1.01    0.61
  26 -19   0    1.31    0.62
   4 -26   0    6.22    0.96
 -26  22   0    4.99    0.92
  22   4   0    4.62    0.88
  26 -22   0    5.46    0.98
 -22  -4   0    5.90    0.99
 -27   6   0   -0.28    0.44
   6  21   0    0.38    0.52
  21 -27   0    0.19    0.59
  27  -6   0    0.18    0.43
 -21  27   0    0.65    0.61
  -6 -21   0    0.46    0.53
 -27   9   0    1.28    0.58
  18 -27   0    0.51    0.58
   9  18   0    0.78    0.53
 -18  27   0    0.15    0.52
  -9 -18   0    0.16    0.45
  12  15   0    0.40    0.51
 -27  12   0    0.44    0.50
  15 -27   0    0.00    0.52
 -15  27   0    0.43    0.50
  15  12   0    0.28    0.52
 -27  15   0    0.39    0.43
  12 -27   0    0.04    0.51
 -12  27   0    0.43    0.50
 -15 -12   0    0.37    0.54
  18   9   0   -0.06    0.45
   9 -27   0   -0.05    0.45
 -18  -9   0    0.25    0.49
  -9  27   0    0.39    0.50
  27 -18   0    0.51    0.56
  21   6   0    3.30    0.78
   6 -27   0    3.28    0.77
  27 -21   0    1.92    0.72
 -21  -6   0    1.85    0.68
 -28  11   0    0.23    0.47
  11  17   0    0.07    0.48
  17 -28   0    0.41    0.61
 -17  28   0    0.53    0.58
  14  14   0    1.41    0.62
  14 -28   0    1.89    0.71
 -28  14   0    1.20    0.51
 -14  28   0    1.77    0.66
 -14 -14   0    1.80    0.68
  11 -28   0    0.66    0.58
  17  11   0    1.66    0.65
 -11  28   0    0.75    0.53
 -17 -11   0    1.37    0.60
  -1   3  -1   25.17    1.07
  -2  -1  -1   24.24    1.12
   3  -2  -1   24.49    1.09
  -2  -1  -1   25.00    1.11
  -1   3  -1   25.81    1.12
   3  -2  -1   24.56    1.10
   2   1   1   20.18    1.09
   1  -3   1   20.32    1.12
   1  -3   1   19.85    1.08
  -3   2   1   19.71    1.09
  -3   2   1   20.53    1.10
   0  -2  -1  437.65   19.70
   2   0  -1  444.59   19.70
   2   0  -1  442.27   19.80
   0  -2  -1  440.07   20.17
  -2   2  -1  439.38   19.87
  -2   2  -1  428.62   19.81
  -2   0   1  454.66   19.88
   0   2   1  404.79   19.82
   2  -2   1  459.48   20.18
  -3  -2  -1  255.40   11.95
  -3  -2  -1  260.16   11.79
  -2   5  -1  262.42   11.76
   5  -3  -1  263.28   11.67
  -2   5  -1  257.29   11.63
   5  -3  -1  255.77   11.93
  -5   3   1  256.43   11.74
  -5   3   1  258.15   11.77
   2  -5   1  257.33   11.74
   1   2  -1   66.32    2.87
   2  -3  -1   64.21    2.86
   1   2  -1   65.89    2.87
   2  -3  -1   65.43    2.94
  -3   1  -1   65.23    2.85
  -1  -2   1   58.48    2.91
   3  -1   1   59.57    2.85
  -1  -2   1   58.69    2.89
   3  -1   1   58.15    2.93
  -1  -3  -1   28.22    1.25
  -3   4  -1   26.94    1.23
  -1  -3  -1   26.69    1.28
   4  -1  -1   27.32    1.24
   4  -1  -1   28.03    1.26
  -3   4  -1   27.63    1.28
   1   3   1   23.70    1.24
   3  -4   1   23.44    1.28
   3  -4   1   24.71    1.19
  -4   1   1   22.88    1.22
   1   3   1   23.82    1.22
  -4   1   1   24.47    1.27
  -3   7  -1   48.55    2.53
  -3   7  -1   52.09    2.44
   7  -4  -1   51.86    2.53
  -4  -3  -1   50.58    2.54
  -4  -3  -1   51.72    2.54
   7  -4  -1   49.42    2.47
  -7   4   1   53.27    2.52
   3  -7   1   53.40    2.58
  -7   4   1   54.54    2.51
   4   3   1   54.82    2.52
   3  -7   1   53.17    2.46
   4   3   1   52.44    2.39
   0   4  -1   52.74    2.40
   4  -4  -1   53.00    2.47
   0   4  -1   52.85    2.43
   4  -4  -1   53.21    2.40
  -4   0  -1   50.36    2.46
  -4   0  -1   52.63    2.46
  -4   4   1   51.34    2.45
   4   0   1   49.31    2.41
  -4   4   1   50.27    2.39
   0  -4   1   51.84    2.42
   0  -4   1   50.39    2.47
   3   1  -1   12.06    0.65
  -4   3  -1   13.11    0.70
  -4   3  -1   13.03    0.69
   1  -4  -1   12.10    0.68
   1  -4  -1   12.15    0.71
   3   1  -1   12.18    0.69
   4  -3   1   14.53    0.65
  -3  -1   1   14.23    0.67
  -1   4   1   13.94    0.71
   4  -3   1   13.97    0.72
  -3  -1   1   14.11    0.73
   6  -2  -1    7.40    0.52
  -2  -4  -1    6.99    0.53
  -4   6  -1    7.01    0.58
  -4   6  -1    7.16    0.46
  -2  -4  -1    7.25    0.54
   6  -2  -1    8.11    0.49
  -6   2   1   10.60    0.63
   2   4   1   11.03    0.57
   4  -6   1   10.24    0.58
  -5  -4  -1  444.99   20.64
   9  -5  -1  451.07   20.16
   9  -5  -1  451.02   20.63
  -4   9  -1  454.30   20.12
  -5  -4  -1  457.09   20.38
  -4   9  -1  448.03   20.33
  -9   5   1  442.27   20.28
   4  -9   1  436.99   20.68
  -9   5   1  451.27   20.36
   4  -9   1  439.45   20.27
   5   4   1  442.08   20.15
   5   4   1  440.49   20.20
   6  -5  -1  379.97   17.89
  -5  -1  -1  387.52   17.89
  -1   6  -1  388.68   17.46
  -5  -1  -1  383.74   17.66
   6  -5  -1  387.36   17.46
  -1   6  -1  388.70   17.59
  -6   5   1  388.46   17.60
   5   1   1  382.41   17.49
   1  -6   1  390.92   17.60
   1  -6   1  388.47   17.91
  -6   5   1  394.34   17.61
  -5   2  -1  412.45   19.21
  -5   2  -1  400.05   19.11
   2   3  -1  417.03   19.11
   3  -5  -1  412.27   19.50
   3  -5  -1  424.84   19.02
   2   3  -1  407.15   19.04
   5  -2   1  435.33   19.50
  -2  -3   1  439.52   19.47
  -3   5   1  424.72   19.17
   5  -2   1  438.53   19.02
  -2  -3   1  441.70   19.22
   0  -5  -1   16.20    0.92
   5   0  -1   16.71    0.90
  -5   5  -1   16.27    0.86
   0  -5  -1   16.01    0.85
   5   0  -1   16.76    0.83
  -5   5  -1   16.69    0.93
  -5   0   1   16.98    0.94
   5  -5   1   16.43    0.92
   0   5   1   16.84    0.89
   0   5   1   17.39    0.90
  -5   0   1   16.43    0.85
   5  -5   1   16.83    0.82
   8  -3  -1   26.02    1.24
   8  -3  -1   26.27    1.23
  -3  -5  -1   26.79    1.28
  -5   8  -1   27.18    1.18
  -5   8  -1   26.92    1.31
  -3  -5  -1   26.74    1.27
   3   5   1   19.63    1.22
  -8   3   1   20.26    1.19
   5  -8   1   21.54    1.27
  -8   3   1   21.06    1.25
   3   5   1   20.07    1.14
   5  -8   1   19.64    1.14
  -5  11  -1   18.97    0.99
  -6  -5  -1   18.99    1.06
  -6  -5  -1   19.22    1.13
  11  -6  -1   17.93    1.03
  -5  11  -1   18.32    1.11
  11  -6  -1   18.88    1.06
   5 -11   1   17.53    0.95
 -11   6   1   16.43    1.07
   6   5   1   17.60    0.88
   5 -11   1   16.49    1.11
 -11   6   1   15.97    1.04
   6   5   1   18.06    1.08
   8  -6  -1  118.05    5.64
   8  -6  -1  121.44    5.80
  -6  -2  -1  116.38    5.79
  -2   8  -1  119.55    5.64
  -2   8  -1  122.56    5.73
  -6  -2  -1  120.50    5.76
   2  -8   1  126.41    5.67
  -8   6   1  126.83    5.73
   2  -8   1  126.72    5.84
  -8   6   1  127.35    5.70
   6   2   1  124.92    5.70
   1   5  -1   27.86    1.44
   1   5  -1   27.16    1.42
  -6   1  -1   25.82    1.36
  -6   1  -1   27.69    1.45
   5  -6  -1   27.99    1.48
   5  -6  -1   28.08    1.41
  -6   1  -1   27.37    1.49
  -5   6   1   32.46    1.38
  -1  -5   1   30.17    1.47
  -5   6   1   30.54    1.50
  -1  -5   1   30.56    1.45
   6  -1   1   30.30    1.44
   2  -6  -1  227.29   10.66
   2  -6  -1  222.76   10.39
   4   2  -1  224.34   10.40
  -6   4  -1  222.25   10.44
  -6   4  -1  224.90   10.47
   4   2  -1  226.11   10.38
   2  -6  -1  226.05   10.38
   6  -4   1  235.94   10.65
  -2   6   1  234.24   10.47
  -4  -2   1  232.77   10.60
   6  -4   1  237.29   10.35
  -4  -2   1  236.07   10.51
  -1  -6  -1   71.51    3.47
   7  -1  -1   73.06    3.40
  -6   7  -1   71.37    3.36
   7  -1  -1   73.22    3.42
  -6   7  -1   72.36    3.45
  -1  -6  -1   72.22    3.38
   6  -7   1   69.90    3.48
   6  -7   1   70.94    3.31
   1   6   1   71.39    3.40
  -7   1   1   71.68    3.34
  -7   1   1   73.81    3.46
   1   6   1   70.98    3.37
  10  -4  -1   14.26    0.92
  -6  10  -1   13.95    0.85
  -4  -6  -1   13.32    0.95
  10  -4  -1   14.07    0.92
  -6  10  -1   13.68    0.99
  -4  -6  -1   13.34    0.95
 -10   4   1   19.60    0.96
   6 -10   1   19.33    0.89
   6 -10   1   18.53    1.04
   4   6   1   19.11    0.87
 -10   4   1   19.74    1.03
   4   6   1   17.63    1.00
  13  -7  -1   13.51    0.90
  13  -7  -1   12.88    0.87
  -6  13  -1   12.67    0.96
  -7  -6  -1   12.54    0.89
  -7  -6  -1   13.86    0.95
  -6  13  -1   13.84    0.83
 -13   7   1   14.16    0.93
   7   6   1   14.27    0.97
 -13   7   1   13.28    0.91
   6 -13   1   14.33    0.79
   7   6   1   13.78    0.71
   6 -13   1   13.30    0.96
  -7  -3  -1    7.15    0.64
  -3  10  -1    6.90    0.62
  -7  -3  -1    6.37    0.52
  10  -7  -1    8.64    0.55
  -3  10  -1    6.95    0.50
  10  -7  -1    6.73    0.57
   7   3   1    6.67    0.36
 -10   7   1    7.55    0.56
   7   3   1    6.06    0.58
   3 -10   1    6.70    0.48
 -10   7   1    7.90    0.62
   3 -10   1    7.13    0.63
  -7   0  -1  169.97    7.59
   7  -7  -1  174.62    7.65
  -7   0  -1  176.07    7.79
   7  -7  -1  172.63    7.87
   0   7  -1  170.20    7.71
  -7   0  -1  171.74    7.84
   0   7  -1  171.79    7.67
   0  -7   1  163.66    7.70
   7   0   1  162.61    7.68
  -7   7   1  156.88    7.67
   0  -7   1  162.78    7.86
  -7   7   1  158.39    7.74
   4  -7  -1    2.79    0.33
  -7   3  -1    2.74    0.32
  -7   3  -1    2.23    0.28
   7  -3   1    1.26    0.21
  -4   7   1    0.90    0.25
  -3  -4   1    0.79    0.17
  -3  -4   1    0.78    0.22
  -4   7   1    1.07    0.12
   7  -3   1    0.96    0.19
   6   1  -1   43.79    2.19
   1  -7  -1   44.91    2.11
   6   1  -1   43.44    2.09
  -7   6  -1   44.57    2.20
  -7   6  -1   43.21    2.15
   1  -7  -1   45.20    2.24
  -6  -1   1   47.28    2.17
  -1   7   1   44.54    2.18
   7  -6   1   45.29    2.10
  -1   7   1   45.45    2.16
  -6  -1   1   43.04    2.23
   7  -6   1   44.65    2.23
  -7   9  -1  102.79    4.99
  -7   9  -1  101.62    4.87
   9  -2  -1  101.47    4.97
  -2  -7  -1  100.95    4.92
  -2  -7  -1  102.25    5.03
   9  -2  -1  101.51    4.91
   7  -9   1  108.25    4.83
   2   7   1  108.34    4.88
   7  -9   1  110.70    5.07
  -9   2   1  106.18    4.87
   2   7   1  109.10    4.94
  -9   2   1  109.19    5.01
  -7  12  -1    1.37    0.36
  -7  12  -1    2.04    0.27
  12  -5  -1    1.99    0.36
  12  -5  -1    2.19    0.35
  -5  -7  -1    1.41    0.34
  -5  -7  -1    2.68    0.38
 -12   5   1    1.40    0.34
   7 -12   1    2.06    0.39
 -12   5   1    2.34    0.39
   5   7   1    1.91    0.26
   7 -12   1    2.14    0.28
   5   7   1    1.76    0.34
  -8  -7  -1    9.50    0.77
  -8  -7  -1   11.20    0.90
  15  -8  -1   10.57    0.79
  -7  15  -1    9.06    0.70
  15  -8  -1    8.98    0.73
  -7  15  -1    8.34    0.83
   7 -15   1   10.37    0.64
   7 -15   1    9.37    0.84
 -15   8   1    8.41    0.79
   8   7   1    8.86    0.80
 -15   8   1    9.49    0.80
  -8  -4  -1  223.41   10.18
  -4  12  -1  215.56    9.90
  12  -8  -1  221.54    9.92
  -4  12  -1  222.26   10.06
  -8  -4  -1  222.14   10.10
  12  -8  -1  221.85   10.19
 -12   8   1  217.80   10.02
 -12   8   1  213.50   10.03
   4 -12   1  209.66   10.23
   8   4   1  210.53    9.79
   8   4   1  210.11    9.99
   4 -12   1  211.21    9.93
  -8  -1  -1  102.33    4.87
  -8  -1  -1   99.48    4.63
  -1   9  -1  100.96    4.76
  -8  -1  -1   99.90    4.86
   9  -8  -1  103.49    4.74
   9  -8  -1   97.19    4.88
  -1   9  -1  101.79    4.81
  -9   8   1  104.51    4.76
   1  -9   1  103.06    4.91
   8   1   1  104.31    4.80
  -9   8   1  104.78    4.85
   1  -9   1  102.01    4.76
   6  -8  -1   18.73    1.11
   2   6  -1   18.53    1.06
  -8   2  -1   18.36    0.99
  -8   2  -1   20.24    1.11
   6  -8  -1   18.34    1.02
   2   6  -1   17.95    1.01
  -2  -6   1   20.82    1.08
  -6   8   1   20.46    0.96
   8  -2   1   19.52    1.05
  -6   8   1   19.37    1.12
  -2  -6   1   20.77    1.08
   8  -2   1   19.09    1.07
   3  -8  -1  104.28    4.68
   3  -8  -1  105.05    4.85
  -8   5  -1  103.31    4.73
   3  -8  -1  103.24    4.62
   5   3  -1  106.00    4.64
   5   3  -1  106.49    4.73
  -8   5  -1  104.96    4.75
  -3   8   1   95.17    4.74
   8  -5   1   93.71    4.80
  -5  -3   1   95.60    4.76
   8  -5   1   98.96    4.64
  -5  -3   1   95.12    4.76
   0  -8  -1   70.67    3.50
   8   0  -1   71.52    3.42
   0  -8  -1   71.48    3.36
  -8   8  -1   74.79    3.47
  -8   8  -1   69.70    3.38
  -8   0   1   70.30    3.32
   8  -8   1   71.56    3.51
   0   8   1   70.27    3.40
   0   8   1   70.43    3.40
  -8   0   1   72.52    3.49
  -8   0   1   72.25    3.42
   8  -8   1   72.52    3.32
  -8  11  -1   29.40    1.70
  -8  11  -1   28.43    1.52
  11  -3  -1   29.28    1.60
  -3  -8  -1   28.84    1.62
  -3  -8  -1   29.23    1.66
  11  -3  -1   28.45    1.62
   3   8   1   30.26    1.64
   8 -11   1   34.38    1.54
 -11   3   1   32.21    1.70
   8 -11   1   31.71    1.71
 -11   3   1   31.88    1.57
   3   8   1   32.98    1.55
  14  -6  -1   20.60    1.16
  -6  -8  -1   18.91    1.17
  -8  14  -1   20.62    1.26
  14  -6  -1   17.68    1.12
  -6  -8  -1   19.80    1.20
   8 -14   1   17.99    1.22
   8 -14   1   17.17    1.05
 -14   6   1   19.46    1.14
   8 -14   1   17.93    1.02
   6   8   1   18.15    1.19
 -14   6   1   18.80    1.22
   6   8   1   18.56    0.99
  17  -9  -1   26.79    1.51
  -8  17  -1   27.56    1.48
  -9  -8  -1   27.61    1.57
  -9  -8  -1   25.88    1.62
  -8  17  -1   24.90    1.63
  17  -9  -1   27.99    1.59
 -17   9   1   25.33    1.56
   8 -17   1   25.44    1.67
   9   8   1   25.10    1.60
 -17   9   1   24.09    1.57
  -9  -5  -1    7.48    0.68
  -5  14  -1    7.76    0.62
  14  -9  -1    7.64    0.64
  -9  -5  -1    7.05    0.78
  14  -9  -1    7.45    0.68
  -5  14  -1    6.56    0.72
 -14   9   1    8.71    0.77
 -14   9   1    9.55    0.70
   9   5   1    9.88    0.80
   5 -14   1   10.19    0.80
   5 -14   1    9.92    0.61
  -9  -2  -1   43.81    2.30
  11  -9  -1   45.37    2.24
  11  -9  -1   43.79    2.34
  -2  11  -1   42.66    2.30
  -9  -2  -1   44.37    2.36
  -2  11  -1   43.00    2.24
 -11   9   1   48.99    2.37
   9   2   1   46.77    2.32
 -11   9   1   46.53    2.25
   2 -11   1   46.00    2.22
   2 -11   1   46.67    2.38
   8  -9  -1   71.28    3.41
   8  -9  -1   74.07    3.56
   1   8  -1   72.51    3.45
  -9   1  -1   75.21    3.51
  -9   1  -1   71.59    3.34
  -9   1  -1   75.47    3.54
   1   8  -1   71.48    3.44
  -8   9   1   69.09    3.51
  -1  -8   1   69.54    3.45
  -8   9   1   70.98    3.38
   9  -1   1   76.10    3.46
  -1  -8   1   70.68    3.53
  -9   4  -1   58.28    2.86
   4   5  -1   56.31    2.84
  -9   4  -1   56.20    2.79
   5  -9  -1   55.79    2.90
   4   5  -1   56.00    2.75
   5  -9  -1   56.52    2.78
  -4  -5   1   59.80    2.86
   9  -4   1   62.52    2.90
  -5   9   1   59.35    2.89
  -4  -5   1   62.15    2.88
   9  -4   1   61.77    2.79
   7   2  -1   13.41    0.84
  -9   7  -1   14.01    0.87
   2  -9  -1   13.87    0.73
   7   2  -1   14.05    0.71
   2  -9  -1   13.62    0.88
  -9   7  -1   13.43    0.81
  -2   9   1   12.61    0.83
   9  -7   1   14.42    0.88
  -7  -2   1   13.20    0.88
  -2   9   1   13.13    0.81
  -7  -2   1   12.86    0.77
   9  -7   1   12.82    0.74
  10  -1  -1    3.71    0.47
  -1  -9  -1    4.42    0.43
  -9  10  -1    3.91    0.37
  -9  10  -1    3.82    0.53
  -1  -9  -1    4.45    0.50
  10  -1  -1    3.99    0.40
 -10   1   1    4.96    0.38
   1   9   1    4.41    0.48
 -10   1   1    5.10    0.55
   1   9   1    4.26    0.44
   9 -10   1    4.67    0.50
   9 -10   1    5.03    0.37
  13  -4  -1    6.87    0.57
  -9  13  -1    7.59    0.72
  -9  13  -1    6.88    0.48
  -4  -9  -1    6.73    0.62
  13  -4  -1    6.81    0.58
  -4  -9  -1    6.17    0.61
   9 -13   1    6.45    0.65
   4   9   1    5.93    0.49
 -13   4   1    5.87    0.52
 -13   4   1    5.19    0.62
   9 -13   1    6.09    0.48
   4   9   1    6.69    0.62
  -9  16  -1   22.26    1.51
  -7  -9  -1   24.02    1.47
  16  -7  -1   24.17    1.40
  16  -7  -1   22.56    1.36
  -7  -9  -1   24.67    1.43
   7   9   1   22.09    1.43
   9 -16   1   21.90    1.27
 -16   7   1   23.36    1.38
 -16   7   1   21.50    1.44
   9 -16   1   21.98    1.47
  19 -10  -1    5.02    0.61
  -9  19  -1    5.87    0.78
 -10  -9  -1    4.82    0.76
  -9  19  -1    6.57    0.60
 -10  -9  -1    5.44    0.66
  19 -10  -1    5.18    0.67
  10   9   1    3.74    0.67
 -19  10   1    5.15    0.75
 -19  10   1    5.13    0.66
   9 -19   1    4.41    0.77
  16 -10  -1   13.59    0.98
  -6  16  -1   13.98    1.06
  -6  16  -1   13.51    0.88
 -10  -6  -1   13.47    1.03
  16 -10  -1   12.47    0.87
 -10  -6  -1   11.67    0.92
 -16  10   1   13.01    0.93
 -16  10   1   12.43    1.01
  10   6   1   11.54    0.96
   6 -16   1   11.85    1.01
  13 -10  -1   70.26    3.60
  13 -10  -1   72.41    3.47
 -10  -3  -1   72.47    3.63
 -10  -3  -1   73.44    3.58
  -3  13  -1   72.74    3.58
  -3  13  -1   75.52    3.50
  10   3   1   71.85    3.57
   3 -13   1   71.93    3.44
   3 -13   1   70.78    3.65
 -13  10   1   70.07    3.57
 -13  10   1   70.87    3.50
   0  10  -1   54.76    2.79
 -10   0  -1   53.68    2.64
  10 -10  -1   53.53    2.87
 -10   0  -1   55.21    2.83
  10 -10  -1   55.27    2.74
 -10   0  -1   55.27    2.88
   0  10  -1   56.64    2.79
 -10  10   1   62.09    2.91
  10   0   1   59.40    2.83
 -10  10   1   60.04    2.73
   0 -10   1   61.01    2.90
   0 -10   1   57.17    2.78
 -10   3  -1   47.95    2.35
 -10   3  -1   49.60    2.49
   7 -10  -1   49.24    2.38
   3   7  -1   51.73    2.45
   3   7  -1   50.30    2.37
   7 -10  -1   51.75    2.52
  -7  10   1   49.11    2.30
  -3  -7   1   48.34    2.46
  -7  10   1   46.93    2.49
  10  -3   1   47.90    2.47
  10  -3   1   47.62    2.40
  -3  -7   1   48.55    2.44
   4 -10  -1   64.04    2.95
   4 -10  -1   61.17    3.04
   6   4  -1   62.97    3.10
 -10   6  -1   61.34    3.08
   4 -10  -1   60.47    3.18
   6   4  -1   62.45    2.97
 -10   6  -1   64.38    3.10
  -4  10   1   66.14    3.14
  -6  -4   1   66.70    3.11
  10  -6   1   64.68    3.02
  10  -6   1   66.85    3.16
  -6  -4   1   63.77    3.14
   9   1  -1   21.75    1.09
   1 -10  -1   20.74    1.13
 -10   9  -1   21.57    1.17
 -10   9  -1   19.22    1.26
   9   1  -1   22.52    1.24
   1 -10  -1   21.28    1.28
  -1  10   1   23.09    1.21
  -9  -1   1   22.53    1.30
  10  -9   1   20.85    1.26
  10  -9   1   22.10    1.12
  -9  -1   1   21.47    1.17
  -1  10   1   21.85    1.23
  -2 -10  -1   10.01    0.78
  12  -2  -1    7.73    0.69
 -10  12  -1    9.88    0.82
  12  -2  -1    9.32    0.68
  -2 -10  -1   10.22    0.73
 -10  12  -1    9.94    0.63
 -12   2   1   10.15    0.81
   2  10   1    9.33    0.72
  10 -12   1   10.56    0.63
  10 -12   1    8.64    0.79
   2  10   1    8.95    0.66
 -12   2   1    9.75    0.63
  15  -5  -1   22.64    1.46
  -5 -10  -1   27.14    1.53
  15  -5  -1   24.88    1.48
 -10  15  -1   23.62    1.34
  -5 -10  -1   24.50    1.52
 -10  15  -1   22.53    1.56
   5  10   1   25.81    1.35
  10 -15   1   26.91    1.39
 -15   5   1   26.75    1.57
  10 -15   1   28.03    1.62
 -15   5   1   27.21    1.45
   5  10   1   29.65    1.58
 -10  18  -1    8.13    0.90
 -10  18  -1    8.33    0.64
  18  -8  -1    6.61    0.68
  -8 -10  -1    6.84    0.76
  -8 -10  -1    7.36    0.74
  18  -8  -1    6.43    0.70
  10 -18   1    4.29    0.72
 -18   8   1    5.38    0.69
 -18   8   1    5.64    0.70
   8  10   1    5.38    0.71
  21 -11  -1    3.34    0.54
 -11 -10  -1    3.66    0.67
  21 -11  -1    2.47    0.54
 -11 -10  -1    3.19    0.57
 -10  21  -1    2.46    0.58
  10 -21   1    3.11    0.68
  11  10   1    3.78    0.65
 -21  11   1    4.00    0.64
 -21  11   1    3.42    0.58
  18 -11  -1   15.50    1.06
  -7  18  -1   16.93    1.07
 -11  -7  -1   17.24    1.27
  18 -11  -1   15.78    1.16
  -7  18  -1   17.53    1.27
 -11  -7  -1   16.67    1.14
  11   7   1   16.78    1.24
 -18  11   1   16.56    1.14
   7 -18   1   14.97    1.25
 -18  11   1   15.19    1.21
 -11  -4  -1   39.16    2.06
  15 -11  -1   37.53    1.98
  -4  15  -1   36.61    2.10
  15 -11  -1   37.24    2.10
 -11  -4  -1   39.47    2.15
  -4  15  -1   37.78    1.99
   4 -15   1   37.22    2.16
 -15  11   1   37.47    2.01
 -15  11   1   38.54    2.11
   4 -15   1   37.25    1.93
  11   4   1   38.58    2.10
 -11  -1  -1   11.42    0.87
 -11  -1  -1   10.88    0.56
  -1  12  -1   11.56    0.76
  -1  12  -1   11.81    0.79
  12 -11  -1   12.16    0.74
 -11  -1  -1   10.87    0.77
  12 -11  -1   12.10    0.86
  11   1   1    8.86    0.80
 -12  11   1    9.01    0.84
   1 -12   1    8.44    0.71
   1 -12   1    8.96    0.82
 -12  11   1    9.34    0.68
 -11   2  -1  120.17    5.58
   2   9  -1  128.25    5.70
   2   9  -1  126.46    5.67
 -11   2  -1  122.30    5.78
   9 -11  -1  125.59    5.63
   9 -11  -1  121.21    5.84
  -2  -9   1  117.42    5.70
  11  -2   1  120.23    5.67
  -2  -9   1  117.47    5.80
  11  -2   1  121.44    5.80
  -9  11   1  113.99    5.76
  -9  11   1  118.72    5.59
   6 -11  -1    3.45    0.37
   6 -11  -1    3.87    0.47
   5   6  -1    2.65    0.30
 -11   5  -1    2.55    0.41
   6 -11  -1    3.38    0.25
 -11   5  -1    2.92    0.42
   5   6  -1    2.85    0.41
  -5  -6   1    3.25    0.40
  11  -5   1    3.16    0.37
  11  -5   1    3.10    0.43
  -5  -6   1    3.04    0.45
  -6  11   1    3.01    0.49
   8   3  -1   42.29    2.13
 -11   8  -1   43.28    2.12
   8   3  -1   42.48    1.95
   3 -11  -1   40.53    1.96
   3 -11  -1   43.14    2.19
 -11   8  -1   42.60    2.08
  -3  11   1   39.48    2.11
  -3  11   1   39.58    2.06
  11  -8   1   38.73    2.13
  -8  -3   1   37.63    2.15
  11  -8   1   40.12    1.99
  -8  -3   1   39.68    2.06
 -11  11  -1   33.12    1.73
  11   0  -1   30.34    1.64
 -11  11  -1   29.15    1.54
   0 -11  -1   30.08    1.54
   0 -11  -1   29.96    1.68
 -11   0   1   29.31    1.57
  11 -11   1   29.11    1.50
  11 -11   1   29.84    1.69
   0  11   1   29.47    1.61
 -11   0   1   26.80    1.67
 -11   0   1   28.52    1.47
   0  11   1   29.48    1.60
  -3 -11  -1   26.77    1.52
 -11  14  -1   26.84    1.39
  14  -3  -1   25.86    1.51
 -11  14  -1   26.02    1.62
  -3 -11  -1   24.83    1.54
  14  -3  -1   26.79    1.50
 -14   3   1   27.44    1.42
  11 -14   1   26.79    1.62
 -14   3   1   23.35    1.58
   3  11   1   27.55    1.43
   3  11   1   25.60    1.54
  11 -14   1   27.39    1.40
  17  -6  -1   54.86    2.83
  17  -6  -1   51.81    2.79
  -6 -11  -1   52.55    2.84
 -11  17  -1   53.76    2.93
  -6 -11  -1   55.23    2.89
  11 -17   1   54.62    2.68
  11 -17   1   56.27    2.96
 -17   6   1   53.96    2.75
 -17   6   1   54.24    2.88
   6  11   1   52.30    2.85
  20  -9  -1    8.32    0.77
 -11  20  -1    5.72    0.81
  -9 -11  -1    6.51    0.82
  20  -9  -1    8.27    0.80
  -9 -11  -1    5.66    0.72
 -20   9   1    8.46    0.82
  11 -20   1    5.44    0.79
   9  11   1    7.76    0.87
  23 -12  -1    0.70    0.45
 -12 -11  -1    0.97    0.49
  23 -12  -1    1.24    0.42
 -12 -11  -1    1.10    0.46
 -11  23  -1    1.08    0.49
 -23  12   1    1.92    0.53
  11 -23   1    1.46    0.57
  12  11   1    1.47    0.53
  -8  20  -1   22.27    1.32
  20 -12  -1   21.65    1.34
 -12  -8  -1   22.86    1.53
 -12  -8  -1   21.86    1.40
  20 -12  -1   21.49    1.43
  -8  20  -1   21.52    1.49
 -20  12   1   19.99    1.39
 -20  12   1   19.70    1.43
   8 -20   1   19.41    1.49
  12   8   1   17.89    1.40
 -12  -5  -1   35.00    1.98
  -5  17  -1   35.23    1.92
  17 -12  -1   38.74    1.94
  17 -12  -1   34.28    2.03
  -5  17  -1   33.80    2.04
 -12  -5  -1   35.20    2.08
 -17  12   1   35.04    1.96
 -17  12   1   34.16    2.06
   5 -17   1   36.16    2.10
  12   5   1   35.97    2.05
  -2  14  -1   54.06    2.67
  -2  14  -1   53.57    2.73
 -12  -2  -1   53.12    2.72
  14 -12  -1   53.15    2.63
 -12  -2  -1   51.73    2.79
  14 -12  -1   51.32    2.77
   2 -14   1   52.79    2.62
  12   2   1   51.12    2.72
 -14  12   1   51.42    2.62
 -14  12   1   55.47    2.81
   2 -14   1   50.38    2.78
 -12   1  -1   10.48    0.88
   1  11  -1   10.55    0.79
   1  11  -1   10.75    0.82
 -12   1  -1   10.80    0.68
  -1 -11   1   13.42    0.91
  12  -1   1   12.36    0.85
  12  -1   1   14.00    0.86
 -11  12   1   12.54    0.95
 -11  12   1   14.37    0.75
  -1 -11   1   12.45    0.83
   4   8  -1   63.30    2.91
 -12   4  -1   61.57    2.92
   8 -12  -1   63.52    2.93
 -12   4  -1   62.53    3.06
   8 -12  -1   63.60    3.10
   4   8  -1   65.35    3.03
  -8  12   1   56.17    3.06
  12  -4   1   57.18    2.95
  -4  -8   1   55.94    3.00
  -4  -8   1   59.18    3.02
  12  -4   1   60.38    3.04
  -8  12   1   57.69    2.83
   7   5  -1   22.24    1.32
   5 -12  -1   24.47    1.39
   5 -12  -1   22.58    1.13
   5 -12  -1   22.02    1.25
   7   5  -1   22.10    1.15
 -12   7  -1   22.90    1.31
 -12   7  -1   21.69    1.31
  -5  12   1   23.29    1.38
  12  -7   1   24.09    1.24
  -7  -5   1   23.96    1.28
  -7  -5   1   21.78    1.35
  12  -7   1   22.63    1.33
  10   2  -1  124.67    5.92
 -12  10  -1  129.14    5.90
   2 -12  -1  123.75    6.06
   2 -12  -1  126.54    5.81
  10   2  -1  124.00    5.75
 -12  10  -1  124.16    5.96
 -10  -2   1  123.32    6.01
  -2  12   1  125.71    5.87
 -10  -2   1  124.78    5.95
  12 -10   1  124.30    6.05
  -2  12   1  125.30    5.93
  12 -10   1  126.63    5.79
  13  -1  -1   14.26    0.93
 -12  13  -1   13.29    1.02
  -1 -12  -1   13.43    0.93
  13  -1  -1   12.70    0.84
 -12  13  -1   12.47    0.78
  -1 -12  -1   12.02    0.84
  12 -13   1   11.06    0.74
 -13   1   1   11.02    0.95
   1  12   1   12.62    0.85
   1  12   1   12.31    0.89
 -13   1   1   10.80    0.73
  12 -13   1   11.63    0.92
 -12  16  -1    1.48    0.47
  16  -4  -1    2.17    0.41
  16  -4  -1    1.22    0.38
  -4 -12  -1    2.02    0.43
  -4 -12  -1    1.79    0.44
 -16   4   1    2.48    0.51
 -16   4   1    2.78    0.47
   4  12   1    2.40    0.48
  12 -16   1    2.77    0.39
  12 -16   1    3.44    0.60
   4  12   1    3.05    0.43
  -7 -12  -1    7.14    0.82
  19  -7  -1    7.77    0.76
  19  -7  -1    9.16    0.79
 -12  19  -1    7.60    0.88
  -7 -12  -1    7.28    0.73
   7  12   1    6.42    0.77
  12 -19   1    6.87    0.82
 -19   7   1    5.25    0.74
  22 -10  -1    3.56    0.62
 -12  22  -1    3.63    0.70
 -10 -12  -1    4.06    0.69
  22 -10  -1    4.20    0.62
 -10 -12  -1    4.25    0.66
  10  12   1    5.24    0.74
  12 -22   1    2.49    0.65
 -22  10   1    3.20    0.62
 -12  25  -1    3.30    0.76
 -13 -12  -1    3.64    0.71
 -13 -12  -1    2.89    0.63
 -25  13   1    3.48    0.66
  13  12   1    3.26    0.72
  12 -25   1    2.45    0.72
  22 -13  -1    9.32    0.93
  22 -13  -1    8.01    0.79
 -13  -9  -1    8.06    0.85
  -9  22  -1    8.45    0.92
 -13  -9  -1    8.42    0.98
  13   9   1    6.38    0.84
   9 -22   1    7.41    0.92
 -22  13   1    8.87    0.87
 -22  13   1    7.73    0.92
  -6  19  -1    3.30    0.61
 -13  -6  -1    3.43    0.56
 -13  -6  -1    2.71    0.62
  -6  19  -1    2.95    0.51
  19 -13  -1    3.98    0.56
   6 -19   1    4.44    0.69
  13   6   1    4.10    0.65
 -19  13   1    3.56    0.61
 -19  13   1    4.58    0.76
 -13  -3  -1   12.92    1.06
 -13  -3  -1   12.11    0.94
  -3  16  -1   12.21    0.98
  -3  16  -1   13.06    0.93
  16 -13  -1   11.39    1.00
  16 -13  -1   11.83    0.87
 -16  13   1   13.18    0.91
  13   3   1   12.69    1.04
   3 -16   1   16.84    1.10
 -16  13   1   13.65    1.08
  13 -13  -1   39.47    2.10
   0  13  -1   37.73    1.99
   0  13  -1   38.38    2.00
 -13   0  -1   36.52    2.10
 -13   0  -1   38.42    2.02
  13 -13  -1   39.24    1.95
   0 -13   1   39.03    2.10
 -13  13   1   35.75    1.89
 -13  13   1   36.34    2.10
  13   0   1   34.51    2.01
   0 -13   1   35.15    1.95
   3  10  -1   37.15    2.00
  10 -13  -1   37.12    2.07
  10 -13  -1   37.63    1.92
   3  10  -1   37.09    1.92
 -13   3  -1   37.52    2.08
 -13   3  -1   36.53    1.87
  13  -3   1   38.91    2.03
 -10  13   1   38.42    1.84
 -10  13   1   39.99    2.12
  13  -3   1   36.85    1.98
  -3 -10   1   37.56    2.03
  -3 -10   1   37.10    2.00
   7 -13  -1   43.20    2.38
 -13   6  -1   43.97    2.33
   7 -13  -1   45.69    2.24
   7 -13  -1   41.92    2.10
   6   7  -1   43.42    2.16
   6   7  -1   44.00    2.32
 -13   6  -1   43.69    2.25
  13  -6   1   47.20    2.25
  -6  -7   1   46.63    2.36
  -7  13   1   43.00    2.36
  -6  -7   1   45.55    2.31
  13  -6   1   47.34    2.36
   9   4  -1   29.73    1.70
 -13   9  -1   26.13    1.63
   4 -13  -1   29.26    1.73
 -13   9  -1   29.57    1.63
   9   4  -1   27.28    1.46
   4 -13  -1   27.01    1.47
  -4  13   1   31.81    1.62
  13  -9   1   32.92    1.57
  13  -9   1   30.45    1.70
  -4  13   1   32.92    1.73
  -9  -4   1   32.90    1.63
  -9  -4   1   31.76    1.74
 -13  12  -1    5.32    0.50
   1 -13  -1    4.52    0.48
   1 -13  -1    4.94    0.59
  12   1  -1    4.01    0.56
  13 -12   1    5.00    0.61
  -1  13   1    5.56    0.59
 -12  -1   1    5.79    0.53
  -1  13   1    5.20    0.60
 -12  -1   1    5.18    0.66
 -12  -1   1    5.47    0.41
  13 -12   1    5.35    0.48
  15  -2  -1    2.23    0.47
  -2 -13  -1    2.67    0.45
  15  -2  -1    1.94    0.38
  -2 -13  -1    2.30    0.47
 -13  15  -1    1.96    0.32
 -13  15  -1    2.06    0.52
 -15   2   1    2.29    0.50
   2  13   1    2.33    0.39
   2  13   1    2.31    0.46
  13 -15   1    2.58    0.38
  13 -15   1    2.00    0.47
  18  -5  -1    8.16    0.80
  18  -5  -1    7.54    0.74
  -5 -13  -1    9.75    0.85
 -13  18  -1    8.94    0.91
  -5 -13  -1    7.57    0.77
  13 -18   1    7.69    0.90
 -18   5   1    7.55    0.83
   5  13   1    6.24    0.81
  21  -8  -1    0.04    0.34
  -8 -13  -1    0.85    0.44
  21  -8  -1   -0.01    0.30
 -13  21  -1    0.61    0.48
  -8 -13  -1    0.74    0.40
  13 -21   1    0.71    0.45
 -21   8   1    0.04    0.38
   8  13   1    0.31    0.38
  24 -11  -1    1.55    0.48
 -13  24  -1    2.52    0.65
 -11 -13  -1    1.61    0.50
 -11 -13  -1    0.90    0.50
 -24  11   1    2.05    0.58
  13 -24   1    1.72    0.61
  11  13   1    1.48    0.56
 -14 -13  -1    0.58    0.50
 -13  27  -1    0.92    0.54
  14  13   1   -0.54    0.44
 -27  14   1    0.10    0.41
  13 -27   1    0.34    0.55
 -10  24  -1   12.95    1.20
  24 -14  -1   12.02    1.16
 -14 -10  -1   15.20    1.29
 -14 -10  -1   14.94    1.19
 -24  14   1   15.15    1.20
  10 -24   1   13.67    1.26
  14  10   1   12.91    1.20
  21 -14  -1   14.64    1.09
 -14  -7  -1   15.68    1.30
  -7  21  -1   15.81    1.27
  21 -14  -1   16.29    1.24
 -14  -7  -1   15.51    1.17
 -21  14   1   13.48    1.23
 -21  14   1   17.18    1.18
   7 -21   1   15.86    1.28
  14   7   1   15.70    1.26
 -14  -4  -1    5.44    0.74
  -4  18  -1    3.39    0.54
  18 -14  -1    3.85    0.53
 -14  -4  -1    4.03    0.57
  18 -14  -1    3.53    0.61
  -4  18  -1    4.93    0.71
 -18  14   1    2.91    0.64
 -18  14   1    2.91    0.52
   4 -18   1    4.62    0.70
  14   4   1    3.33    0.59
  -1  15  -1   34.27    1.93
  15 -14  -1   34.57    2.00
  15 -14  -1   33.63    1.84
  -1  15  -1   33.89    1.90
 -14  -1  -1   32.87    2.03
 -14  -1  -1   34.50    1.93
   1 -15   1   34.20    1.85
 -15  14   1   37.12    2.06
 -15  14   1   35.40    1.83
  14   1   1   36.03    1.98
   1 -15   1   33.51    1.99
   2  12  -1    8.03    0.71
   2  12  -1    9.14    0.69
  12 -14  -1    9.49    0.83
  12 -14  -1    9.37    0.66
 -14   2  -1    9.37    0.80
 -12  14   1    7.84    0.82
 -12  14   1    7.42    0.55
  -2 -12   1    7.02    0.70
  14  -2   1    7.24    0.70
  -2 -12   1    6.58    0.68
  14  -2   1    7.57    0.72
   5   9  -1   18.85    1.08
   5   9  -1   19.85    1.23
   9 -14  -1   20.92    1.29
 -14   5  -1   19.53    1.13
   9 -14  -1   19.84    1.14
 -14   5  -1   19.19    1.25
  -5  -9   1   19.10    1.18
  -5  -9   1   17.42    1.20
  -9  14   1   19.60    1.29
  14  -5   1   19.42    1.22
  -9  14   1   19.58    1.00
  14  -5   1   22.23    1.19
   8   6  -1    1.41    0.21
   6 -14  -1    0.87    0.33
   8   6  -1    1.02    0.33
 -14   8  -1    0.69    0.31
   6 -14  -1    1.15    0.28
   6 -14  -1    1.40    0.19
 -14   8  -1    0.73    0.30
  14  -8   1    1.63    0.30
  -8  -6   1    1.21    0.38
  14  -8   1    1.60    0.35
  -6  14   1    0.79    0.37
  -8  -6   1    1.57    0.32
  11   3  -1   48.43    2.47
   3 -14  -1   48.10    2.27
 -14  11  -1   50.19    2.50
 -14  11  -1   47.90    2.38
   3 -14  -1   49.36    2.54
 -11  -3   1   43.51    2.49
  14 -11   1   45.46    2.30
  -3  14   1   43.17    2.37
  14 -11   1   44.34    2.49
 -11  -3   1   47.12    2.39
  -3  14   1   42.68    2.41
   0 -14  -1   11.00    0.82
  14   0  -1   11.66    0.92
  14   0  -1   11.04    0.84
   0 -14  -1   13.24    0.99
 -14  14  -1   10.76    0.99
 -14  14  -1   11.78    0.80
  14 -14   1   11.46    0.77
   0  14   1   12.03    0.89
  14 -14   1   12.58    1.00
 -14   0   1   12.59    1.05
   0  14   1   10.59    0.87
  17  -3  -1    0.58    0.33
  -3 -14  -1    1.21    0.42
 -14  17  -1    1.23    0.50
  -3 -14  -1    1.30    0.43
  17  -3  -1    1.29    0.39
   3  14   1    1.02    0.34
   3  14   1    1.31    0.41
 -17   3   1    0.69    0.41
  14 -17   1    0.40    0.37
  -6 -14  -1    2.09    0.52
 -14  20  -1    1.37    0.53
  -6 -14  -1    1.22    0.45
  20  -6  -1    1.18    0.43
  20  -6  -1    1.67    0.45
  14 -20   1    1.30    0.51
 -20   6   1    1.74    0.50
   6  14   1    2.05    0.51
  -9 -14  -1    5.68    0.77
 -14  23  -1    3.59    0.76
  -9 -14  -1    5.27    0.80
  23  -9  -1    4.90    0.70
  14 -23   1    4.49    0.82
   9  14   1    6.59    0.82
 -23   9   1    5.48    0.80
 -12 -14  -1    0.09    0.44
 -14  26  -1    0.52    0.49
 -12 -14  -1    0.78    0.49
  14 -26   1    1.15    0.62
 -26  12   1    1.08    0.52
  12  14   1    0.25    0.48
 -15 -11  -1    4.57    0.84
 -11  26  -1    6.90    0.90
  15  11   1    5.10    0.84
  11 -26   1    5.34    0.94
 -15  -8  -1    8.99    1.02
  23 -15  -1    9.62    1.01
  -8  23  -1   10.03    1.01
 -15  -8  -1   10.76    0.98
 -23  15   1   10.34    0.95
   8 -23   1   10.79    1.07
 -23  15   1    9.01    1.02
  15   8   1   10.87    1.05
 -15  -5  -1    2.51    0.50
  -5  20  -1    2.00    0.52
 -15  -5  -1    1.81    0.55
  20 -15  -1    2.39    0.56
  20 -15  -1    2.01    0.44
  -5  20  -1    1.91    0.47
   5 -20   1    2.81    0.62
  15   5   1    2.75    0.60
 -20  15   1    2.58    0.48
 -20  15   1    3.56    0.69
  17 -15  -1    0.59    0.29
 -15  -2  -1    0.42    0.33
 -15  -2  -1    0.88    0.46
  -2  17  -1    0.43    0.29
  17 -15  -1    0.40    0.39
  -2  17  -1    0.72    0.37
   2 -17   1   -0.05    0.33
 -17  15   1    0.45    0.44
  15   2   1    0.61    0.37
 -17  15   1    0.65    0.29
  14 -15  -1    8.23    0.67
 -15   1  -1    8.47    0.84
  14 -15  -1    8.84    0.83
   1  14  -1    7.38    0.73
   1  14  -1    8.13    0.73
  -1 -14   1    7.78    0.74
 -14  15   1    8.12    0.88
  15  -1   1    8.11    0.76
  15  -1   1    7.45    0.74
  -1 -14   1    8.18    0.81
  11 -15  -1   33.16    2.00
 -15   4  -1   31.76    1.98
   4  11  -1   35.89    1.83
   4  11  -1   35.31    1.97
 -15   4  -1   33.31    1.80
  11 -15  -1   36.04    1.85
  -4 -11   1   37.38    1.96
  -4 -11   1   36.24    1.96
  15  -4   1   34.71    1.90
  15  -4   1   37.73    1.97
 -11  15   1   34.25    2.03
   8 -15  -1   10.25    0.74
   7   8  -1   10.11    0.87
   7   8  -1    9.55    0.64
   8 -15  -1   10.25    0.87
 -15   7  -1    9.93    0.78
 -15   7  -1   10.12    0.86
  15  -7   1    9.99    0.80
  15  -7   1   10.52    0.76
  -7  -8   1   11.04    0.80
  -8  15   1   10.95    0.95
  -7  -8   1   11.14    0.93
 -15  10  -1    2.20    0.42
  10   5  -1    2.78    0.50
   5 -15  -1    1.60    0.45
 -15  10  -1    2.26    0.45
  -5  15   1    3.14    0.54
 -10  -5   1    4.06    0.67
  15 -10   1    3.07    0.40
 -10  -5   1    3.58    0.46
  -5  15   1    3.09    0.47
  15 -10   1    3.51    0.53
  13   2  -1    9.84    0.80
   2 -15  -1    8.79    0.84
 -15  13  -1    9.38    0.89
 -15  13  -1    8.78    0.68
  -2  15   1    5.78    0.72
 -13  -2   1    6.28    0.62
 -13  -2   1    6.20    0.78
  15 -13   1    5.58    0.70
  -2  15   1    6.26    0.65
  15 -13   1    7.08    0.60
 -15  16  -1    7.56    0.64
  -1 -15  -1    8.14    0.80
 -15  16  -1    7.58    0.87
  16  -1  -1    7.63    0.72
  16  -1  -1    7.49    0.77
 -16   1   1    7.71    0.86
   1  15   1    8.61    0.75
  15 -16   1    8.07    0.84
   1  15   1    8.50    0.79
  -4 -15  -1   17.75    1.31
  19  -4  -1   18.81    1.25
 -15  19  -1   18.48    1.40
  19  -4  -1   17.63    1.28
   4  15   1   17.41    1.29
  15 -19   1   17.70    1.40
 -19   4   1   19.25    1.40
 -15  22  -1   17.91    1.38
  -7 -15  -1   18.26    1.28
  22  -7  -1   15.34    1.19
   7  15   1   14.84    1.26
 -22   7   1   13.98    1.26
  15 -22   1   13.78    1.27
 -15  25  -1    9.95    1.12
  25 -10  -1    9.05    0.95
 -10 -15  -1    8.72    1.00
  15 -25   1   12.70    1.26
 -25  10   1   11.12    1.08
  10  15   1   10.29    1.09
 -15  28  -1    0.36    0.53
 -28  13   1    0.35    0.47
  15 -28   1   -0.13    0.53
  13  15   1    0.91    0.58
 -12  28  -1    3.01    0.74
 -16 -12  -1    2.57    0.70
  16  12   1    3.69    0.80
  12 -28   1    3.36    0.80
  25 -16  -1    0.58    0.50
  -9  25  -1    0.54    0.51
 -16  -9  -1    0.14    0.46
  16   9   1    0.85    0.49
   9 -25   1    1.66    0.60
 -16  -6  -1    5.09    0.69
  22 -16  -1    5.18    0.75
 -16  -6  -1    3.67    0.74
  -6  22  -1    5.08    0.73
   6 -22   1    4.65    0.79
 -22  16   1    5.22    0.84
  16   6   1    4.55    0.77
  19 -16  -1    5.95    0.81
  -3  19  -1    6.52    0.73
  19 -16  -1    5.52    0.64
 -16  -3  -1    6.04    0.71
 -16  -3  -1    6.34    0.81
  -3  19  -1    6.98    0.74
  16   3   1    5.17    0.77
 -19  16   1    7.28    0.91
   3 -19   1    4.98    0.73
   0  16  -1    0.96    0.39
  16 -16  -1    1.47    0.36
   0  16  -1    1.57    0.41
  16 -16  -1    2.05    0.51
 -16   0  -1    1.35    0.48
  16   0   1    1.20    0.39
  16   0   1    1.16    0.42
   0 -16   1    0.78    0.37
 -16  16   1    0.52    0.44
  13 -16  -1   13.81    0.98
   3  13  -1   14.45    1.12
 -16   3  -1   16.14    1.21
   3  13  -1   15.50    1.03
  13 -16  -1   15.16    1.17
  16  -3   1   17.93    1.14
 -13  16   1   16.21    1.22
  16  -3   1   16.95    1.13
  -3 -13   1   17.51    1.17
  -3 -13   1   16.38    1.12
   6  10  -1   31.55    1.71
 -16   6  -1   32.01    1.60
  10 -16  -1   30.01    1.58
   6  10  -1   29.67    1.51
  10 -16  -1   28.87    1.76
 -16   6  -1   29.98    1.72
  16  -6   1   25.83    1.63
  16  -6   1   26.87    1.60
  -6 -10   1   25.62    1.66
  -6 -10   1   26.11    1.64
 -10  16   1   25.37    1.72
 -16   9  -1   31.90    1.85
   7 -16  -1   32.64    1.78
   7 -16  -1   32.47    1.94
 -16   9  -1   33.93    1.85
   9   7  -1   35.80    1.92
  -9  -7   1   31.32    1.80
  -7  16   1   33.78    1.80
  -7  16   1   32.60    1.92
  16  -9   1   33.25    1.77
  -9  -7   1   32.57    1.92
  16  -9   1   31.97    1.89
 -16  12  -1   20.57    1.25
 -16  12  -1   21.81    1.39
  12   4  -1   19.97    1.33
   4 -16  -1   20.64    1.36
 -12  -4   1   19.15    1.22
  -4  16   1   19.60    1.32
 -12  -4   1   19.93    1.38
  16 -12   1   18.73    1.31
  -4  16   1   20.05    1.26
  16 -12   1   20.14    1.17
 -16  15  -1   22.36    1.35
   1 -16  -1   23.60    1.53
  15   1  -1   24.15    1.41
  15   1  -1   22.95    1.50
 -16  15  -1   23.51    1.57
  -1  16   1   25.78    1.48
 -15  -1   1   23.50    1.41
  16 -15   1   22.00    1.54
 -15  -1   1   20.27    1.52
  -1  16   1   25.20    1.49
  18  -2  -1   14.93    1.12
  18  -2  -1   16.38    1.10
 -16  18  -1   14.36    1.22
  -2 -16  -1   14.74    1.15
   2  16   1   13.93    1.11
 -18   2   1   13.11    1.21
  16 -18   1   14.74    1.21
  -5 -16  -1    5.79    0.78
  21  -5  -1    4.62    0.66
 -16  21  -1    3.85    0.75
 -21   5   1    5.53    0.76
  16 -21   1    3.67    0.72
   5  16   1    5.64    0.75
 -16  24  -1   12.03    1.22
  24  -8  -1   13.29    1.12
  -8 -16  -1   13.16    1.17
   8  16   1   11.71    1.16
  16 -24   1   13.08    1.29
 -24   8   1   14.15    1.21
 -11 -16  -1    0.26    0.45
 -16  27  -1    0.14    0.53
  11  16   1   -0.10    0.46
 -27  11   1   -0.54    0.37
  16 -27   1    0.00    0.53
 -17 -10  -1    0.59    0.55
 -10  27  -1    0.63    0.51
  10 -27   1    0.22    0.55
  17  10   1   -0.26    0.45
  -7  24  -1    1.95    0.56
  24 -17  -1    1.66    0.58
 -17  -7  -1    2.16    0.63
  17   7   1    2.59    0.64
 -24  17   1    2.84    0.69
   7 -24   1    2.45    0.65
 -17  -4  -1    0.91    0.50
  -4  21  -1    0.85    0.42
 -17  -4  -1    0.77    0.39
  21 -17  -1    0.75    0.48
  -4  21  -1    0.45    0.38
  17   4   1    0.65    0.43
   4 -21   1    0.47    0.41
 -21  17   1    0.41    0.45
  18 -17  -1   15.05    1.08
 -17  -1  -1   15.07    1.27
  -1  18  -1   16.92    1.18
  -1  18  -1   16.44    1.21
  18 -17  -1   15.64    1.25
 -18  17   1   17.89    1.33
   1 -18   1   14.86    1.23
  17   1   1   17.66    1.23
  17   1   1   18.39    1.29
   2  15  -1   11.36    0.94
   2  15  -1   10.18    0.85
 -17   2  -1   10.13    0.98
  15 -17  -1   11.09    0.82
  15 -17  -1   10.59    1.01
  17  -2   1   11.43    0.95
  -2 -15   1   11.36    0.93
  17  -2   1   11.64    0.93
  -2 -15   1   12.60    0.96
 -15  17   1   10.28    1.04
   5  12  -1    5.29    0.67
 -17   5  -1    5.75    0.76
  12 -17  -1    4.70    0.56
  12 -17  -1    4.75    0.71
   5  12  -1    4.90    0.55
  17  -5   1    6.50    0.68
  -5 -12   1    6.06    0.68
  17  -5   1    7.84    0.73
 -12  17   1    6.90    0.84
  -5 -12   1    5.86    0.75
 -17   8  -1   26.08    1.51
   8   9  -1   25.93    1.60
   9 -17  -1   27.45    1.69
 -17   8  -1   27.68    1.62
   9 -17  -1   25.50    1.48
  17  -8   1   25.81    1.59
  -8  -9   1   25.81    1.54
  -9  17   1   25.04    1.68
  -8  -9   1   25.10    1.61
  17  -8   1   24.26    1.48
 -17  11  -1   12.69    0.97
  11   6  -1   13.63    1.05
 -17  11  -1   13.08    1.03
   6 -17  -1   13.33    1.09
  -6  17   1   12.35    0.93
  17 -11   1   14.35    1.05
  -6  17   1   12.13    1.06
 -11  -6   1   12.14    0.91
  17 -11   1   12.45    0.87
 -11  -6   1   12.52    1.06
  14   3  -1   10.31    0.98
   3 -17  -1   13.18    1.08
 -17  14  -1   12.87    1.11
 -17  14  -1   11.38    0.90
  17 -14   1   13.42    0.86
  -3  17   1   12.66    0.95
 -14  -3   1   12.39    0.91
 -14  -3   1   13.42    1.11
  17 -14   1   13.42    1.05
  -3  17   1   12.90    1.01
  17   0  -1    9.77    0.83
  17   0  -1    9.81    0.89
   0 -17  -1    9.89    0.94
 -17  17  -1   10.57    1.00
 -17   0   1    8.92    0.95
  17 -17   1    9.19    0.98
   0  17   1    8.06    0.81
   0  17   1    8.06    0.82
 -17  20  -1    5.14    0.79
  20  -3  -1    4.06    0.63
  -3 -17  -1    3.19    0.63
 -20   3   1    5.72    0.82
   3  17   1    4.49    0.68
  17 -20   1    3.95    0.71
  23  -6  -1    2.03    0.54
  -6 -17  -1    3.33    0.65
 -17  23  -1    3.79    0.75
   6  17   1    4.12    0.73
 -23   6   1    3.03    0.67
  17 -23   1    3.25    0.72
 -17  26  -1    6.24    0.99
  -9 -17  -1    7.55    0.92
  26  -9  -1    7.26    0.86
   9  17   1    4.04    0.82
  17 -26   1    6.38    1.03
 -26   9   1    4.85    0.86
 -18  -8  -1    1.16    0.61
  -8  26  -1    0.52    0.50
  18   8   1    0.26    0.49
   8 -26   1    0.70    0.52
  -5  23  -1    0.69    0.45
 -18  -5  -1    0.08    0.45
  23 -18  -1   -0.20    0.43
   5 -23   1    0.28    0.43
  18   5   1    0.20    0.45
 -23  18   1    0.21    0.47
 -18  -2  -1    7.15    0.90
 -18  -2  -1    5.63    0.76
  -2  20  -1    6.82    0.78
  20 -18  -1    8.40    0.97
  -2  20  -1    8.26    0.87
 -20  18   1    9.19    0.97
  18   2   1    9.57    0.92
   2 -20   1    7.92    0.91
  18   2   1    7.79    0.85
   1  17  -1    5.91    0.74
   1  17  -1    9.23    0.80
 -18   1  -1    9.89    0.92
  17 -18  -1    8.00    0.88
  18  -1   1    6.28    0.75
  -1 -17   1    7.01    0.83
 -17  18   1    6.63    0.89
  18  -1   1    7.38    0.81
   4  14  -1    2.25    0.50
 -18   4  -1    2.01    0.51
  14 -18  -1    1.44    0.50
  14 -18  -1    1.38    0.36
  -4 -14   1    1.46    0.47
  -4 -14   1    0.65    0.36
  18  -4   1    1.27    0.41
  18  -4   1    1.72    0.42
 -14  18   1    2.04    0.57
   7  11  -1   20.90    1.32
 -18   7  -1   18.51    1.25
  11 -18  -1   16.88    1.09
  11 -18  -1   15.79    1.25
  18  -7   1   17.30    1.21
  18  -7   1   16.25    1.14
  -7 -11   1   14.83    1.22
 -11  18   1   14.99    1.27
  -7 -11   1   16.54    1.18
   8 -18  -1   13.53    1.17
 -18  10  -1   13.33    1.06
 -18  10  -1   13.89    1.06
  10   8  -1   13.26    1.10
 -10  -8   1   13.99    1.18
  -8  18   1   15.31    1.04
  18 -10   1   15.45    1.00
  -8  18   1   15.42    1.17
 -10  -8   1   14.54    1.03
  18 -10   1   16.17    1.11
  13   5  -1   12.85    1.06
   5 -18  -1   14.13    1.11
 -18  13  -1   13.11    0.99
 -18  13  -1   14.56    1.10
  -5  18   1   14.24    1.02
  18 -13   1   13.99    1.11
  -5  18   1   12.72    1.06
  18 -13   1   13.31    0.92
 -13  -5   1   11.95    1.10
 -13  -5   1   12.87    0.96
 -18  16  -1    6.54    0.68
 -18  16  -1    7.38    0.92
   2 -18  -1    7.39    0.79
  16   2  -1    7.45    0.80
  18 -16   1    6.56    0.80
  -2  18   1    5.57    0.75
  -2  18   1    5.65    0.73
 -16  -2   1    7.06    0.91
 -16  -2   1    5.63    0.66
  -1 -18  -1   21.16    1.50
 -18  19  -1   20.06    1.53
  19  -1  -1   19.53    1.44
  18 -19   1   23.19    1.62
 -19   1   1   20.55    1.53
   1  18   1   22.80    1.47
  -4 -18  -1    4.64    0.76
  22  -4  -1    4.39    0.69
 -18  22  -1    4.95    0.83
   4  18   1    4.65    0.78
  18 -22   1    4.56    0.80
 -22   4   1    4.85    0.76
  -7 -18  -1    2.74    0.64
 -18  25  -1    2.88    0.75
  25  -7  -1    1.55    0.55
   7  18   1    2.02    0.63
 -25   7   1    1.91    0.62
  18 -25   1    1.17    0.62
 -18  28  -1    0.86    0.63
 -10 -18  -1   -0.31    0.42
  10  18   1    0.04    0.49
  18 -28   1    0.70    0.59
 -28  10   1    0.70    0.52
 -19  -9  -1    3.03    0.76
  -9  28  -1    3.18    0.74
  19   9   1    3.15    0.78
   9 -28   1    1.44    0.65
  25 -19  -1    3.70    0.76
 -19  -6  -1    2.96    0.73
  -6  25  -1    2.75    0.65
  19   6   1    2.48    0.67
 -25  19   1    2.62    0.71
   6 -25   1    2.27    0.67
  -3  22  -1    0.19    0.38
  22 -19  -1    0.02    0.45
 -19  -3  -1   -0.13    0.40
  -3  22  -1    0.52    0.41
  19   3   1   -0.12    0.36
  19   3   1    0.34    0.43
 -22  19   1    0.44    0.47
   3 -22   1   -0.01    0.43
 -19   0  -1    7.05    0.89
   0  19  -1    6.96    0.85
   0  19  -1    6.40    0.78
  19 -19  -1    6.23    0.91
  19   0   1    8.89    0.88
 -19  19   1   10.26    1.03
  19   0   1    9.01    0.90
   0 -19   1    8.37    0.92
 -19   3  -1   13.30    1.15
   3  16  -1   14.45    1.11
  16 -19  -1   12.44    1.12
 -16  19   1   14.80    1.28
  19  -3   1   14.32    1.09
  -3 -16   1   12.82    1.10
  19  -3   1   14.12    1.08
 -19   6  -1   19.27    1.38
  13 -19  -1   18.99    1.41
   6  13  -1   19.91    1.39
  13 -19  -1   20.40    1.24
  19  -6   1   18.17    1.28
  19  -6   1   20.48    1.35
  -6 -13   1   19.86    1.35
  -6 -13   1   20.02    1.39
 -13  19   1   20.38    1.48
   9  10  -1   14.53    1.13
  10 -19  -1   13.62    1.14
  10 -19  -1   14.06    0.98
 -19   9  -1   14.16    1.09
 -10  19   1   13.23    1.15
  -9 -10   1   13.99    1.17
  19  -9   1   13.37    1.08
  -9 -10   1   13.86    1.03
  19  -9   1   14.18    1.00
   7 -19  -1   30.55    1.96
 -19  12  -1   31.94    1.87
 -19  12  -1   33.49    1.92
  12   7  -1   27.43    1.88
  -7  19   1   30.91    1.93
  19 -12   1   33.18    1.78
 -12  -7   1   31.46    1.82
 -12  -7   1   31.02    1.96
  19 -12   1   32.17    1.94
  -7  19   1   34.04    1.84
   4 -19  -1    9.10    0.90
 -19  15  -1   10.00    0.82
 -19  15  -1    9.85    0.95
  15   4  -1    7.67    0.85
  -4  19   1    7.87    0.82
  19 -15   1    8.79    0.89
  -4  19   1    8.18    0.89
 -15  -4   1    9.24    0.80
 -15  -4   1    8.44    0.94
  18   1  -1   15.86    1.27
 -19  18  -1   14.58    1.31
   1 -19  -1   14.60    1.26
  19 -18   1   16.05    1.28
  -1  19   1   17.64    1.25
  -1  19   1   16.46    1.18
 -18  -1   1   16.36    1.32
 -19  21  -1    4.27    0.78
  21  -2  -1    3.31    0.64
  -2 -19  -1    3.15    0.65
   2  19   1    4.74    0.75
  19 -21   1    4.48    0.79
 -21   2   1    3.36    0.71
  -5 -19  -1    2.10    0.61
  24  -5  -1    2.15    0.58
 -19  24  -1    2.49    0.68
 -24   5   1    1.59    0.57
   5  19   1    2.85    0.65
  19 -24   1    1.84    0.69
  27  -8  -1    0.15    0.43
  -8 -19  -1    0.28    0.49
 -19  27  -1   -0.20    0.48
 -27   8   1    0.33    0.47
   8  19   1    0.18    0.48
  19 -27   1   -0.64    0.49
 -20  -7  -1    1.26    0.61
  -7  27  -1    2.72    0.68
  20   7   1    1.79    0.65
   7 -27   1    2.47    0.71
  24 -20  -1    6.96    1.00
 -20  -4  -1    7.41    1.01
  -4  24  -1    6.03    0.81
   4 -24   1    6.32    0.95
  20   4   1    7.30    0.93
 -24  20   1    6.95    0.97
  -1  21  -1    2.60    0.60
 -20  -1  -1    1.50    0.57
  21 -20  -1    2.19    0.60
  20   1   1    2.67    0.60
   1 -21   1    2.62    0.60
  20   1   1    2.44    0.58
 -21  20   1    1.88    0.63
   2  18  -1    4.37    0.71
 -20   2  -1    4.97    0.79
  18 -20  -1    5.81    0.79
  -2 -18   1    3.87    0.65
 -18  20   1    3.26    0.73
  20  -2   1    3.53    0.63
  20  -2   1    3.24    0.62
 -20   5  -1    2.28    0.57
  15 -20  -1    3.42    0.65
   5  15  -1    2.30    0.56
 -15  20   1    2.89    0.69
  -5 -15   1    3.86    0.63
  -5 -15   1    3.54    0.58
  20  -5   1    2.92    0.53
  20  -5   1    2.61    0.53
 -20   8  -1    5.69    0.71
   8  12  -1    5.63    0.77
  12 -20  -1    5.98    0.78
  12 -20  -1    6.13    0.63
  20  -8   1    3.74    0.65
  -8 -12   1    4.45    0.64
 -12  20   1    5.50    0.80
  20  -8   1    3.97    0.56
  -8 -12   1    4.77    0.70
 -20  11  -1    6.97    0.84
   9 -20  -1    8.19    0.90
  11   9  -1    8.39    0.89
 -20  11  -1    6.95    0.79
 -11  -9   1    7.52    0.88
  -9  20   1    9.10    0.80
  20 -11   1    9.89    0.78
  20 -11   1    8.95    0.88
  -9  20   1    8.71    0.97
 -11  -9   1    7.40    0.76
  14   6  -1   12.41    1.10
 -20  14  -1   14.33    1.11
   6 -20  -1    9.82    1.02
 -20  14  -1   12.13    0.98
  -6  20   1   11.59    1.09
 -14  -6   1   13.03    0.98
  20 -14   1   14.00    1.13
 -14  -6   1   12.90    1.18
  -6  20   1   14.03    1.00
  17   3  -1    4.09    0.68
 -20  17  -1    3.15    0.65
   3 -20  -1    3.92    0.68
  -3  20   1    4.34    0.70
  -3  20   1    4.00    0.68
  20 -17   1    4.40    0.78
 -17  -3   1    2.97    0.67
   0 -20  -1   -0.01    0.40
  20   0  -1   -0.09    0.36
 -20  20  -1    0.47    0.53
 -20   0   1    0.38    0.45
   0  20   1    0.47    0.44
  20 -20   1    0.21    0.44
  -3 -20  -1    3.92    0.73
  23  -3  -1    5.76    0.80
 -20  23  -1    4.08    0.81
 -23   3   1    3.99    0.76
  20 -23   1    4.93    0.84
   3  20   1    5.10    0.82
 -20  26  -1   -0.02    0.48
  26  -6  -1    0.67    0.48
  -6 -20  -1   -0.24    0.38
   6  20   1   -0.12    0.45
 -26   6   1    0.17    0.47
  20 -26   1    0.52    0.60
  26 -21  -1    1.19    0.63
 -21  -5  -1   -0.27    0.45
  -5  26  -1    1.44    0.56
 -26  21   1    1.58    0.66
   5 -26   1    1.47    0.64
  21   5   1    0.95    0.54
  -2  23  -1    0.56    0.45
  23 -21  -1    0.33    0.54
 -21  -2  -1    0.48    0.54
   2 -23   1    1.12    0.51
  21   2   1    1.45    0.55
 -23  21   1    0.61    0.55
 -21   1  -1    2.35    0.64
  20 -21  -1    3.02    0.71
   1  20  -1    2.37    0.58
  -1 -20   1    2.95    0.63
  21  -1   1    3.38    0.66
 -20  21   1    3.83    0.81
  21  -1   1    3.79    0.67
  17 -21  -1    1.50    0.57
   4  17  -1    0.99    0.44
 -21   4  -1    0.80    0.46
  21  -4   1    0.66    0.42
  21  -4   1    0.08    0.36
  -4 -17   1    0.67    0.40
 -17  21   1    1.30    0.59
 -21   7  -1    3.92    0.68
  14 -21  -1    4.15    0.72
   7  14  -1    4.13    0.69
 -14  21   1    4.01    0.75
  -7 -14   1    5.54    0.78
  -7 -14   1    4.74    0.68
  21  -7   1    6.06    0.66
  21  -7   1    5.27    0.68
  11 -21  -1    1.03    0.45
 -21  10  -1    1.51    0.46
  10  11  -1    1.54    0.48
 -10 -11   1    1.32    0.50
  21 -10   1    1.10    0.36
 -11  21   1    0.78    0.37
 -10 -11   1    0.86    0.39
  21 -10   1    1.10    0.45
 -11  21   1    0.21    0.42
 -21  13  -1   13.52    1.01
 -21  13  -1   13.58    1.12
  13   8  -1   12.52    1.07
   8 -21  -1   13.11    1.12
  21 -13   1   10.26    1.05
 -13  -8   1   10.14    1.05
 -13  -8   1   11.52    0.95
  -8  21   1   10.88    1.05
  -8  21   1   10.63    0.93
 -21  16  -1   16.66    1.25
  16   5  -1   16.88    1.36
   5 -21  -1   19.58    1.44
 -21  16  -1   16.48    1.38
  -5  21   1   20.30    1.34
 -16  -5   1   20.96    1.51
  -5  21   1   18.73    1.39
  21 -16   1   19.42    1.44
  19   2  -1    8.34    0.96
   2 -21  -1   10.22    1.03
 -21  19  -1    9.55    1.05
  -2  21   1   12.60    1.05
  21 -19   1   11.24    1.09
 -19  -2   1    9.63    1.07
  -2  21   1   11.90    1.01
 -21  22  -1    0.62    0.56
  22  -1  -1    2.82    0.62
  -1 -21  -1    1.69    0.54
  21 -22   1    2.43    0.70
   1  21   1    1.08    0.51
 -22   1   1    0.69    0.54
  -4 -21  -1    0.09    0.45
  25  -4  -1    0.55    0.45
 -21  25  -1    0.11    0.48
   4  21   1   -0.13    0.44
 -25   4   1    0.47    0.52
  21 -25   1    0.44    0.57
 -22  -3  -1    2.25    0.70
  25 -22  -1    3.09    0.76
   3 -25   1    2.18    0.67
 -25  22   1    2.84    0.79
  22   3   1    2.74    0.71
 -22   0  -1    0.28    0.45
  22 -22  -1    0.43    0.53
   0  22  -1    0.65    0.47
 -22  22   1    1.12    0.60
   0 -22   1    0.31    0.43
  22   0   1    0.84    0.51
   3  19  -1    2.49    0.62
 -22   3  -1    1.25    0.57
  19 -22  -1    1.06    0.57
  22  -3   1    2.50    0.58
  -3 -19   1    1.88    0.54
 -19  22   1    1.83    0.64
   6  16  -1    5.24    0.75
 -22   6  -1    4.04    0.74
  16 -22  -1    4.65    0.82
  -6 -16   1    5.11    0.76
 -16  22   1    4.24    0.82
  22  -6   1    4.67    0.69
  22  -6   1    4.17    0.72
  13 -22  -1    0.71    0.52
 -22   9  -1    0.89    0.44
   9  13  -1    0.19    0.41
  22  -9   1    1.20    0.40
 -13  22   1    0.54    0.49
  -9 -13   1    0.52    0.37
  -9 -13   1    1.12    0.50
  22  -9   1    0.80    0.45
  12  10  -1    0.66    0.45
  10 -22  -1    0.96    0.49
 -22  12  -1    0.28    0.37
 -10  22   1    0.79    0.47
 -12 -10   1    0.60    0.51
 -10  22   1    0.31    0.35
  22 -12   1    0.10    0.40
 -12 -10   1    0.55    0.37
   7 -22  -1    9.26    0.99
 -22  15  -1    7.29    0.82
  15   7  -1    8.17    0.89
 -22  15  -1    9.03    0.97
 -15  -7   1    6.89    0.93
  22 -15   1    6.86    0.86
  -7  22   1    7.33    0.83
  -7  22   1    8.14    0.91
 -22  18  -1    1.19    0.55
  18   4  -1    0.71    0.49
   4 -22  -1    0.76    0.47
  -4  22   1    0.74    0.42
  -4  22   1    1.15    0.48
 -18  -4   1    0.61    0.53
  22 -18   1    0.41    0.49
  21   1  -1    1.88    0.57
   1 -22  -1    1.88    0.60
 -22  21  -1    1.04    0.55
  -1  22   1    1.04    0.49
  22 -21   1    1.60    0.60
 -21  -1   1    1.08    0.60
  24  -2  -1    0.66    0.47
 -22  24  -1    0.54    0.59
  -2 -22  -1    0.26    0.42
  22 -24   1    0.56    0.57
 -24   2   1    0.00    0.44
   2  22   1    0.80    0.53
 -22  27  -1   -0.11    0.55
  -5 -22  -1    0.47    0.54
  22 -27   1    1.54    0.71
 -23  -1  -1    3.58    0.79
  24 -23  -1    3.24    0.80
 -24  23   1    4.49    0.87
   1 -24   1    4.12    0.80
  23   1   1    3.89    0.77
   2  21  -1    0.72    0.52
 -23   2  -1    0.36    0.47
  21 -23  -1    1.23    0.61
  -2 -21   1    0.64    0.47
 -21  23   1    0.70    0.59
  23  -2   1    1.66    0.55
  18 -23  -1    1.75    0.62
   5  18  -1    1.70    0.54
 -23   5  -1    1.74    0.60
  23  -5   1    1.29    0.47
 -18  23   1    1.61    0.63
  -5 -18   1    2.00    0.57
 -23   8  -1   10.71    1.09
   8  15  -1   10.74    1.07
  15 -23  -1   11.93    1.19
  23  -8   1   12.14    1.08
  -8 -15   1   11.77    1.05
  -8 -15   1   10.68    1.08
 -15  23   1   10.85    1.13
  23  -8   1   10.98    0.99
 -23  11  -1    2.82    0.62
  12 -23  -1    2.53    0.64
  11  12  -1    3.50    0.68
 -11 -12   1    2.64    0.65
 -12  23   1    2.62    0.65
  23 -11   1    3.68    0.65
 -11 -12   1    3.09    0.58
   9 -23  -1    8.18    0.98
 -23  14  -1    7.46    0.84
  14   9  -1    7.75    0.92
  23 -14   1    7.57    0.88
  -9  23   1    9.32    0.98
 -14  -9   1    8.97    0.99
   6 -23  -1    6.21    0.85
  17   6  -1    5.78    0.86
 -23  17  -1    5.00    0.85
  -6  23   1    4.02    0.66
  23 -17   1    4.53    0.82
  -6  23   1    5.90    0.84
 -17  -6   1    4.31    0.80
 -23  20  -1    1.41    0.61
   3 -23  -1    1.08    0.50
  20   3  -1    1.23    0.56
  -3  23   1    1.43    0.50
 -20  -3   1    1.62    0.59
  23 -20   1    0.01    0.46
  23   0  -1    0.61    0.46
   0 -23  -1    0.85    0.51
 -23  23  -1    0.26    0.52
 -23   0   1    0.98    0.54
   0  23   1    0.96    0.54
  23 -23   1    1.43    0.65
  -3 -23  -1    2.32    0.69
  26  -3  -1    2.09    0.62
 -23  26  -1    1.13    0.64
 -26   3   1    2.89    0.74
   3  23   1    2.08    0.67
  23 -26   1    1.28    0.70
  23 -24  -1   -0.52    0.48
   1  23  -1    0.19    0.49
 -24   1  -1    0.16    0.49
  24  -1   1    0.27    0.45
  -1 -23   1   -0.27    0.41
 -23  24   1   -0.55    0.45
  20 -24  -1   -0.13    0.48
 -24   4  -1    0.47    0.47
   4  20  -1    0.13    0.47
  24  -4   1    0.68    0.43
 -20  24   1   -0.13    0.48
  -4 -20   1    0.37    0.46
 -24   7  -1    1.65    0.58
  17 -24  -1    2.24    0.68
   7  17  -1    1.79    0.59
  24  -7   1    1.47    0.51
 -17  24   1    1.61    0.66
  -7 -17   1    1.61    0.56
  10  14  -1    6.85    0.87
  14 -24  -1    7.24    1.00
 -24  10  -1    7.11    0.89
 -10 -14   1    4.25    0.74
 -14  24   1    5.61    0.95
  24 -10   1    6.37    0.88
 -10 -14   1    7.19    0.94
  11 -24  -1    0.99    0.54
 -24  13  -1    1.24    0.50
  13  11  -1    1.81    0.58
 -13 -11   1    1.61    0.58
  24 -13   1    1.20    0.52
 -11  24   1    2.89    0.67
   8 -24  -1    0.85    0.53
  16   8  -1    0.84    0.48
 -24  16  -1    0.78    0.42
  -8  24   1    0.78    0.51
 -16  -8   1    0.36    0.51
  24 -16   1    0.32    0.47
   5 -24  -1    3.15    0.72
 -24  19  -1    2.57    0.67
  19   5  -1    3.17    0.73
 -19  -5   1    3.75    0.82
  24 -19   1    3.42    0.76
  -5  24   1    3.84    0.67
  -5  24   1    3.76    0.68
   2 -24  -1    1.50    0.61
 -24  22  -1    0.98    0.60
  22   2  -1    1.95    0.63
  -2  24   1    1.33    0.55
  24 -22   1    1.26    0.63
 -22  -2   1    2.51    0.71
  -1 -24  -1    4.03    0.80
  25  -1  -1    2.81    0.73
 -24  25  -1    4.71    0.89
 -25   1   1    5.98    0.97
   1  24   1    3.83    0.81
  24 -25   1    4.15    0.94
   3  22  -1    2.37    0.65
  22 -25  -1    1.14    0.64
 -25   3  -1    2.96    0.74
  -3 -22   1    2.05    0.64
 -22  25   1    1.83    0.68
  25  -3   1    2.94    0.65
   6  19  -1    2.68    0.71
 -25   6  -1    2.78    0.69
  19 -25  -1    3.62    0.80
  -6 -19   1    3.02    0.69
 -19  25   1    4.34    0.84
  25  -6   1    4.79    0.76
   9  16  -1    9.11    1.06
  16 -25  -1   11.79    1.21
 -25   9  -1    7.83    0.97
 -16  25   1    8.42    1.14
  -9 -16   1    9.68    0.96
  25  -9   1    7.63    0.90
 -25  12  -1    1.66    0.56
  12  13  -1    1.93    0.65
  13 -25  -1    2.27    0.70
 -13  25   1    1.31    0.57
 -12 -13   1    1.87    0.63
  25 -12   1    1.25    0.55
  10 -25  -1    2.69    0.67
  15  10  -1    2.32    0.63
 -25  15  -1    1.92    0.52
 -15 -10   1    2.64    0.71
 -10  25   1    4.14    0.76
  25 -15   1    1.44    0.58
   7 -25  -1    0.92    0.59
  18   7  -1    0.72    0.51
  -7  25   1    0.82    0.51
  25 -18   1    0.76    0.51
 -18  -7   1    1.06    0.56
  21   4  -1    1.59    0.64
   4 -25  -1    3.15    0.72
 -25  21  -1    3.75    0.82
  25 -21   1    3.25    0.79
 -21  -4   1    3.00    0.76
 -25  24  -1    2.55    0.74
   1 -25  -1    1.63    0.68
  24   1  -1    1.71    0.62
 -24  -1   1    1.71    0.67
  25 -24   1    2.35    0.75
  -1  25   1    2.24    0.65
   5  21  -1    1.47    0.59
  21 -26  -1    2.87    0.75
 -26   5  -1    2.19    0.68
  -5 -21   1    2.80    0.70
 -21  26   1    2.11    0.72
  26  -5   1    2.59    0.62
  18 -26  -1    2.04    0.70
 -26   8  -1    1.78    0.62
   8  18  -1    1.68    0.62
 -18  26   1    2.22    0.71
  -8 -18   1    3.14    0.66
  26  -8   1    2.81    0.59
  11  15  -1    1.21    0.56
  15 -26  -1    0.48    0.55
 -26  11  -1    0.42    0.51
 -15  26   1    0.74    0.54
 -11 -15   1    1.30    0.59
 -26  14  -1   -0.40    0.36
  12 -26  -1    0.29    0.49
  14  12  -1    0.24    0.47
 -14 -12   1   -0.16    0.48
 -12  26   1    0.10    0.46
  26 -14   1   -0.05    0.48
   9 -26  -1   -0.48    0.45
  17   9  -1   -0.32    0.44
  -9  26   1    0.01    0.46
  26 -17   1    0.05    0.43
 -17  -9   1    0.31    0.54
   6 -26  -1    7.00    0.99
  20   6  -1   10.36    1.10
 -20  -6   1    7.26    1.08
  26 -20   1    8.25    1.09
  -6  26   1    7.77    0.98
  23   3  -1   -0.11    0.49
   3 -26  -1    1.52    0.66
 -26  23  -1    1.31    0.66
 -23  -3   1    1.64    0.66
  26 -23   1    1.36    0.67
  20 -27  -1    2.01    0.72
   7  20  -1    3.85    0.80
 -27   7  -1    2.85    0.73
  -7 -20   1    3.66    0.73
  27  -7   1    2.83    0.66
 -20  27   1    5.21    0.96
 -27  10  -1    2.40    0.65
  10  17  -1    2.11    0.65
  17 -27  -1    1.60    0.67
 -17  27   1    2.44    0.72
  13  14  -1    1.25    0.55
 -27  13  -1    1.02    0.53
  14 -27  -1    1.52    0.65
 -14  27   1    0.82    0.56
 -13 -14   1    0.67    0.54
  11 -27  -1   -0.16    0.44
  16  11  -1    0.48    0.51
  27 -16   1   -0.53    0.43
 -16 -11   1    0.49    0.56
 -11  27   1    0.45    0.50
   8 -27  -1    0.42    0.50
  19   8  -1    1.17    0.61
  27 -19   1   -0.03    0.54
  -8  27   1    0.08    0.45
 -19  -8   1    1.30    0.63
   5 -27  -1    1.87    0.66
  27 -22   1    1.79    0.73
   9  19  -1   -0.32    0.48
  19 -28  -1    0.57    0.64
 -28   9  -1    1.27    0.55
 -19  28   1   -0.72    0.47
  16 -28  -1    1.03    0.62
  12  16  -1    1.07    0.57
 -28  12  -1    1.19    0.51
 -16  28   1    2.14    0.69
 -28  15  -1    0.35    0.43
  15  13  -1    0.81    0.58
  13 -28  -1    1.47    0.65
 -15 -13   1    0.74    0.57
 -13  28   1    0.27    0.57
  10 -28  -1    0.39    0.53
  18  10  -1    0.46    0.52
 -18 -10   1    0.08    0.58
 -10  28   1    0.58    0.50
  28 -18   1   -0.09    0.51
   0  -1  -2  316.27   14.55
  -1   1  -2  321.10   14.60
   1   0  -2  328.61   14.56
  -1   1  -2  321.70   14.55
   0  -1  -2  321.44   14.47
   0  -1  -2  339.53   14.81
   1   0  -2  320.78   14.47
   0  -1  -2  319.20   14.58
  -1   0   2  308.12   14.60
   2  -2  -2  197.09    8.98
  -2   0  -2  194.99    9.19
   0   2  -2  192.91    9.03
  -2   0  -2  191.62    9.05
  -2   0  -2  192.82    8.99
   0   2  -2  195.88    8.95
   2  -2  -2  192.75    9.16
   2   0   2  208.58    8.96
   0  -2   2  206.34    9.06
  -2   2   2  208.07    9.03
   0  -2   2  204.52    9.17
  -2   2   2  201.95    9.03
  -2   3  -2   32.30    1.49
   3  -1  -2   31.93    1.47
  -2   3  -2   30.68    1.47
  -1  -2  -2   32.03    1.46
  -1  -2  -2   31.10    1.47
  -1  -2  -2   31.38    1.51
  -3   1   2   29.75    1.48
   1   2   2   30.09    1.44
   1   2   2   29.80    1.47
   2  -3   2   29.20    1.50
  -3  -1  -2  158.94    7.45
   4  -3  -2  162.89    7.27
  -1   4  -2  161.17    7.23
   4  -3  -2  160.80    7.42
  -3  -1  -2  159.59    7.34
  -1   4  -2  164.53    7.33
   1  -4   2  158.60    7.44
   3   1   2  159.72    7.27
  -4   3   2  161.91    7.32
  -4   3   2  155.52    7.31
   1  -4   2  158.58    7.33
   2   1  -2   14.22    0.76
   1  -3  -2   14.51    0.78
   2   1  -2   13.16    0.74
  -3   2  -2   13.95    0.76
  -3   2  -2   13.25    0.75
   1  -3  -2   13.68    0.75
  -2  -1   2   16.52    0.79
   3  -2   2   16.56    0.71
  -1   3   2   16.71    0.77
   3  -2   2   16.98    0.79
   5  -2  -2    1.28    0.18
  -3   5  -2    0.98    0.13
  -3   5  -2    0.89    0.18
  -2  -3  -2    0.88    0.18
  -3   5  -2    0.88    0.22
  -2  -3  -2    0.71    0.19
   5  -2  -2    0.78    0.17
   3  -5   2    0.79    0.19
   2   3   2    1.61    0.19
  -5   2   2    0.91    0.21
  -5   2   2    1.27    0.20
   2   3   2    1.31    0.25
  -4  -2  -2   82.16    3.81
  -4  -2  -2   81.85    3.76
   6  -4  -2   81.66    3.77
  -2   6  -2   80.51    3.75
  -2   6  -2   83.24    3.66
   6  -4  -2   80.83    3.71
  -6   4   2   77.27    3.73
   2  -6   2   76.89    3.81
  -6   4   2   78.72    3.74
   2  -6   2   75.53    3.71
   4   2   2   77.74    3.72
  -4   1  -2   50.93    2.34
  -4   1  -2   51.10    2.41
  -4   1  -2   51.98    2.44
   3  -4  -2   50.86    2.43
   1   3  -2   51.02    2.38
   1   3  -2   51.33    2.37
  -3   4   2   48.99    2.40
  -1  -3   2   50.88    2.41
   4  -1   2   50.40    2.36
  -1  -3   2   50.60    2.41
  -4   4  -2   27.11    1.38
   0  -4  -2   27.50    1.35
   0  -4  -2   27.67    1.31
  -4   4  -2   26.35    1.35
   4   0  -2   27.30    1.36
   4   0  -2   27.57    1.33
   4  -4   2   27.54    1.40
   0   4   2   27.92    1.34
  -4   0   2   27.06    1.38
  -4   0   2   28.14    1.31
  -3  -4  -2   10.06    0.66
  -3  -4  -2   10.54    0.67
   7  -3  -2   10.76    0.66
  -4   7  -2   10.85    0.70
   7  -3  -2    9.67    0.60
  -4   7  -2   10.77    0.61
  -4   7  -2   11.01    0.56
  -5  -3  -2   30.07    1.51
   8  -5  -2   31.12    1.46
  -3   8  -2   30.35    1.40
  -5  -3  -2   28.70    1.50
  -3   8  -2   30.46    1.51
   8  -5  -2   30.41    1.47
   5   3   2   26.86    1.47
  -8   5   2   26.16    1.47
   3  -8   2   25.34    1.50
  -8   5   2   26.66    1.46
   3  -8   2   26.18    1.41
   5  -5  -2   38.83    1.93
   0   5  -2   37.35    1.95
   0   5  -2   38.27    1.92
   5  -5  -2   38.06    1.98
  -5   0  -2   37.88    1.98
  -5   0  -2   36.18    1.98
   5   0   2   43.68    1.95
   0  -5   2   43.06    1.96
   0  -5   2   43.75    1.99
  -5   5   2   43.53    1.91
  -5   5   2   42.77    1.99
   3   2  -2  104.30    4.75
   3   2  -2  104.67    4.74
   2  -5  -2  107.20    4.75
   2  -5  -2  102.16    4.87
  -5   3  -2  107.00    4.76
  -5   3  -2  103.09    4.79
  -3  -2   2  100.55    4.80
   5  -3   2  103.28    4.69
  -2   5   2   99.18    4.78
  -3  -2   2  101.76    4.80
  -5   6  -2   52.09    2.42
   6  -1  -2   49.06    2.37
  -1  -5  -2   50.31    2.34
   6  -1  -2   48.26    2.33
   6  -1  -2   48.91    2.34
  -5   6  -2   48.63    2.35
   1   5   2   49.44    2.33
  -6   1   2   48.99    2.41
   5  -6   2   49.51    2.26
   1   5   2   47.89    2.36
   5  -6   2   48.87    2.43
   9  -4  -2   83.20    3.91
  -4  -5  -2   85.12    3.94
  -5   9  -2   83.53    3.81
   9  -4  -2   81.60    3.94
  -4  -5  -2   80.67    4.00
  -5   9  -2   84.00    3.97
  -5   9  -2   83.93    3.87
   5  -9   2   81.88    4.03
   4   5   2   84.76    3.81
   4   5   2   80.67    3.92
  -9   4   2   82.40    3.96
  -9   4   2   80.15    3.90
  -6  -4  -2   17.94    1.11
  10  -6  -2   17.35    1.07
  -6  -4  -2   19.72    1.16
  10  -6  -2   19.49    1.10
  -4  10  -2   18.49    1.15
  -4  10  -2   18.81    1.03
 -10   6   2   20.55    1.13
   4 -10   2   19.89    1.18
 -10   6   2   20.46    1.13
   6   4   2   20.70    1.16
   4 -10   2   21.34    1.06
   7  -6  -2   64.29    2.99
  -1   7  -2   63.63    2.90
   7  -6  -2   64.00    2.92
  -1   7  -2   63.88    2.96
  -6  -1  -2   63.96    2.99
  -6  -1  -2   61.15    2.99
   1  -7   2   58.29    2.92
   1  -7   2   60.06    3.00
   6   1   2   56.67    2.93
  -7   6   2   60.59    2.97
  -7   6   2   60.65    2.91
   4  -6  -2    0.60    0.20
   2   4  -2    0.48    0.15
   2   4  -2    0.70    0.19
  -6   2  -2    0.36    0.18
  -6   2  -2    0.49    0.15
   4  -6  -2    0.59    0.15
  -2  -4   2    1.50    0.23
  -2  -4   2    1.74    0.25
  -4   6   2    1.28    0.24
   6  -2   2    2.13    0.29
   6  -2   2    1.94    0.24
   1  -6  -2   88.95    4.29
   5   1  -2   92.14    4.30
   1  -6  -2   87.70    4.40
   5   1  -2   89.68    4.26
  -6   5  -2   88.68    4.31
  -6   5  -2   92.47    4.32
   1  -6  -2   92.10    4.23
  -5  -1   2   94.89    4.36
  -1   6   2   93.11    4.31
   6  -5   2   96.83    4.20
  -5  -1   2   97.66    4.32
   6  -5   2   93.11    4.41
  -6   8  -2   23.09    1.19
  -6   8  -2   21.11    1.07
  -2  -6  -2   21.88    1.11
  -2  -6  -2   21.00    1.15
  -8   2   2   20.26    1.08
  -8   2   2   19.55    1.16
   6  -8   2   19.29    1.15
   2   6   2   19.97    1.12
   6  -8   2   20.12    1.00
   2   6   2   19.21    1.05
  11  -5  -2   50.55    2.63
  11  -5  -2   51.48    2.62
  -5  -6  -2   52.40    2.66
  -5  -6  -2   49.26    2.68
  -6  11  -2   51.20    2.69
  -6  11  -2   52.42    2.53
  -6  11  -2   53.32    2.57
   6 -11   2   54.99    2.75
 -11   5   2   57.43    2.63
   5   6   2   55.35    2.49
 -11   5   2   57.72    2.70
  -5  12  -2    3.24    0.36
  -7  -5  -2    3.39    0.47
  -7  -5  -2    3.35    0.44
  12  -7  -2    3.00    0.41
  12  -7  -2    2.31    0.36
  -5  12  -2    3.79    0.55
   7   5   2    3.14    0.46
 -12   7   2    3.33    0.49
   7   5   2    3.13    0.21
   5 -12   2    2.34    0.42
 -12   7   2    3.01    0.47
   5 -12   2    2.87    0.34
  -2   9  -2   85.17    3.97
  -2   9  -2   83.65    4.05
  -7  -2  -2   82.11    4.10
  -7  -2  -2   85.90    4.10
   9  -7  -2   83.18    3.99
   9  -7  -2   83.44    4.09
   2  -9   2   83.63    4.00
  -9   7   2   86.92    4.07
   7   2   2   87.94    4.05
   2  -9   2   87.08    4.14
  -9   7   2   86.56    4.01
   1   6  -2   18.61    1.02
   1   6  -2   18.59    1.02
   6  -7  -2   18.94    1.07
  -7   1  -2   18.21    1.04
  -7   1  -2   19.42    1.08
  -7   1  -2   18.80    0.93
   6  -7  -2   18.97    1.01
  -6   7   2   19.42    1.09
  -1  -6   2   18.82    1.04
  -6   7   2   18.94    0.94
   7  -1   2   19.09    1.02
  -1  -6   2   20.30    1.05
   4   3  -2   22.49    1.22
   3  -7  -2   24.24    1.21
   3  -7  -2   21.87    1.27
   4   3  -2   23.73    1.17
  -7   4  -2   23.02    1.23
  -7   4  -2   23.29    1.21
  -4  -3   2   24.42    1.27
  -3   7   2   23.09    1.26
   7  -4   2   23.32    1.26
  -4  -3   2   23.95    1.19
   7  -4   2   23.63    1.16
  -7   7  -2   96.78    4.65
  -7   7  -2   95.47    4.69
   7   0  -2   97.39    4.60
   0  -7  -2   97.63    4.77
   7   0  -2   94.43    4.65
   0  -7  -2   97.49    4.60
   7  -7   2  104.76    4.79
  -7   0   2   98.50    4.72
   0   7   2  103.27    4.65
  -7   0   2  103.30    4.68
   0   7   2  103.89    4.66
   7  -7   2  102.54    4.54
  10  -3  -2   91.13    4.10
  -7  10  -2   91.72    4.05
  -3  -7  -2   87.90    4.20
  -3  -7  -2   91.44    4.10
  10  -3  -2   91.45    4.12
  -7  10  -2   89.77    4.17
 -10   3   2   81.64    4.05
   3   7   2   83.33    4.10
 -10   3   2   83.61    4.15
   7 -10   2   80.07    4.20
   3   7   2   80.96    4.00
   7 -10   2   80.80    3.96
  -6  -7  -2   10.31    0.75
  13  -6  -2   10.74    0.70
  13  -6  -2    9.44    0.69
  -7  13  -2   10.71    0.84
  -6  -7  -2    8.90    0.76
  -7  13  -2   10.49    0.63
   6   7   2    8.91    0.53
   6   7   2    8.66    0.73
   7 -13   2    8.20    0.78
 -13   6   2    9.34    0.71
 -13   6   2    8.17    0.73
   7 -13   2    8.74    0.61
  -6  14  -2   32.83    1.73
  14  -8  -2   33.87    1.83
  -6  14  -2   32.92    1.91
  -8  -6  -2   34.19    1.88
  -8  -6  -2   32.63    1.85
  14  -8  -2   31.36    1.78
 -14   8   2   33.89    1.85
   6 -14   2   34.27    1.94
   8   6   2   36.31    1.90
 -14   8   2   34.38    1.86
   6 -14   2   34.62    1.73
  11  -8  -2   10.11    0.75
  -8  -3  -2   11.60    0.82
  -8  -3  -2   10.89    0.75
  -3  11  -2   11.27    0.71
  11  -8  -2    9.55    0.69
  -3  11  -2   10.48    0.78
   3 -11   2   11.59    0.81
   3 -11   2   11.67    0.71
 -11   8   2   11.37    0.74
 -11   8   2   11.32    0.80
   8   3   2    9.87    0.76
   0   8  -2    8.52    0.61
   0   8  -2    8.50    0.59
   8  -8  -2    7.95    0.56
   8  -8  -2    8.54    0.63
  -8   8   2    7.91    0.67
   0  -8   2    8.61    0.63
   0  -8   2    9.16    0.60
  -8   8   2    8.21    0.52
  -8   3  -2  152.03    7.09
   5  -8  -2  154.42    7.10
  -8   3  -2  155.20    7.20
   3   5  -2  155.74    7.12
   5  -8  -2  153.84    7.30
   3   5  -2  154.11    7.11
  -3  -5   2  154.63    7.19
  -3  -5   2  155.82    7.24
   8  -3   2  157.88    7.08
  -5   8   2  153.65    7.19
   8  -3   2  156.86    7.30
   2  -8  -2   13.69    0.78
   2  -8  -2   12.70    0.83
   6   2  -2   13.41    0.71
   6   2  -2   13.20    0.80
   2  -8  -2   13.02    0.66
  -8   6  -2   13.73    0.82
  -8   6  -2   12.73    0.77
   8  -6   2   12.09    0.68
   8  -6   2   11.51    0.79
  -6  -2   2   14.02    0.85
  -6  -2   2   12.73    0.72
  -2   8   2   12.98    0.82
  -1  -8  -2   74.93    3.75
   9  -1  -2   74.67    3.65
  -8   9  -2   76.40    3.71
   9  -1  -2   76.01    3.66
  -8   9  -2   72.41    3.61
  -1  -8  -2   75.32    3.61
  -9   1   2   76.63    3.73
   1   8   2   78.92    3.63
   8  -9   2   81.33    3.53
   8  -9   2   76.97    3.76
  -9   1   2   76.97    3.58
   1   8   2   76.72    3.66
  -8  12  -2   30.18    1.78
  12  -4  -2   30.23    1.68
  -8  12  -2   29.97    1.62
  -4  -8  -2   30.20    1.75
  12  -4  -2   31.68    1.73
  -4  -8  -2   30.20    1.71
 -12   4   2   34.20    1.68
   8 -12   2   33.78    1.82
   4   8   2   32.19    1.74
   8 -12   2   34.04    1.60
   4   8   2   34.08    1.61
 -12   4   2   35.05    1.81
  15  -7  -2   31.19    1.60
  15  -7  -2   28.69    1.59
  -7  -8  -2   27.89    1.64
  -7  -8  -2   28.88    1.64
  -8  15  -2   28.07    1.47
  -8  15  -2   28.55    1.68
 -15   7   2   27.78    1.63
 -15   7   2   26.46    1.58
   8 -15   2   25.78    1.46
   7   8   2   28.31    1.64
   8 -15   2   26.09    1.67
  16  -9  -2   22.20    1.30
  -9  -7  -2   20.22    1.34
  16  -9  -2   22.27    1.35
  -7  16  -2   22.50    1.25
  -9  -7  -2   21.74    1.40
  -7  16  -2   22.38    1.43
   7 -16   2   22.61    1.22
 -16   9   2   23.15    1.39
   7 -16   2   21.93    1.44
   9   7   2   19.94    1.37
 -16   9   2   19.64    1.34
  -4  13  -2   26.05    1.46
  -9  -4  -2   27.47    1.50
  -9  -4  -2   25.76    1.42
  13  -9  -2   27.33    1.44
  -4  13  -2   26.71    1.36
  13  -9  -2   26.48    1.38
   9   4   2   24.01    1.44
   4 -13   2   20.62    1.43
 -13   9   2   21.82    1.43
   4 -13   2   21.56    1.30
 -13   9   2   23.20    1.38
  -9  -1  -2   66.11    3.24
  -1  10  -2   65.60    3.15
  -1  10  -2   67.67    3.21
  -9  -1  -2   68.00    3.27
  10  -9  -2   70.32    3.26
  10  -9  -2   66.91    3.15
   9   1   2   65.41    3.20
   1 -10   2   60.96    3.15
   1 -10   2   63.94    3.27
 -10   9   2   63.65    3.25
 -10   9   2   63.15    3.12
   7  -9  -2   72.15    3.44
   7  -9  -2   73.35    3.33
   2   7  -2   72.77    3.33
  -9   2  -2   72.82    3.25
  -9   2  -2   72.25    3.42
   2   7  -2   72.96    3.36
  -2  -7   2   66.95    3.40
   9  -2   2   68.88    3.33
   9  -2   2   65.46    3.41
  -2  -7   2   67.48    3.37
  -7   9   2   67.60    3.23
  -7   9   2   67.27    3.41
   4  -9  -2   90.45    4.31
   5   4  -2   90.76    4.35
  -9   5  -2   86.23    4.31
   4  -9  -2   88.03    4.45
   5   4  -2   87.18    4.26
  -9   5  -2   87.11    4.36
  -5  -4   2   96.59    4.41
   9  -5   2   97.15    4.46
   9  -5   2   95.69    4.27
  -5  -4   2   98.67    4.38
  -4   9   2   95.87    4.39
   8   1  -2   97.81    4.57
  -9   8  -2   97.50    4.59
   1  -9  -2   99.11    4.68
   8   1  -2   97.38    4.47
   1  -9  -2   96.89    4.47
  -9   8  -2   98.66    4.55
  -1   9   2   92.76    4.53
  -8  -1   2   94.02    4.63
   9  -8   2   93.64    4.66
   9  -8   2   96.16    4.43
  -1   9   2   94.70    4.55
  -8  -1   2   98.33    4.56
  11  -2  -2    4.24    0.47
  -9  11  -2    3.81    0.53
  -2  -9  -2    4.14    0.44
  -9  11  -2    4.20    0.40
  -2  -9  -2    4.20    0.49
  11  -2  -2    4.00    0.42
 -11   2   2    4.68    0.42
 -11   2   2    4.34    0.54
   9 -11   2    4.88    0.54
   9 -11   2    4.37    0.35
   2   9   2    4.98    0.49
   2   9   2    4.38    0.45
  -5  -9  -2   58.51    3.01
  -9  14  -2   59.69    2.90
  -5  -9  -2   59.84    3.09
  -9  14  -2   61.14    3.10
  14  -5  -2   56.41    2.98
  14  -5  -2   59.09    2.99
 -14   5   2   59.79    2.95
   9 -14   2   59.59    2.86
   9 -14   2   61.71    3.14
   5   9   2   62.05    3.05
   5   9   2   60.11    2.85
 -14   5   2   60.17    3.07
  17  -8  -2    2.81    0.48
  17  -8  -2    2.72    0.46
  -9  17  -2    2.66    0.57
  -8  -9  -2    2.50    0.46
  -9  17  -2    3.10    0.45
  -8  -9  -2    2.97    0.55
 -17   8   2    3.03    0.51
 -17   8   2    2.68    0.53
   8   9   2    4.22    0.62
   9 -17   2    3.45    0.61
 -10  -8  -2    1.51    0.46
 -10  -8  -2    1.29    0.38
  -8  18  -2    1.65    0.49
  18 -10  -2    2.70    0.47
  -8  18  -2    2.11    0.37
  18 -10  -2    1.64    0.40
   8 -18   2    1.25    0.47
 -18  10   2    2.07    0.46
 -18  10   2    1.75    0.47
  10   8   2    1.36    0.44
  -5  15  -2    9.20    0.78
 -10  -5  -2    9.28    0.72
  15 -10  -2    7.29    0.70
 -10  -5  -2    8.35    0.82
  15 -10  -2    8.93    0.68
  -5  15  -2    8.67    0.64
 -15  10   2    5.45    0.64
   5 -15   2    6.23    0.57
 -15  10   2    5.94    0.75
  10   5   2    6.45    0.73
   5 -15   2    5.70    0.71
  -2  12  -2  247.21   11.14
  12 -10  -2  247.38   11.14
 -10  -2  -2  249.20   11.43
  -2  12  -2  244.53   11.26
 -10  -2  -2  244.13   11.34
  12 -10  -2  250.60   11.44
  10   2   2  238.94   11.21
 -12  10   2  243.45   11.20
 -12  10   2  234.00   11.28
   2 -12   2  237.57   11.47
   2 -12   2  240.66   11.20
   9 -10  -2  200.93    9.16
   9 -10  -2  197.37    9.42
 -10   1  -2  198.12    9.32
   1   9  -2  199.46    9.19
   1   9  -2  196.07    9.21
 -10   1  -2  199.63    9.07
 -10   1  -2  194.90    9.39
  -1  -9   2  200.87    9.40
  -9  10   2  200.05    9.30
  -1  -9   2  204.12    9.25
  10  -1   2  205.11    9.19
  -9  10   2  202.24    9.14
   6 -10  -2   13.78    0.92
   6 -10  -2   13.96    1.02
 -10   4  -2   15.13    0.92
 -10   4  -2   15.12    1.01
   4   6  -2   15.10    0.90
   4   6  -2   14.99    0.98
  10  -4   2   19.03    0.96
  -4  -6   2   18.51    1.03
  -4  -6   2   19.31    0.99
  -6  10   2   18.90    0.80
  -6  10   2   18.17    1.06
  10  -4   2   17.89    1.03
   3 -10  -2   76.16    3.54
   7   3  -2   72.06    3.69
   3 -10  -2   76.37    3.79
 -10   7  -2   76.00    3.68
   3 -10  -2   77.39    3.66
 -10   7  -2   78.25    3.70
   7   3  -2   77.35    3.59
  10  -7   2   77.20    3.58
  -7  -3   2   79.59    3.76
  -7  -3   2   78.20    3.68
  -3  10   2   75.12    3.71
  10  -7   2   78.33    3.78
   0 -10  -2   20.51    1.20
 -10  10  -2   19.05    1.21
  10   0  -2   19.73    1.16
   0 -10  -2   21.76    1.08
 -10  10  -2   21.78    1.11
  10 -10   2   19.10    1.20
 -10   0   2   18.46    1.06
   0  10   2   19.46    1.14
  10 -10   2   19.73    1.02
 -10   0   2   19.21    1.21
   0  10   2   17.22    1.11
 -10   0   2   18.42    1.03
  -3 -10  -2   52.39    2.68
 -10  13  -2   51.93    2.62
  -3 -10  -2   52.95    2.79
  13  -3  -2   52.51    2.68
  13  -3  -2   50.54    2.70
 -10  13  -2   56.44    2.83
   3  10   2   53.46    2.73
   3  10   2   55.72    2.63
  10 -13   2   54.47    2.57
  10 -13   2   55.40    2.83
 -13   3   2   55.28    2.64
 -13   3   2   52.68    2.80
  16  -6  -2   19.31    1.26
 -10  16  -2   21.17    1.17
  -6 -10  -2   19.90    1.33
  16  -6  -2   19.71    1.28
  -6 -10  -2   17.45    1.30
 -10  16  -2   17.40    1.36
   6  10   2   22.49    1.38
 -16   6   2   23.04    1.30
  10 -16   2   22.38    1.42
  10 -16   2   23.52    1.18
 -16   6   2   23.50    1.41
  19  -9  -2   17.25    1.19
  -9 -10  -2   17.75    1.22
  19  -9  -2   17.63    1.20
  -9 -10  -2   18.72    1.27
 -10  19  -2   18.08    1.36
 -19   9   2   15.96    1.21
 -19   9   2   16.55    1.26
   9  10   2   18.88    1.31
  10 -19   2   17.35    1.32
 -11  -9  -2    0.95    0.40
 -11  -9  -2    2.42    0.54
  20 -11  -2    1.92    0.45
  -9  20  -2    2.25    0.55
  20 -11  -2    2.14    0.48
   9 -20   2    3.41    0.62
 -20  11   2    2.98    0.56
  11   9   2    2.07    0.53
 -20  11   2    3.53    0.60
 -11  -6  -2   10.21    0.85
  -6  17  -2    7.99    0.90
  17 -11  -2    9.78    0.86
  17 -11  -2   10.58    0.82
 -11  -6  -2    9.25    0.94
  -6  17  -2   10.31    0.77
 -17  11   2   10.69    0.86
   6 -17   2    8.91    0.94
 -17  11   2   10.75    0.91
  11   6   2   11.15    0.93
  -3  14  -2   23.21    1.28
 -11  -3  -2   25.18    1.37
 -11  -3  -2   25.02    1.43
  -3  14  -2   24.61    1.38
  14 -11  -2   24.04    1.30
  14 -11  -2   23.35    1.37
 -14  11   2   20.13    1.25
   3 -14   2   20.54    1.40
   3 -14   2   19.19    1.22
  11   3   2   20.34    1.34
 -14  11   2   18.07    1.34
  11 -11  -2    3.51    0.53
   0  11  -2    2.21    0.37
 -11   0  -2    1.96    0.40
   0  11  -2    2.04    0.37
 -11   0  -2    2.16    0.38
 -11  11   2    2.67    0.47
   0 -11   2    1.81    0.34
 -11  11   2    3.21    0.36
   0 -11   2    2.61    0.46
  11   0   2    3.10    0.49
   3   8  -2    0.81    0.22
 -11   3  -2    1.07    0.22
   3   8  -2    0.67    0.25
   8 -11  -2    0.56    0.23
 -11   3  -2    0.79    0.29
   8 -11  -2    1.13    0.32
  11  -3   2    1.07    0.27
  -8  11   2    1.10    0.18
  -8  11   2    1.05    0.34
  -3  -8   2    0.80    0.25
  11  -3   2    1.13    0.26
  -3  -8   2    0.88    0.30
   6   5  -2  149.43    6.84
   5 -11  -2  147.59    6.88
 -11   6  -2  147.07    6.92
   5 -11  -2  149.01    7.11
 -11   6  -2  150.15    6.99
   6   5  -2  153.07    6.95
  -5  11   2  146.52    6.99
  11  -6   2  149.29    6.84
  -6  -5   2  144.79    7.00
  -6  -5   2  151.86    7.01
  11  -6   2  148.33    7.09
   9   2  -2   65.85    3.18
 -11   9  -2   66.78    3.29
   2 -11  -2   67.30    3.17
 -11   9  -2   67.50    3.35
   2 -11  -2   68.42    3.41
   9   2  -2   66.81    3.32
  -2  11   2   68.32    3.32
  -2  11   2   68.25    3.29
  11  -9   2   69.01    3.18
  -9  -2   2   71.06    3.40
  -9  -2   2   66.09    3.28
  12  -1  -2   18.44    1.22
  12  -1  -2   19.46    1.17
  -1 -11  -2   20.82    1.30
 -11  12  -2   18.45    1.27
 -11  12  -2   19.23    1.15
  -1 -11  -2   19.95    1.16
  11 -12   2   21.95    1.10
   1  11   2   21.15    1.19
   1  11   2   21.52    1.25
 -12   1   2   21.32    1.33
 -12   1   2   22.43    1.13
  11 -12   2   21.96    1.31
  -4 -11  -2    8.40    0.71
 -11  15  -2    7.10    0.78
  15  -4  -2    7.33    0.67
  15  -4  -2    7.69    0.65
  -4 -11  -2    6.90    0.72
 -11  15  -2    7.16    0.56
 -15   4   2    6.12    0.58
   4  11   2    6.40    0.58
   4  11   2    6.99    0.69
  11 -15   2    6.44    0.79
  11 -15   2    6.40    0.52
 -15   4   2    5.44    0.77
  18  -7  -2   17.66    1.19
  -7 -11  -2   17.13    1.25
  18  -7  -2   19.07    1.20
 -11  18  -2   19.33    1.35
  -7 -11  -2   18.43    1.24
 -18   7   2   17.65    1.27
 -18   7   2   18.86    1.23
  11 -18   2   16.95    1.31
   7  11   2   16.74    1.28
 -11  21  -2    6.97    0.84
 -10 -11  -2    5.24    0.67
  21 -10  -2    6.34    0.77
  21 -10  -2    5.02    0.66
 -10 -11  -2    5.32    0.78
  10  11   2    5.13    0.73
  11 -21   2    6.33    0.86
 -21  10   2    6.06    0.77
 -12 -10  -2    6.86    0.83
  22 -12  -2    8.02    0.87
  22 -12  -2    9.09    0.84
 -12 -10  -2    8.75    0.95
 -10  22  -2    7.75    0.92
 -22  12   2    8.16    0.93
  12  10   2    8.54    0.94
  10 -22   2    8.61    0.96
 -22  12   2    9.02    0.89
  19 -12  -2    2.68    0.51
 -12  -7  -2    2.44    0.49
 -12  -7  -2    1.65    0.50
  -7  19  -2    2.00    0.41
  -7  19  -2    1.37    0.52
  19 -12  -2    3.22    0.49
   7 -19   2    3.11    0.61
 -19  12   2    3.61    0.58
  12   7   2    3.21    0.62
 -19  12   2    3.66    0.63
  -4  16  -2   42.99    2.26
  16 -12  -2   40.51    2.34
  16 -12  -2   42.19    2.26
  -4  16  -2   43.80    2.38
 -12  -4  -2   41.77    2.40
 -12  -4  -2   40.46    2.33
 -16  12   2   44.29    2.39
 -16  12   2   44.82    2.28
  12   4   2   45.68    2.41
   4 -16   2   45.31    2.24
   4 -16   2   45.81    2.45
 -12  -1  -2   28.46    1.74
  13 -12  -2   29.47    1.60
 -12  -1  -2   30.13    1.67
  -1  13  -2   29.53    1.63
  -1  13  -2   30.07    1.66
  13 -12  -2   28.77    1.70
 -13  12   2   30.13    1.76
   1 -13   2   29.42    1.72
   1 -13   2   30.88    1.61
 -13  12   2   29.34    1.55
  12   1   2   28.28    1.67
   2  10  -2   14.47    0.96
 -12   2  -2   14.97    1.03
   2  10  -2   15.98    0.94
 -12   2  -2   14.96    0.81
  10 -12  -2   15.52    1.04
  10 -12  -2   15.80    0.92
 -10  12   2   16.20    1.07
  -2 -10   2   13.99    0.97
  12  -2   2   15.59    1.00
  -2 -10   2   14.11    0.98
  12  -2   2   14.97    0.95
 -10  12   2   14.35    0.81
   7 -12  -2   44.75    2.49
   7 -12  -2   46.64    2.36
 -12   5  -2   48.35    2.46
   5   7  -2   47.35    2.43
   7 -12  -2   47.70    2.20
 -12   5  -2   46.88    2.34
   5   7  -2   47.23    2.31
  -5  -7   2   50.52    2.42
  12  -5   2   46.81    2.46
  -5  -7   2   47.26    2.46
  -7  12   2   47.53    2.48
  12  -5   2   48.30    2.35
 -12   8  -2   60.25    3.05
   4 -12  -2   61.30    3.02
   4 -12  -2   60.86    2.87
   8   4  -2   59.83    3.07
   4 -12  -2   61.58    3.15
 -12   8  -2   61.49    3.06
   8   4  -2   62.44    2.93
  -8  -4   2   62.28    3.03
  12  -8   2   63.78    2.95
  -8  -4   2   62.25    3.13
  12  -8   2   63.52    3.14
  -4  12   2   62.03    3.09
   1 -12  -2   36.41    1.76
  11   1  -2   37.26    1.94
   1 -12  -2   34.36    1.94
 -12  11  -2   35.24    1.84
 -12  11  -2   34.47    1.93
 -11  -1   2   33.57    1.95
 -11  -1   2   33.61    1.73
 -11  -1   2   34.41    1.81
  12 -11   2   36.14    1.74
  -1  12   2   35.18    1.88
  -1  12   2   33.12    1.86
  12 -11   2   36.44    1.96
  -2 -12  -2    7.71    0.77
 -12  14  -2    8.50    0.82
  -2 -12  -2    8.57    0.69
  14  -2  -2    7.89    0.73
  14  -2  -2    8.94    0.69
 -12  14  -2    8.73    0.65
 -14   2   2    9.10    0.89
 -14   2   2    9.41    0.65
  12 -14   2    8.60    0.59
  12 -14   2    8.58    0.81
   2  12   2    7.60    0.69
   2  12   2    8.72    0.75
  -5 -12  -2   32.64    1.84
 -12  17  -2   29.91    1.93
  17  -5  -2   31.80    1.81
  -5 -12  -2   32.13    1.91
  17  -5  -2   34.34    1.88
 -17   5   2   33.88    1.79
   5  12   2   31.61    1.91
 -17   5   2   30.78    1.94
  12 -17   2   31.64    1.96
  -8 -12  -2    1.84    0.49
 -12  20  -2    1.25    0.52
  20  -8  -2    1.40    0.42
  20  -8  -2    2.37    0.49
  -8 -12  -2    1.15    0.41
  12 -20   2    2.90    0.60
   8  12   2    1.78    0.49
 -20   8   2    1.17    0.45
 -12  23  -2    0.34    0.46
 -11 -12  -2    0.88    0.46
 -11 -12  -2    0.70    0.43
  23 -11  -2    1.02    0.41
  11  12   2    0.53    0.44
 -23  11   2    0.13    0.39
  12 -23   2    1.15    0.52
 -13 -11  -2    0.23    0.37
 -11  24  -2    1.10    0.50
 -13 -11  -2    1.12    0.53
  24 -13  -2   -0.06    0.35
  13  11   2    0.71    0.46
  11 -24   2    0.23    0.46
 -24  13   2    0.58    0.41
  21 -13  -2    7.03    0.73
  21 -13  -2    6.33    0.79
 -13  -8  -2    7.85    0.91
  -8  21  -2    5.73    0.83
 -13  -8  -2    7.69    0.81
  13   8   2    6.23    0.81
 -21  13   2    7.40    0.90
   8 -21   2    7.14    0.87
 -21  13   2    7.43    0.78
 -13  -5  -2   24.01    1.53
  -5  18  -2   22.60    1.54
  -5  18  -2   25.98    1.48
  18 -13  -2   26.08    1.59
  18 -13  -2   25.42    1.49
 -13  -5  -2   25.83    1.64
   5 -18   2   24.46    1.62
 -18  13   2   25.92    1.65
  13   5   2   22.81    1.57
 -18  13   2   24.54    1.49
  -2  15  -2   31.97    1.94
  -2  15  -2   35.83    1.91
 -13  -2  -2   34.14    1.95
  15 -13  -2   32.54    1.98
 -13  -2  -2   34.24    2.05
  15 -13  -2   35.23    1.88
   2 -15   2   37.15    1.89
  13   2   2   36.10    2.01
 -15  13   2   35.43    1.85
 -15  13   2   35.82    2.04
   2 -15   2   35.72    2.02
  12 -13  -2   36.72    2.04
   1  12  -2   38.11    1.96
  12 -13  -2   35.72    1.91
   1  12  -2   36.23    1.97
 -13   1  -2   37.35    2.06
  13  -1   2   35.38    1.97
  -1 -12   2   35.34    1.95
 -12  13   2   36.59    2.07
  13  -1   2   37.33    2.02
 -12  13   2   37.14    1.83
  -1 -12   2   36.27    2.02
   4   9  -2   16.23    0.95
 -13   4  -2   13.79    1.06
   9 -13  -2   15.28    1.07
   4   9  -2   16.60    1.05
 -13   4  -2   15.50    0.93
   9 -13  -2   16.88    0.99
  13  -4   2   16.07    1.04
  13  -4   2   16.08    1.01
  -9  13   2   16.58    0.82
  -4  -9   2   16.56    1.03
  -4  -9   2   17.20    1.07
  -9  13   2   16.51    1.13
   6 -13  -2    7.75    0.62
   6 -13  -2    7.10    0.69
   7   6  -2    7.83    0.68
 -13   7  -2    7.73    0.68
   7   6  -2    7.62    0.53
 -13   7  -2    7.67    0.64
  -6  13   2    8.52    0.78
  -7  -6   2    7.44    0.70
  13  -7   2    7.82    0.58
  13  -7   2    7.81    0.68
  -7  -6   2    6.82    0.58
   3 -13  -2   26.05    1.63
  10   3  -2   27.30    1.42
   3 -13  -2   26.03    1.40
  10   3  -2   27.51    1.60
 -13  10  -2   26.60    1.60
 -13  10  -2   26.53    1.55
 -10  -3   2   29.71    1.52
  13 -10   2   30.25    1.46
  13 -10   2   32.13    1.68
  -3  13   2   28.41    1.57
 -10  -3   2   28.78    1.69
  -3  13   2   29.97    1.64
   0 -13  -2    6.80    0.61
  13   0  -2    7.43    0.62
 -13  13  -2    8.30    0.63
 -13  13  -2    6.54    0.74
   0 -13  -2    7.29    0.72
  13   0  -2    7.14    0.71
   0  13   2    8.03    0.70
  13 -13   2    8.27    0.56
  13 -13   2    8.99    0.82
 -13   0   2    6.88    0.82
 -13   0   2    7.47    0.57
   0  13   2    7.50    0.69
 -13  16  -2   12.09    1.09
  -3 -13  -2   13.76    0.95
  16  -3  -2   11.98    0.96
 -13  16  -2   12.26    0.81
  16  -3  -2   13.12    0.89
  -3 -13  -2   13.60    1.02
 -16   3   2   10.19    1.00
  13 -16   2   11.61    1.02
   3  13   2   12.21    0.86
   3  13   2   12.17    0.99
  -6 -13  -2   15.09    1.14
  19  -6  -2   12.72    1.04
  19  -6  -2   13.97    1.06
 -13  19  -2   14.77    1.21
  -6 -13  -2   13.94    1.13
  13 -19   2   16.78    1.24
   6  13   2   15.35    1.16
 -19   6   2   16.28    1.20
  -9 -13  -2    4.60    0.69
 -13  22  -2    4.39    0.77
  22  -9  -2    4.35    0.66
  -9 -13  -2    4.87    0.75
  13 -22   2    3.62    0.70
 -22   9   2    4.70    0.70
   9  13   2    3.53    0.67
 -12 -13  -2    1.33    0.52
  25 -12  -2    1.21    0.45
 -12 -13  -2    0.37    0.49
 -13  25  -2    0.97    0.52
  12  13   2    1.45    0.61
 -25  12   2    1.80    0.56
  13 -25   2    0.67    0.56
 -12  26  -2    2.01    0.61
 -14 -12  -2    0.55    0.48
 -14 -12  -2    1.54    0.55
  14  12   2    1.08    0.56
 -26  14   2    1.13    0.48
  12 -26   2    1.58    0.62
  23 -14  -2    1.15    0.40
 -14  -9  -2    0.93    0.44
  -9  23  -2    1.86    0.58
  23 -14  -2    1.80    0.52
 -14  -9  -2    1.17    0.53
  14   9   2    2.05    0.58
 -23  14   2    2.74    0.57
 -23  14   2    1.95    0.58
   9 -23   2    2.18    0.62
 -14  -6  -2   24.68    1.48
  20 -14  -2   21.79    1.38
  20 -14  -2   23.21    1.50
 -14  -6  -2   21.03    1.54
  -6  20  -2   21.30    1.47
  14   6   2   20.78    1.52
 -20  14   2   20.87    1.53
   6 -20   2   19.65    1.50
 -20  14   2   21.17    1.39
  17 -14  -2    5.95    0.75
 -14  -3  -2    6.49    0.69
 -14  -3  -2    5.03    0.79
  17 -14  -2    5.69    0.63
  -3  17  -2    8.02    0.79
  -3  17  -2    6.77    0.69
 -17  14   2    5.81    0.81
  14   3   2    7.18    0.81
   3 -17   2    6.59    0.75
 -17  14   2    7.14    0.66
  14 -14  -2    5.95    0.56
 -14   0  -2    5.35    0.59
  14 -14  -2    5.85    0.72
 -14   0  -2    5.25    0.69
   0  14  -2    5.46    0.63
   0  14  -2    4.57    0.62
 -14  14   2    6.80    0.85
   0 -14   2    7.29    0.74
  14   0   2    6.49    0.67
 -14  14   2    5.87    0.53
   0 -14   2    5.98    0.68
   3  11  -2   14.69    0.97
  11 -14  -2   14.16    1.03
  11 -14  -2   13.48    0.87
 -14   3  -2   14.27    1.01
   3  11  -2   13.69    0.89
  14  -3   2   12.53    0.95
  14  -3   2   11.00    0.88
  -3 -11   2   12.80    0.94
 -11  14   2   13.99    1.10
  -3 -11   2   12.28    0.93
   8 -14  -2   26.98    1.63
   6   8  -2   26.90    1.59
   6   8  -2   28.24    1.45
   8 -14  -2   29.31    1.52
 -14   6  -2   25.26    1.48
 -14   6  -2   27.25    1.60
  -8  14   2   29.51    1.67
  14  -6   2   27.40    1.59
  14  -6   2   27.47    1.50
  -6  -8   2   25.68    1.60
  -6  -8   2   28.54    1.55
 -14   9  -2   54.29    2.64
   5 -14  -2   49.58    2.57
   9   5  -2   51.54    2.64
 -14   9  -2   50.91    2.62
   5 -14  -2   50.81    2.71
   9   5  -2   53.10    2.46
  14  -9   2   50.50    2.49
  14  -9   2   50.88    2.68
  -5  14   2   47.94    2.65
  -9  -5   2   50.91    2.71
  -9  -5   2   49.24    2.57
 -14  12  -2   30.75    1.62
 -14  12  -2   30.86    1.75
  12   2  -2   27.70    1.67
   2 -14  -2   28.43    1.73
  -2  14   2   27.95    1.64
 -12  -2   2   26.34    1.74
  -2  14   2   28.31    1.64
  14 -12   2   28.77    1.73
 -12  -2   2   29.45    1.47
 -12  -2   2   28.91    1.58
  14 -12   2   29.54    1.51
  15  -1  -2   13.57    1.00
  -1 -14  -2   12.78    1.01
 -14  15  -2   12.83    1.07
  15  -1  -2   14.75    0.94
 -14  15  -2   12.94    0.88
   1  14   2   13.20    0.94
 -15   1   2   12.45    1.10
   1  14   2   11.25    0.96
  14 -15   2   14.71    1.11
  -4 -14  -2    2.09    0.51
  -4 -14  -2    1.96    0.48
  18  -4  -2    3.55    0.60
 -14  18  -2    2.89    0.62
  18  -4  -2    2.57    0.46
   4  14   2    2.00    0.49
 -18   4   2    2.56    0.57
  14 -18   2    3.24    0.64
  21  -7  -2    3.35    0.56
  -7 -14  -2    3.76    0.65
  -7 -14  -2    3.06    0.57
 -14  21  -2    2.35    0.61
   7  14   2    2.12    0.57
  14 -21   2    2.56    0.62
 -21   7   2    3.25    0.63
 -10 -14  -2    5.01    0.76
 -14  24  -2    3.96    0.81
  24 -10  -2    4.40    0.65
 -24  10   2    3.34    0.69
  10  14   2    3.95    0.75
  14 -24   2    3.40    0.77
 -14  27  -2    0.67    0.52
 -13 -14  -2    0.38    0.47
  13  14   2    0.41    0.51
 -27  13   2    0.90    0.48
  14 -27   2    0.12    0.54
 -15 -13  -2    1.48    0.62
 -13  28  -2    2.44    0.67
  15  13   2    2.08    0.68
  13 -28   2    1.17    0.63
 -15 -10  -2    0.08    0.46
 -15 -10  -2   -0.15    0.38
 -10  25  -2    0.11    0.42
  15  10   2   -0.15    0.44
  10 -25   2    0.23    0.47
  22 -15  -2    6.49    0.75
  -7  22  -2    8.83    0.94
 -15  -7  -2    8.81    1.00
  22 -15  -2    7.80    0.90
 -15  -7  -2    8.20    0.86
  15   7   2    7.46    0.93
   7 -22   2    7.93    0.98
 -22  15   2    8.28    0.99
  -4  19  -2    0.50    0.35
 -15  -4  -2    0.81    0.47
  -4  19  -2    0.67    0.42
  19 -15  -2    0.52    0.41
  19 -15  -2    1.04    0.37
 -15  -4  -2    0.62    0.34
 -19  15   2    0.44    0.49
   4 -19   2    0.81    0.42
  15   4   2    0.83    0.44
 -15  -1  -2    2.25    0.45
  -1  16  -2    2.27    0.46
  16 -15  -2    2.12    0.48
  16 -15  -2    2.94    0.44
 -15  -1  -2    1.81    0.50
  -1  16  -2    2.14    0.47
 -16  15   2    2.22    0.60
   1 -16   2    2.92    0.48
  15   1   2    1.70    0.48
   1 -16   2    1.90    0.46
 -15   2  -2   44.55    2.51
   2  13  -2   46.77    2.44
   2  13  -2   44.19    2.36
  13 -15  -2   43.22    2.34
  13 -15  -2   41.92    2.47
  15  -2   2   46.01    2.47
 -13  15   2   48.13    2.55
  -2 -13   2   47.05    2.48
  15  -2   2   48.19    2.44
  -2 -13   2   46.47    2.42
 -15   5  -2   18.97    1.25
   5  10  -2   19.33    1.22
   5  10  -2   20.01    1.10
  10 -15  -2   17.87    1.25
 -15   5  -2   19.34    1.10
  10 -15  -2   18.18    1.14
  15  -5   2   18.66    1.22
  15  -5   2   17.75    1.15
 -10  15   2   17.32    1.29
  -5 -10   2   18.15    1.18
  -5 -10   2   19.35    1.23
   8   7  -2    5.60    0.62
 -15   8  -2    3.90    0.58
 -15   8  -2    4.39    0.57
   7 -15  -2    4.63    0.52
   8   7  -2    4.45    0.42
   7 -15  -2    3.49    0.58
  15  -8   2    3.87    0.46
  -8  -7   2    4.28    0.50
  -7  15   2    4.19    0.65
  15  -8   2    4.61    0.61
  -8  -7   2    4.25    0.67
  11   4  -2   48.20    2.49
 -15  11  -2   46.76    2.42
   4 -15  -2   47.40    2.55
 -15  11  -2   49.74    2.50
  -4  15   2   45.36    2.40
  -4  15   2   46.05    2.47
  15 -11   2   44.60    2.51
 -11  -4   2   46.56    2.55
 -11  -4   2   44.15    2.37
  15 -11   2   44.39    2.29
 -15  14  -2   14.20    0.95
 -15  14  -2   15.63    1.13
  14   1  -2   15.39    1.08
   1 -15  -2   14.04    1.09
  -1  15   2   12.53    0.99
  15 -14   2   12.31    1.08
  -1  15   2   14.61    1.05
 -14  -1   2   14.28    1.18
 -14  -1   2   13.73    0.93
 -15  17  -2    9.82    1.01
  17  -2  -2   11.81    0.88
  17  -2  -2    9.07    0.88
  -2 -15  -2   10.75    0.97
 -17   2   2   11.66    1.07
   2  15   2   10.98    0.94
  15 -17   2   10.49    0.99
   2  15   2   11.88    0.86
 -15  20  -2    0.95    0.52
  20  -5  -2    0.75    0.40
  -5 -15  -2    0.96    0.41
  15 -20   2    1.23    0.53
   5  15   2    0.53    0.39
 -20   5   2    0.74    0.47
  23  -8  -2    5.14    0.72
 -15  23  -2    4.12    0.80
  -8 -15  -2    4.29    0.73
 -23   8   2    4.62    0.79
  15 -23   2    4.28    0.78
   8  15   2    4.52    0.74
 -11 -15  -2    5.91    0.86
 -15  26  -2    4.26    0.85
  26 -11  -2    6.01    0.76
  15 -26   2    4.99    0.93
  11  15   2    6.10    0.89
 -26  11   2    6.57    0.91
 -16 -11  -2   -0.01    0.49
 -11  27  -2    0.84    0.52
  16  11   2    0.19    0.47
  11 -27   2    1.27    0.62
  -8  24  -2    9.61    1.00
 -16  -8  -2    7.51    0.86
  24 -16  -2    7.85    0.92
 -16  -8  -2    5.99    0.87
 -24  16   2    6.37    0.95
   8 -24   2    5.44    0.85
  16   8   2    6.79    0.88
 -16  -5  -2    1.16    0.50
 -16  -5  -2    0.40    0.38
  21 -16  -2    0.81    0.45
  -5  21  -2    0.80    0.42
  21 -16  -2    0.57    0.36
   5 -21   2    0.66    0.45
 -21  16   2    1.17    0.55
  16   5   2    0.41    0.43
 -16  -2  -2    8.14    0.82
  -2  18  -2    9.54    0.89
  18 -16  -2    8.73    0.78
  -2  18  -2    8.58    0.85
  18 -16  -2   10.94    0.98
 -16  -2  -2    8.89    0.93
  16   2   2   11.28    0.94
 -18  16   2    8.63    0.96
   2 -18   2    9.38    0.94
   1  15  -2    9.96    0.82
  15 -16  -2    9.27    0.76
   1  15  -2    9.00    0.84
  15 -16  -2    9.25    0.89
 -16   1  -2    9.42    0.92
 -15  16   2    9.37    0.97
  -1 -15   2    8.99    0.84
  16  -1   2    8.16    0.82
  16  -1   2   11.18    0.89
  -1 -15   2    9.40    0.87
  12 -16  -2   42.25    2.18
  12 -16  -2   42.00    2.36
 -16   4  -2   40.26    2.31
   4  12  -2   44.64    2.30
   4  12  -2   43.14    2.16
  16  -4   2   40.83    2.29
  -4 -12   2   39.84    2.27
  16  -4   2   42.15    2.24
  -4 -12   2   40.46    2.27
 -12  16   2   39.54    2.36
   7   9  -2   78.31    3.99
   7   9  -2   76.97    3.80
   9 -16  -2   75.24    4.08
 -16   7  -2   77.76    4.02
 -16   7  -2   79.51    3.89
   9 -16  -2   77.81    3.89
  -7  -9   2   84.28    4.05
  16  -7   2   82.74    3.89
  -7  -9   2   82.06    3.99
  16  -7   2   82.26    4.06
  -9  16   2   83.05    4.08
  10   6  -2    5.75    0.75
 -16  10  -2    6.31    0.74
 -16  10  -2    6.55    0.71
   6 -16  -2    7.25    0.80
  -6  16   2    7.89    0.81
  16 -10   2    7.68    0.62
 -10  -6   2    9.32    0.70
  16 -10   2    8.53    0.80
 -10  -6   2    7.78    0.86
  -6  16   2    7.08    0.70
 -16  13  -2   36.71    2.03
  13   3  -2   37.25    2.12
   3 -16  -2   36.30    2.16
 -16  13  -2   36.85    2.12
  -3  16   2   35.86    2.05
  -3  16   2   36.68    2.10
 -13  -3   2   39.58    2.22
  16 -13   2   38.67    2.18
 -13  -3   2   38.25    2.02
  16 -13   2   38.01    1.92
 -16  16  -2    1.96    0.39
 -16  16  -2    2.12    0.55
   0 -16  -2    2.89    0.56
  16   0  -2    3.19    0.54
  16   0  -2    2.33    0.49
   0  16   2    2.23    0.48
   0  16   2    3.55    0.58
  16 -16   2    1.69    0.49
 -16   0   2    2.59    0.60
  19  -3  -2    9.72    0.92
  -3 -16  -2    9.67    0.92
 -16  19  -2    8.63    0.99
   3  16   2   11.58    0.98
  16 -19   2   10.66    1.03
 -19   3   2   11.09    1.07
 -16  22  -2    5.29    0.83
  22  -6  -2    5.33    0.74
  -6 -16  -2    5.65    0.76
   6  16   2    5.34    0.82
 -22   6   2    6.49    0.83
  16 -22   2    4.55    0.79
 -16  25  -2    2.51    0.71
  -9 -16  -2    2.74    0.64
  25  -9  -2    2.79    0.61
  16 -25   2    3.83    0.81
   9  16   2    3.30    0.72
 -25   9   2    3.71    0.74
 -16  28  -2    1.11    0.59
 -12 -16  -2    0.55    0.51
  16 -28   2    0.62    0.62
 -28  12   2    0.59    0.50
  12  16   2    0.37    0.54
 -17  -9  -2    4.42    0.82
  -9  26  -2    4.23    0.78
   9 -26   2    3.11    0.69
  17   9   2    5.53    0.83
  23 -17  -2    5.09    0.82
  -6  23  -2    4.68    0.78
 -17  -6  -2    5.26    0.74
 -17  -6  -2    4.90    0.86
 -23  17   2    5.20    0.90
   6 -23   2    4.55    0.82
  17   6   2    5.12    0.78
 -17  -3  -2    1.97    0.50
  20 -17  -2    2.90    0.51
  20 -17  -2    2.36    0.60
  -3  20  -2    2.85    0.56
 -17  -3  -2    3.11    0.63
  -3  20  -2    3.36    0.60
   3 -20   2    2.19    0.55
  17   3   2    1.42    0.48
 -20  17   2    2.14    0.64
  17 -17  -2   20.63    1.41
  17 -17  -2   18.37    1.20
 -17   0  -2   19.59    1.40
   0  17  -2   20.85    1.29
   0  17  -2   20.05    1.30
 -17  17   2   16.32    1.38
  17   0   2   16.08    1.26
   0 -17   2   15.62    1.26
  17   0   2   19.55    1.33
  14 -17  -2    0.84    0.31
   3  14  -2    0.39    0.29
  14 -17  -2    1.00    0.41
 -17   3  -2    0.43    0.38
   3  14  -2    0.89    0.38
  17  -3   2    0.20    0.32
  17  -3   2    0.24    0.32
  -3 -14   2    0.61    0.37
 -14  17   2    0.57    0.45
  -3 -14   2    1.02    0.43
 -17   6  -2   53.39    2.90
   6  11  -2   52.70    2.85
  11 -17  -2   53.00    2.74
   6  11  -2   51.26    2.67
  11 -17  -2   53.74    2.94
  -6 -11   2   57.91    2.86
  17  -6   2   56.15    2.89
  -6 -11   2   54.05    2.88
 -11  17   2   55.17    2.95
  17  -6   2   53.39    2.77
 -17   9  -2   20.22    1.31
   9   8  -2   18.40    1.34
   8 -17  -2   18.03    1.20
   8 -17  -2   18.57    1.35
 -17   9  -2   17.31    1.23
  -8  17   2   21.91    1.44
  17  -9   2   20.12    1.19
  17  -9   2   19.84    1.31
  -9  -8   2   20.17    1.37
  -9  -8   2   21.29    1.24
 -17  12  -2   39.92    2.20
 -17  12  -2   39.22    2.23
   5 -17  -2   37.82    2.29
  12   5  -2   40.96    2.29
  17 -12   2   41.14    2.08
  -5  17   2   42.29    2.29
 -12  -5   2   39.02    2.33
  17 -12   2   40.06    2.31
 -12  -5   2   40.76    2.16
  -5  17   2   41.74    2.20
   2 -17  -2   32.09    1.98
 -17  15  -2   30.56    1.95
  15   2  -2   33.15    1.95
 -17  15  -2   32.40    1.83
  17 -15   2   32.32    1.98
  -2  17   2   33.05    1.91
 -15  -2   2   35.32    1.85
 -15  -2   2   30.18    1.99
  -2  17   2   34.80    1.93
 -17  18  -2    4.04    0.74
  18  -1  -2    3.80    0.62
  -1 -17  -2    2.71    0.58
 -18   1   2    6.68    0.81
  17 -18   2    6.27    0.79
   1  17   2    5.84    0.74
 -17  21  -2   -0.07    0.43
  -4 -17  -2   -0.11    0.38
  21  -4  -2   -0.16    0.33
   4  17   2   -0.14    0.36
 -21   4   2    0.40    0.41
  17 -21   2   -0.21    0.44
 -17  24  -2    7.10    0.96
  -7 -17  -2    6.09    0.83
  24  -7  -2    6.02    0.79
  17 -24   2    8.46    1.00
 -24   7   2    7.64    0.91
   7  17   2    4.91    0.82
 -10 -17  -2    0.06    0.44
 -17  27  -2    1.17    0.57
  27 -10  -2    0.42    0.43
  10  17   2    0.23    0.49
 -27  10   2    0.31    0.44
  17 -27   2    0.10    0.55
 -18 -10  -2    1.13    0.61
 -10  28  -2    0.05    0.45
  10 -28   2    0.21    0.52
  18  10   2    0.30    0.54
  -7  25  -2    3.22    0.67
 -18  -7  -2    2.80    0.61
 -18  -7  -2    3.96    0.75
 -25  18   2    2.97    0.73
   7 -25   2    2.82    0.69
  18   7   2    2.84    0.71
  22 -18  -2   -0.06    0.43
 -18  -4  -2    0.16    0.38
  -4  22  -2    0.47    0.39
 -18  -4  -2   -0.14    0.40
   4 -22   2   -0.23    0.37
  18   4   2    0.29    0.42
 -22  18   2    0.68    0.54
  19 -18  -2    6.09    0.69
  19 -18  -2    7.10    0.84
 -18  -1  -2    7.57    0.93
  -1  19  -2    6.24    0.78
  -1  19  -2    6.98    0.78
   1 -19   2    8.05    0.84
 -19  18   2    5.48    0.87
  18   1   2    7.23    0.84
  18   1   2    7.38    0.82
  16 -18  -2   22.14    1.53
   2  16  -2   22.97    1.44
 -18   2  -2   20.77    1.50
   2  16  -2   22.76    1.37
  16 -18  -2   21.26    1.34
 -16  18   2   20.75    1.58
  -2 -16   2   23.18    1.49
  -2 -16   2   19.57    1.39
  18  -2   2   21.25    1.42
  18  -2   2   21.08    1.42
   5  13  -2    6.28    0.76
  13 -18  -2    7.38    0.87
 -18   5  -2    9.04    0.87
  13 -18  -2    7.66    0.72
 -13  18   2    9.38    0.96
  18  -5   2    8.00    0.77
  -5 -13   2    7.78    0.81
  -5 -13   2    8.99    0.81
  18  -5   2    9.44    0.85
   8  10  -2   13.48    1.12
  10 -18  -2   14.21    1.15
  10 -18  -2   13.95    0.99
 -18   8  -2   11.91    1.05
  18  -8   2   15.04    1.01
  18  -8   2   14.36    1.11
  -8 -10   2   16.81    1.18
  -8 -10   2   14.85    1.05
 -10  18   2   17.72    1.24
 -18  11  -2   10.72    0.92
  11   7  -2   10.76    0.99
 -18  11  -2   11.31    0.97
   7 -18  -2   11.25    1.03
 -11  -7   2   10.75    1.01
  -7  18   2   12.05    1.03
 -11  -7   2   11.22    0.86
  18 -11   2   11.41    0.80
  18 -11   2   10.42    0.94
  -7  18   2   11.24    0.91
 -18  14  -2    2.16    0.55
  14   4  -2    1.87    0.49
 -18  14  -2    2.20    0.45
   4 -18  -2    1.65    0.50
 -14  -4   2    1.40    0.53
 -14  -4   2    2.32    0.44
  18 -14   2    1.85    0.49
  -4  18   2    2.88    0.58
  -4  18   2    2.18    0.47
 -18  17  -2    6.20    0.86
   1 -18  -2    5.73    0.79
  17   1  -2    6.05    0.74
  -1  18   2    6.88    0.75
  -1  18   2    5.73    0.71
 -17  -1   2    4.66    0.78
  18 -17   2    5.06    0.81
  20  -2  -2    7.81    0.86
 -18  20  -2    7.78    0.93
  -2 -18  -2    7.60    0.89
   2  18   2    5.60    0.77
 -20   2   2    6.32    0.86
  18 -20   2    7.07    0.91
  23  -5  -2    1.33    0.48
 -18  23  -2    2.05    0.63
  -5 -18  -2    2.00    0.56
 -23   5   2    0.80    0.50
   5  18   2    1.24    0.56
  18 -23   2    1.52    0.60
  -8 -18  -2    1.36    0.56
 -18  26  -2    2.42    0.69
  26  -8  -2    3.41    0.67
  18 -26   2    1.86    0.69
   8  18   2    3.07    0.72
 -26   8   2    2.33    0.67
  -8  27  -2    1.84    0.62
 -19  -8  -2    0.25    0.52
  19   8   2    0.97    0.58
   8 -27   2    0.61    0.55
  -5  24  -2    0.67    0.44
  24 -19  -2    1.32    0.56
 -19  -5  -2    0.72    0.47
 -19  -5  -2    1.40    0.57
   5 -24   2    1.52    0.61
  19   5   2    1.15    0.53
 -24  19   2    1.05    0.61
  -2  21  -2    0.87    0.44
 -19  -2  -2    1.14    0.51
  -2  21  -2    0.51    0.41
  21 -19  -2    0.87    0.49
  19   2   2    0.73    0.49
 -21  19   2    0.44    0.51
  19   2   2   -0.18    0.34
   2 -21   2    0.28    0.41
 -19   1  -2    7.29    0.84
  18 -19  -2    6.33    0.84
   1  18  -2    4.80    0.66
   1  18  -2    5.57    0.75
  -1 -18   2    4.00    0.70
  19  -1   2    4.85    0.69
  19  -1   2    5.35    0.77
 -18  19   2    5.20    0.81
   4  15  -2    1.08    0.42
  15 -19  -2    0.56    0.45
 -19   4  -2    0.30    0.40
  15 -19  -2    0.76    0.35
  19  -4   2    0.73    0.39
  -4 -15   2    0.44    0.37
 -15  19   2    0.55    0.48
  -4 -15   2    1.09    0.47
  19  -4   2    1.50    0.45
  12 -19  -2    4.10    0.56
   7  12  -2    4.78    0.66
 -19   7  -2    3.43    0.61
  12 -19  -2    3.63    0.65
 -12  19   2    2.08    0.59
  19  -7   2    3.41    0.58
  -7 -12   2    3.38    0.59
  -7 -12   2    3.83    0.64
  19  -7   2    4.04    0.58
  10   9  -2    2.93    0.61
 -19  10  -2    3.43    0.57
   9 -19  -2    2.72    0.58
 -19  10  -2    3.54    0.62
   9 -19  -2    3.10    0.53
  -9  19   2    2.34    0.60
  19 -10   2    4.17    0.66
 -10  -9   2    2.38    0.58
  19 -10   2    2.87    0.47
 -10  -9   2    4.17    0.57
 -19  13  -2    2.57    0.48
  13   6  -2    2.80    0.57
   6 -19  -2    2.98    0.61
 -19  13  -2    4.39    0.70
  -6  19   2    1.71    0.44
 -13  -6   2    2.38    0.63
 -13  -6   2    1.28    0.39
  -6  19   2    1.99    0.54
  19 -13   2    1.51    0.48
   3 -19  -2   10.98    1.05
 -19  16  -2   12.64    1.13
  16   3  -2   13.36    1.12
 -19  16  -2   12.80    0.98
  19 -16   2   12.88    1.09
  -3  19   2   12.56    1.05
  -3  19   2   13.86    1.07
 -16  -3   2   11.94    1.12
  19   0  -2    7.93    0.89
 -19  19  -2    6.95    0.98
   0 -19  -2    7.95    0.91
   0  19   2   11.02    1.00
  19 -19   2    9.82    1.05
 -19   0   2    9.59    1.06
  22  -3  -2    1.68    0.53
  -3 -19  -2    1.66    0.56
 -19  22  -2    2.05    0.61
   3  19   2    3.00    0.66
 -22   3   2    1.73    0.61
  19 -22   2    1.41    0.56
  25  -6  -2    0.73    0.46
 -19  25  -2    1.40    0.62
  -6 -19  -2    0.29    0.47
  19 -25   2    0.83    0.61
 -25   6   2    0.40    0.47
   6  19   2    0.57    0.49
  -9 -19  -2    0.81    0.54
 -19  28  -2    1.67    0.67
  19 -28   2    2.64    0.80
 -28   9   2    0.74    0.57
  -6  26  -2    3.13    0.69
 -20  -6  -2    3.89    0.79
 -26  20   2    2.39    0.73
   6 -26   2    3.38    0.78
  20   6   2    2.88    0.72
 -20  -3  -2    0.59    0.53
  23 -20  -2    1.84    0.62
  -3  23  -2    1.05    0.47
  20   3   2    1.15    0.52
 -23  20   2    0.77    0.56
   3 -23   2    0.98    0.52
  20   3   2    0.91    0.52
  20 -20  -2    9.03    1.00
 -20   0  -2   12.26    1.11
   0  20  -2   10.23    0.96
   0  20  -2   10.12    0.95
  20   0   2   10.00    1.02
   0 -20   2   10.86    1.04
  20   0   2   10.53    1.05
 -20  20   2   10.58    1.11
  17 -20  -2    3.25    0.66
   3  17  -2    2.33    0.55
 -20   3  -2    2.48    0.60
 -17  20   2    2.15    0.64
  20  -3   2    1.85    0.51
  -3 -17   2    1.26    0.47
  20  -3   2    2.35    0.55
  14 -20  -2    0.80    0.35
   6  14  -2    1.07    0.44
  14 -20  -2    1.10    0.50
 -20   6  -2    0.86    0.43
  20  -6   2    0.76    0.37
  -6 -14   2    0.78    0.46
 -14  20   2   -0.24    0.43
  20  -6   2    0.94    0.39
  -6 -14   2    1.17    0.41
 -20   9  -2    4.68    0.65
  11 -20  -2    3.57    0.56
  11 -20  -2    3.57    0.66
   9  11  -2    4.59    0.73
  20  -9   2    3.36    0.55
  -9 -11   2    3.52    0.67
 -11  20   2    4.93    0.77
  20  -9   2    4.94    0.71
  -9 -11   2    3.78    0.58
  12   8  -2    7.88    0.87
 -20  12  -2    8.11    0.87
   8 -20  -2    7.69    0.88
 -20  12  -2    8.59    0.84
 -12  -8   2    7.08    0.88
  20 -12   2    9.62    0.93
 -12  -8   2    8.68    0.80
  -8  20   2    8.12    0.81
  -8  20   2    7.35    0.89
 -20  15  -2    2.32    0.48
   5 -20  -2    3.62    0.65
 -20  15  -2    2.34    0.55
  15   5  -2    3.37    0.64
 -15  -5   2    1.94    0.61
  -5  20   2    2.39    0.55
  20 -15   2    2.06    0.56
  -5  20   2    2.47    0.51
  18   2  -2    4.54    0.74
   2 -20  -2    3.37    0.65
 -20  18  -2    4.86    0.77
  -2  20   2    2.61    0.57
  -2  20   2    2.89    0.58
  20 -18   2    3.21    0.67
 -18  -2   2    3.98    0.76
  -1 -20  -2   10.45    1.03
 -20  21  -2   10.66    1.09
  21  -1  -2    8.56    0.95
   1  20   2    9.80    1.02
  20 -21   2    8.82    1.04
 -21   1   2    9.77    1.05
 -20  24  -2    0.49    0.50
  24  -4  -2    0.42    0.43
  -4 -20  -2    0.26    0.43
   4  20   2    0.50    0.46
  20 -24   2   -0.04    0.46
 -24   4   2    0.34    0.52
  27  -7  -2    0.26    0.45
  -7 -20  -2    0.31    0.48
 -20  27  -2   -0.37    0.46
  20 -27   2    0.16    0.59
 -27   7   2    0.32    0.53
   7  20   2    0.00    0.46
  25 -21  -2    3.18    0.75
  -4  25  -2    4.13    0.71
 -21  -4  -2    2.38    0.71
 -25  21   2    2.66    0.74
  21   4   2    3.06    0.75
   4 -25   2    1.81    0.62
  22 -21  -2   -0.52    0.45
  -1  22  -2   -0.04    0.41
 -21  -1  -2    0.44    0.51
  21   1   2    0.49    0.44
  21   1   2    0.39    0.45
 -22  21   2   -0.69    0.45
   1 -22   2   -0.13    0.38
   2  19  -2    0.70    0.44
 -21   2  -2    0.23    0.42
  19 -21  -2    0.10    0.45
  -2 -19   2    1.40    0.50
 -19  21   2    0.80    0.54
  21  -2   2    0.54    0.43
  21  -2   2    0.49    0.41
 -21   5  -2    2.51    0.60
   5  16  -2    3.43    0.64
  16 -21  -2    2.16    0.59
  -5 -16   2    4.89    0.75
  -5 -16   2    5.05    0.69
  21  -5   2    3.27    0.60
 -16  21   2    4.38    0.80
  21  -5   2    3.18    0.61
  13 -21  -2    7.46    0.76
  13 -21  -2    8.78    0.94
   8  13  -2    7.32    0.89
 -21   8  -2    8.63    0.91
  21  -8   2    9.03    0.83
  21  -8   2    8.41    0.90
  -8 -13   2    9.60    0.97
 -13  21   2    9.37    1.05
  -8 -13   2    9.89    0.86
 -21  11  -2    7.67    0.80
  11  10  -2    8.08    0.86
  10 -21  -2    7.29    0.86
  21 -11   2    7.86    0.87
 -11 -10   2    5.85    0.82
 -10  21   2    5.37    0.82
 -11 -10   2    7.65    0.74
 -10  21   2    7.87    0.79
  14   7  -2   13.14    1.16
 -21  14  -2   12.81    1.11
   7 -21  -2   12.23    1.21
 -21  14  -2   14.39    1.17
  21 -14   2   16.13    1.26
  -7  21   2   16.60    1.15
 -14  -7   2   17.95    1.35
  -7  21   2   15.95    1.24
 -21  17  -2    1.51    0.53
  17   4  -2    1.67    0.55
   4 -21  -2    1.76    0.55
  -4  21   2    0.96    0.48
  21 -17   2    0.74    0.47
 -17  -4   2    1.05    0.54
  -4  21   2    1.10    0.45
  20   1  -2    3.69    0.71
   1 -21  -2    5.86    0.86
 -21  20  -2    5.13    0.87
  21 -20   2    5.23    0.89
 -20  -1   2    4.48    0.82
  -1  21   2    5.13    0.79
  -2 -21  -2    0.42    0.44
 -21  23  -2    0.74    0.58
  23  -2  -2    0.31    0.40
 -23   2   2   -0.22    0.42
  21 -23   2    0.56    0.59
   2  21   2    0.56    0.49
  -5 -21  -2    0.11    0.47
  26  -5  -2    0.35    0.47
 -21  26  -2    0.26    0.56
  21 -26   2    0.44    0.64
 -26   5   2    0.79    0.55
   5  21   2    0.63    0.54
  24 -22  -2    1.05    0.61
 -22  -2  -2    1.68    0.63
 -24  22   2    0.20    0.61
   2 -24   2    1.32    0.57
  22   2   2    0.74    0.47
   1  21  -2    1.32    0.49
  21 -22  -2    1.00    0.57
 -22   1  -2    1.24    0.55
  -1 -21   2    1.44    0.55
 -21  22   2    1.50    0.67
  22  -1   2    4.00    0.72
  22  -1   2    1.00    0.52
  18 -22  -2    1.61    0.60
   4  18  -2    2.67    0.60
 -22   4  -2    2.25    0.59
  22  -4   2    2.02    0.57
  -4 -18   2    2.64    0.56
 -18  22   2    1.16    0.60
  22  -4   2    2.16    0.53
  15 -22  -2    1.46    0.53
 -22   7  -2    0.74    0.46
   7  15  -2    0.79    0.48
  22  -7   2    1.37    0.48
  -7 -15   2    1.05    0.51
 -15  22   2    1.48    0.57
  22  -7   2    1.01    0.40
  -7 -15   2    0.41    0.41
  10  12  -2    8.55    0.93
  12 -22  -2    8.39    0.81
  12 -22  -2    8.89    1.02
 -22  10  -2    9.59    0.97
 -10 -12   2    8.73    0.94
  22 -10   2    7.57    0.91
 -12  22   2    9.99    1.02
 -10 -12   2    8.40    0.83
  13   9  -2    7.43    0.86
 -22  13  -2    5.55    0.76
   9 -22  -2    6.72    0.86
  -9  22   2    5.44    0.87
  22 -13   2    7.64    0.90
  -9  22   2    7.62    0.80
 -13  -9   2    6.73    0.93
 -22  16  -2    3.58    0.61
 -22  16  -2    2.49    0.63
   6 -22  -2    2.87    0.68
  16   6  -2    3.24    0.65
  -6  22   2    2.70    0.62
  -6  22   2    2.98    0.59
  22 -16   2    3.72    0.70
 -16  -6   2    2.95    0.69
   3 -22  -2    1.10    0.51
  19   3  -2    1.06    0.49
 -22  19  -2    0.66    0.50
 -19  -3   2    0.81    0.53
  22 -19   2    1.60    0.59
  -3  22   2    0.21    0.40
  -3  22   2    0.50    0.44
   0 -22  -2    3.66    0.74
 -22  22  -2    2.94    0.72
  22   0  -2    3.40    0.69
 -22   0   2    2.33    0.64
  22 -22   2    2.72    0.75
   0  22   2    1.84    0.57
  25  -3  -2    0.17    0.47
  -3 -22  -2    1.07    0.55
 -22  25  -2    0.99    0.57
  22 -25   2    0.90    0.62
   3  22   2    0.69    0.53
 -25   3   2    0.59    0.55
 -23  -3  -2    1.62    0.71
  26 -23  -2    1.38    0.67
 -26  23   2    0.81    0.64
  23   3   2    0.40    0.52
   3 -26   2    1.08    0.55
 -23   0  -2    0.89    0.53
  23 -23  -2    0.87    0.52
 -23  23   2    0.97    0.65
  23   0   2    0.60    0.50
   0 -23   2    1.05    0.56
  20 -23  -2    1.41    0.59
 -23   3  -2    0.60    0.51
   3  20  -2    1.59    0.54
 -20  23   2    2.06    0.67
  23  -3   2    1.55    0.50
  -3 -20   2    0.95    0.52
  23  -3   2    1.37    0.53
 -23   6  -2    0.53    0.45
  17 -23  -2    0.87    0.53
   6  17  -2    0.81    0.52
  23  -6   2    0.38    0.39
  -6 -17   2    1.79    0.53
  23  -6   2    0.73    0.49
 -17  23   2    0.21    0.52
   9  14  -2    2.14    0.60
  14 -23  -2    2.48    0.64
 -23   9  -2    2.57    0.61
 -14  23   2    2.24    0.65
  23  -9   2    2.26    0.51
  -9 -14   2    2.22    0.53
  -9 -14   2    2.12    0.60
  23  -9   2    1.97    0.57
  12  11  -2    0.86    0.48
 -23  12  -2    2.11    0.52
  11 -23  -2    1.39    0.58
 -11  23   2    0.93    0.42
 -11  23   2    1.02    0.54
  23 -12   2    1.05    0.47
 -12 -11   2    0.69    0.53
  15   8  -2   15.99    1.31
 -23  15  -2   15.17    1.20
   8 -23  -2   15.18    1.30
  -8  23   2   15.57    1.17
 -15  -8   2   14.03    1.29
  -8  23   2   13.01    1.26
  23 -15   2   16.75    1.33
 -23  18  -2    2.42    0.64
  18   5  -2    2.67    0.64
   5 -23  -2    2.32    0.66
  -5  23   2    1.95    0.53
  -5  23   2    3.52    0.69
  23 -18   2    2.56    0.64
 -18  -5   2    2.60    0.68
 -23  21  -2    4.64    0.84
   2 -23  -2    4.98    0.81
  21   2  -2    4.03    0.77
  23 -21   2    3.33    0.80
 -21  -2   2    4.44    0.84
  -2  23   2    5.69    0.79
  -1 -23  -2    1.22    0.55
 -23  24  -2    1.41    0.65
  24  -1  -2    0.61    0.49
  23 -24   2    1.48    0.67
   1  23   2    0.57    0.53
 -24   1   2    0.80    0.61
  25 -24  -2    0.29    0.58
 -24  -1  -2    0.05    0.50
 -25  24   2   -0.06    0.58
   1 -25   2    0.08    0.52
  24   1   2    0.22    0.52
   2  22  -2    1.89    0.57
  22 -24  -2    1.56    0.65
 -24   2  -2    1.91    0.64
  24  -2   2    1.82    0.60
  -2 -22   2    2.10    0.60
 -22  24   2    0.94    0.64
 -24   5  -2    5.99    0.84
  19 -24  -2    4.10    0.84
   5  19  -2    5.25    0.80
  24  -5   2    3.89    0.72
  24  -5   2    3.38    0.68
 -19  24   2    4.63    0.90
  -5 -19   2    6.06    0.82
  16 -24  -2   21.64    1.69
   8  16  -2   19.80    1.55
 -24   8  -2   21.67    1.61
  24  -8   2   19.98    1.45
  24  -8   2   23.55    1.60
  -8 -16   2   20.31    1.58
  -8 -16   2   20.98    1.51
 -16  24   2   22.85    1.69
  13 -24  -2    0.22    0.48
  11  13  -2    0.40    0.46
 -24  11  -2    0.31    0.41
  24 -11   2    0.24    0.45
 -11 -13   2   -0.04    0.48
 -13  24   2    0.23    0.50
 -24  14  -2    0.48    0.41
  10 -24  -2    1.39    0.58
  14  10  -2    1.13    0.54
 -14 -10   2    1.03    0.60
  24 -14   2    0.59    0.50
 -10  24   2    1.62    0.56
  17   7  -2   -0.12    0.39
   7 -24  -2    0.49    0.46
 -17  -7   2   -0.08    0.45
  -7  24   2    0.40    0.38
  24 -17   2    0.18    0.49
  -7  24   2   -0.25    0.44
  20   4  -2    5.02    0.80
 -24  20  -2    4.06    0.79
   4 -24  -2    2.91    0.70
 -20  -4   2    5.25    0.89
  24 -20   2    4.49    0.87
  -4  24   2    4.34    0.73
  23   1  -2    0.55    0.50
 -24  23  -2    0.68    0.54
   1 -24  -2    0.81    0.52
  -1  24   2    0.06    0.48
 -23  -1   2    1.54    0.62
  24 -23   2    0.68    0.59
  24 -25  -2   -0.72    0.53
 -25   1  -2   -0.69    0.49
  25  -1   2    1.34    0.58
  -1 -24   2    0.77    0.57
 -24  25   2    0.84    0.67
 -25   4  -2    0.42    0.47
  21 -25  -2    0.87    0.54
   4  21  -2    0.51    0.51
  -4 -21   2   -0.21    0.43
  25  -4   2    0.18    0.43
 -21  25   2   -0.26    0.56
 -25   7  -2    8.99    1.02
   7  18  -2   11.09    1.08
  18 -25  -2    8.87    1.06
  25  -7   2    8.56    0.95
 -18  25   2    9.23    1.12
  -7 -18   2    8.42    0.98
  15 -25  -2    4.49    0.86
  10  15  -2    5.11    0.84
 -25  10  -2    5.27    0.81
  25 -10   2    4.79    0.86
 -15  25   2    6.01    0.94
 -10 -15   2    6.06    0.87
  13  12  -2    1.05    0.55
 -25  13  -2    0.41    0.43
  12 -25  -2    0.89    0.58
 -12  25   2    0.26    0.53
 -13 -12   2   -0.24    0.50
  25 -13   2   -0.12    0.45
  16   9  -2    0.40    0.48
 -25  16  -2    0.52    0.40
   9 -25  -2   -0.33    0.42
 -16  -9   2    0.13    0.50
  -9  25   2    0.07    0.47
  25 -16   2   -0.02    0.45
   6 -25  -2    5.11    0.84
 -25  19  -2    5.31    0.88
  19   6  -2    6.75    0.89
  25 -19   2    4.21    0.83
  -6  25   2    5.29    0.80
 -19  -6   2    5.20    0.92
  -6  25   2    4.41    0.73
 -25  22  -2    0.12    0.48
   3 -25  -2   -0.29    0.42
  22   3  -2   -0.77    0.35
  25 -22   2    0.46    0.59
  -3  25   2   -0.02    0.42
 -22  -3   2    0.74    0.54
   3  23  -2    2.15    0.70
 -26   3  -2    2.66    0.72
  23 -26  -2    2.76    0.77
  -3 -23   2    3.61    0.75
  26  -3   2    3.04    0.70
 -23  26   2    2.75    0.81
   6  20  -2    1.18    0.55
 -26   6  -2   -0.15    0.44
  20 -26  -2    0.05    0.51
  26  -6   2    0.16    0.40
 -20  26   2   -0.01    0.51
  -6 -20   2    0.61    0.49
 -26   9  -2    2.31    0.65
   9  17  -2    2.06    0.63
  17 -26  -2    2.14    0.68
 -17  26   2    1.95    0.69
  12  14  -2    2.70    0.70
 -26  12  -2    3.09    0.69
  14 -26  -2    2.31    0.73
 -14  26   2    2.84    0.73
 -12 -14   2    2.09    0.67
  26 -12   2    2.52    0.68
  15  11  -2    1.70    0.62
 -26  15  -2    3.08    0.66
  11 -26  -2    1.56    0.59
 -11  26   2    1.94    0.67
  26 -15   2    1.31    0.59
 -15 -11   2    1.37    0.58
  18   8  -2    9.07    1.07
   8 -26  -2    5.63    0.95
  -8  26   2    6.10    0.95
 -18  -8   2    6.67    0.98
  26 -18   2    6.67    0.99
  21   5  -2    0.89    0.57
 -26  21  -2    0.85    0.55
   5 -26  -2    0.52    0.55
 -21  -5   2    0.09    0.55
  26 -21   2    0.41    0.60
   8  19  -2    3.57    0.79
 -27   8  -2    3.05    0.76
  19 -27  -2    2.73    0.81
 -19  27   2    3.59    0.85
 -27  11  -2    1.81    0.59
  16 -27  -2    1.10    0.62
  11  16  -2    1.59    0.59
 -16  27   2    1.46    0.63
  13 -27  -2    0.42    0.56
  14  13  -2    1.88    0.61
 -27  14  -2    1.16    0.53
 -14 -13   2   -0.03    0.53
 -13  27   2    1.19    0.63
  27 -14   2    1.26    0.60
  10 -27  -2   -0.33    0.45
  17  10  -2    0.22    0.52
 -10  27   2   -0.10    0.44
  27 -17   2   -0.72    0.45
 -17 -10   2    0.14    0.55
   7 -27  -2    0.60    0.58
  20   7  -2    1.94    0.65
 -20  -7   2    0.03    0.52
  -7  27   2    1.61    0.59
  27 -20   2    1.68    0.68
 -28  10  -2    2.63    0.67
  10  18  -2    3.14    0.78
  18 -28  -2    3.07    0.83
 -18  28   2    4.20    0.91
 -28  13  -2    0.54    0.49
  13  15  -2    0.76    0.54
  15 -28  -2   -0.41    0.47
 -13 -15   2   -0.03    0.51
 -15  28   2    0.00    0.50
  12 -28  -2    0.69    0.57
  16  12  -2    0.89    0.58
 -28  16  -2    1.57    0.58
 -12  28   2    0.12    0.52
  28 -16   2    0.14    0.55
 -16 -12   2    0.87    0.59
   9 -28  -2    0.50    0.58
  -9  28   2    1.33    0.62
 -19  -9   2    0.21    0.58
  28 -19   2    1.00    0.65
   0   0  -3  615.56   27.61
   0   0  -3  627.55   27.69
   0   0  -3  595.48   28.07
   0   0  -3  605.65   27.43
  -1  -1  -3   92.08    4.27
  -1   2  -3   93.26    4.32
  -1  -1  -3   91.92    4.30
  -1   2  -3   90.02    4.22
   2  -1  -3   93.02    4.27
  -1   2  -3   90.94    4.30
  -1  -1  -3   91.33    4.37
  -1  -1  -3   92.79    4.28
  -2   1   3   98.43    4.31
   1  -2   3  101.01    4.37
   1  -2  -3  339.41   15.60
  -2   1  -3  346.80   15.39
  -2   1  -3  341.64   15.33
   1   1  -3  341.11   15.34
   1  -2  -3  341.56   15.25
   1  -2  -3  351.94   15.36
   1  -2  -3  339.00   15.34
  -2   1  -3  338.54   15.21
   1   1  -3  345.56   15.24
   2  -1   3  322.81   15.61
  -1  -1   3  317.74   15.56
  -2   4  -3  133.10    6.11
  -2  -2  -3  136.52    6.10
  -2   4  -3  135.52    6.11
   4  -2  -3  133.06    6.10
   4  -2  -3  135.64    6.07
  -2  -2  -3  134.74    6.04
  -2  -2  -3  131.92    6.21
  -2   4  -3  133.27    5.98
   4  -2  -3  132.29    6.13
   2  -4   3  129.86    6.20
  -4   2   3  126.20    6.10
   2   2   3  131.56    6.06
   0   3  -3  144.48    6.73
  -3   0  -3  147.31    6.83
   0   3  -3  144.74    6.81
   3  -3  -3  146.24    6.89
   3  -3  -3  143.88    6.77
  -3   0  -3  147.10    6.93
  -3   0  -3  145.71    6.75
   0  -3   3  155.85    6.84
  -3   3   3  147.62    6.81
   3   0   3  156.63    6.75
   0  -3   3  151.74    6.90
  -3   3   3  153.44    6.79
   0  -3  -3  118.17    5.50
   3   0  -3  117.83    5.40
   0  -3  -3  117.33    5.37
   3   0  -3  117.75    5.37
  -3   3  -3  115.37    5.42
  -3   3  -3  117.57    5.40
   0  -3  -3  118.70    5.37
  -3   0   3  115.86    5.42
   3  -3   3  117.98    5.51
   0   3   3  118.35    5.38
  -3   6  -3  170.01    7.35
  -3  -3  -3  173.60    7.50
  -3  -3  -3  166.75    7.63
   6  -3  -3  167.54    7.55
  -3   6  -3  168.99    7.52
   6  -3  -3  167.64    7.45
  -3   6  -3  168.33    7.49
   3  -6   3  153.82    7.62
  -6   3   3  154.24    7.47
   3   3   3  154.89    7.44
   3   3   3  153.56    7.39
  -6   3   3  155.61    7.50
  -1   5  -3    8.31    0.47
  -4  -1  -3    8.56    0.53
   5  -4  -3    8.58    0.52
   5  -4  -3    8.68    0.50
  -1   5  -3    7.85    0.53
  -4  -1  -3    8.38    0.42
  -4  -1  -3    8.11    0.53
   1  -5   3    7.93    0.51
   4   1   3    7.46    0.50
   1  -5   3    7.03    0.51
  -5   4   3    7.45    0.51
   2  -4  -3   99.47    4.43
   2  -4  -3  100.71    4.52
   2   2  -3   99.23    4.42
   2   2  -3   97.42    4.44
  -4   2  -3   95.74    4.42
  -4   2  -3   97.14    4.47
  -2  -2   3   95.24    4.48
  -2   4   3   92.23    4.45
  -2   4   3   93.39    4.38
  -2  -2   3   94.50    4.46
   4  -2   3   94.03    4.53
   4  -2   3   95.12    4.37
  -1  -4  -3   36.32    1.71
  -1  -4  -3   37.16    1.75
   5  -1  -3   37.16    1.76
   5  -1  -3   37.63    1.74
  -1  -4  -3   37.88    1.80
  -4   5  -3   36.32    1.75
   5  -1  -3   36.71    1.68
  -4   5  -3   36.87    1.77
   4  -5   3   31.81    1.79
  -5   1   3   32.08    1.77
   1   4   3   32.32    1.70
  -4  -4  -3   79.64    3.65
  -4   8  -3   79.46    3.61
  -4  -4  -3   76.77    3.71
  -4   8  -3   80.55    3.51
   8  -4  -3   78.59    3.63
  -4   8  -3   79.29    3.67
   8  -4  -3   80.93    3.63
  -8   4   3   71.76    3.64
   4  -8   3   74.66    3.71
   4   4   3   71.79    3.62
   4   4   3   72.39    3.51
  -8   4   3   72.38    3.62
   7  -5  -3  102.77    4.93
  -2   7  -3  104.92    4.87
   7  -5  -3  102.97    5.01
  -2   7  -3  105.31    4.99
  -5  -2  -3  106.00    5.00
  -5  -2  -3  104.07    5.06
   2  -7   3  107.90    5.07
  -7   5   3  106.32    4.98
   5   2   3  109.96    4.95
   2  -7   3  108.73    4.97
  -7   5   3  112.63    4.97
   1   4  -3  158.17    7.15
  -5   1  -3  158.74    7.35
   1   4  -3  156.95    7.21
   4  -5  -3  161.40    7.18
  -5   1  -3  156.19    7.14
   4  -5  -3  161.11    7.34
  -5   1  -3  159.88    7.26
  -1  -4   3  159.29    7.31
   5  -1   3  153.83    7.14
  -4   5   3  149.94    7.23
  -1  -4   3  157.60    7.25
  -4   5   3  154.26    7.15
   4   1  -3   20.18    1.11
   1  -5  -3   21.88    1.11
   1  -5  -3   20.97    1.02
   4   1  -3   22.04    1.09
   1  -5  -3   20.92    1.13
  -5   4  -3   21.03    1.12
  -5   4  -3   20.05    1.11
  -1   5   3   21.76    1.11
  -4  -1   3   19.98    1.14
  -4  -1   3   21.82    1.03
   5  -4   3   22.52    1.01
   5  -4   3   22.36    1.16
   7  -2  -3    8.68    0.49
  -5   7  -3    7.79    0.43
  -5   7  -3    7.53    0.52
  -2  -5  -3    8.06    0.59
   7  -2  -3    8.77    0.58
  -2  -5  -3    8.09    0.54
  -5   7  -3    7.06    0.59
   2   5   3   10.09    0.59
   5  -7   3    9.48    0.63
   2   5   3    9.38    0.53
  -5  -5  -3   27.07    1.49
  10  -5  -3   27.86    1.47
  -5  10  -3   26.09    1.51
  -5  10  -3   28.35    1.44
  -5  -5  -3   26.32    1.50
  -5  10  -3   27.19    1.36
  10  -5  -3   27.49    1.44
 -10   5   3   27.11    1.47
 -10   5   3   26.81    1.50
   5 -10   3   28.01    1.56
   5   5   3   25.61    1.48
   5   5   3   28.06    1.32
   5 -10   3   32.88    1.46
  -3   9  -3   72.10    3.38
   9  -6  -3   73.63    3.46
   9  -6  -3   69.48    3.48
  -3   9  -3   74.36    3.51
  -6  -3  -3   71.52    3.55
  -6  -3  -3   74.25    3.52
  -9   6   3   72.67    3.50
   3  -9   3   71.75    3.56
   3  -9   3   71.93    3.45
   6   3   3   73.54    3.49
  -9   6   3   73.31    3.47
   6  -6  -3   24.06    1.28
  -6   0  -3   22.27    1.28
   0   6  -3   23.44    1.26
   0   6  -3   23.71    1.23
  -6   0  -3   23.33    1.29
  -6   0  -3   22.86    1.14
   6  -6  -3   21.34    1.24
   0  -6   3   26.22    1.29
  -6   6   3   26.70    1.22
   6   0   3   26.42    1.26
   0  -6   3   25.58    1.28
  -6   6   3   26.55    1.31
   3  -6  -3   38.39    1.92
  -6   3  -3   37.83    1.90
   3  -6  -3   38.27    1.87
   3   3  -3   39.09    1.87
  -6   3  -3   38.92    1.84
   3   3  -3   39.51    1.86
  -3   6   3   37.59    1.90
  -3  -3   3   38.37    1.84
   6  -3   3   37.65    1.81
  -3  -3   3   36.96    1.90
  -6   6  -3   70.08    3.25
   0  -6  -3   71.89    3.33
   6   0  -3   72.23    3.22
   0  -6  -3   70.56    3.17
   0  -6  -3   71.40    3.25
  -6   6  -3   73.33    3.28
   6   0  -3   68.01    3.24
   6  -6   3   65.58    3.10
   6  -6   3   63.75    3.32
   0   6   3   63.80    3.21
  -6   0   3   65.39    3.20
  -6   0   3   65.00    3.29
  -6   9  -3  150.74    6.83
  -6   9  -3  150.44    6.97
  -6   9  -3  142.49    7.03
   9  -3  -3  144.93    6.96
  -3  -6  -3  145.40    6.98
   9  -3  -3  145.60    7.03
  -3  -6  -3  145.35    7.14
  -9   3   3  159.32    6.98
  -9   3   3  159.84    7.07
   3   6   3  154.49    6.90
   6  -9   3  155.86    7.16
   3   6   3  154.64    6.99
  -6  -6  -3    6.16    0.60
  -6  12  -3    6.26    0.45
  -6  12  -3    6.64    0.63
  12  -6  -3    6.92    0.53
  12  -6  -3    6.33    0.57
  -6  -6  -3    5.86    0.58
   6 -12   3    6.39    0.51
   6   6   3    6.23    0.60
   6   6   3    6.10    0.38
 -12   6   3    6.65    0.60
 -12   6   3    6.25    0.62
   6 -12   3    6.54    0.64
  -4  11  -3   65.75    3.09
  -4  11  -3   64.94    3.24
  -7  -4  -3   66.19    3.24
  11  -7  -3   63.75    3.17
  -7  -4  -3   66.04    3.27
  11  -7  -3   66.08    3.21
 -11   7   3   64.67    3.19
   4 -11   3   66.40    3.29
 -11   7   3   66.12    3.22
   4 -11   3   65.47    3.15
   7   4   3   64.54    3.21
  -7  -1  -3  117.30    5.64
   8  -7  -3  118.26    5.62
  -1   8  -3  120.15    5.47
   8  -7  -3  118.02    5.50
  -1   8  -3  120.81    5.56
  -7  -1  -3  116.56    5.58
   1  -8   3  118.64    5.54
   7   1   3  117.61    5.51
  -8   7   3  121.75    5.50
   1  -8   3  118.69    5.64
  -8   7   3  116.37    5.57
  -7   2  -3  281.32   12.74
  -7   2  -3  278.90   12.59
   5  -7  -3  273.28   12.90
   5  -7  -3  277.07   12.60
   2   5  -3  280.16   12.60
   2   5  -3  275.08   12.65
  -2  -5   3  283.52   12.86
   7  -2   3  280.11   12.56
  -2  -5   3  277.27   12.72
  -5   7   3  278.53   12.58
   7  -2   3  276.91   12.91
  -5   7   3  270.75   12.70
  -7   5  -3    4.14    0.42
   5   2  -3    3.89    0.40
   5   2  -3    3.80    0.35
   2  -7  -3    4.27    0.42
   2  -7  -3    3.93    0.38
  -7   5  -3    3.68    0.40
  -2   7   3    5.15    0.44
  -5  -2   3    5.42    0.48
   7  -5   3    5.53    0.45
   7  -5   3    5.17    0.31
  -5  -2   3    5.22    0.33
  -7   8  -3   82.11    4.11
   8  -1  -3   84.56    4.05
   8  -1  -3   84.22    4.07
  -1  -7  -3   87.24    4.17
   8  -1  -3   87.02    4.03
  -1  -7  -3   86.70    4.02
  -7   8  -3   87.06    4.06
   7  -8   3   87.39    3.91
  -8   1   3   87.88    4.13
   1   7   3   82.98    4.06
   7  -8   3   88.32    4.19
   1   7   3   86.45    4.03
  11  -4  -3   19.47    1.10
  -7  11  -3   19.63    1.02
  -4  -7  -3   19.29    1.15
  -7  11  -3   18.92    1.22
  -7  11  -3   17.63    1.08
  11  -4  -3   19.19    1.16
  -4  -7  -3   18.85    1.19
 -11   4   3   21.72    1.15
   4   7   3   22.44    1.21
   4   7   3   21.92    1.06
   7 -11   3   20.59    1.23
 -11   4   3   22.65    1.24
  -7  -7  -3   56.68    3.00
  -7  14  -3   57.36    2.79
  -7  -7  -3   58.35    2.97
  14  -7  -3   59.87    2.93
  -7  14  -3   56.28    3.00
  14  -7  -3   55.02    2.90
   7   7   3   57.34    2.97
   7 -14   3   59.03    3.06
 -14   7   3   59.85    2.93
 -14   7   3   60.70    2.97
   7 -14   3   59.75    2.86
  -8  -5  -3   39.38    2.09
  -5  13  -3   37.33    2.09
  13  -8  -3   39.05    2.03
  13  -8  -3   38.69    2.02
  -8  -5  -3   38.37    2.09
  -5  13  -3   39.01    1.93
   5 -13   3   39.18    1.97
   8   5   3   37.45    2.06
 -13   8   3   39.15    2.04
   5 -13   3   38.41    2.12
 -13   8   3   38.54    2.05
  -8  -2  -3   89.46    4.37
  -2  10  -3   89.86    4.32
  -8  -2  -3   92.47    4.37
  10  -8  -3   89.69    4.26
  -2  10  -3   92.64    4.22
  10  -8  -3   88.65    4.34
   2 -10   3   88.25    4.27
 -10   8   3   90.16    4.33
   2 -10   3   90.67    4.39
   8   2   3   88.38    4.29
 -10   8   3   90.58    4.26
  -8   1  -3  248.88   11.77
   7  -8  -3  248.16   11.48
   1   7  -3  252.02   11.55
  -8   1  -3  247.49   11.42
   7  -8  -3  249.91   11.76
  -8   1  -3  252.54   11.63
   1   7  -3  250.59   11.47
  -1  -7   3  254.15   11.59
   8  -1   3  255.51   11.48
  -7   8   3  251.16   11.60
  -1  -7   3  263.06   11.75
  -7   8   3  255.23   11.48
  -8   4  -3    0.98    0.23
  -8   4  -3    1.26    0.22
   4  -8  -3    1.33    0.24
   4   4  -3    1.30    0.21
   4   4  -3    1.85    0.28
   4  -8  -3    1.00    0.24
  -8   7  -3    0.62    0.22
   7   1  -3    0.46    0.16
   7   1  -3    0.44    0.20
  -8   7  -3    0.41    0.17
   1  -8  -3    0.35    0.19
   1  -8  -3    0.28    0.19
   1  -8  -3    0.50    0.13
  -1   8   3    0.54    0.20
  -7  -1   3    0.81    0.25
  -7  -1   3    0.56    0.13
   8  -7   3    0.37    0.11
   8  -7   3    0.39    0.19
  10  -2  -3    1.80    0.32
  -8  10  -3    2.08    0.37
  10  -2  -3    1.95    0.27
  -8  10  -3    2.68    0.32
  -2  -8  -3    1.77    0.31
  -2  -8  -3    1.77    0.34
   2   8   3    2.08    0.34
   8 -10   3    1.81    0.34
 -10   2   3    2.19    0.39
 -10   2   3    1.79    0.31
   2   8   3    1.88    0.33
   8 -10   3    1.97    0.21
  -8  13  -3    5.01    0.60
  -8  13  -3    5.18    0.41
  -5  -8  -3    4.86    0.54
  -5  -8  -3    5.37    0.56
  13  -5  -3    4.58    0.54
  13  -5  -3    5.50    0.50
  -8  13  -3    4.78    0.46
 -13   5   3    6.43    0.56
   5   8   3    5.81    0.43
   8 -13   3    6.11    0.63
   5   8   3    6.18    0.59
 -13   5   3    5.75    0.65
  -8  16  -3   10.85    0.71
  -8  -8  -3   11.43    0.88
  -8  -8  -3    9.98    0.89
  16  -8  -3   10.56    0.82
  16  -8  -3   10.13    0.81
  -8  16  -3    9.68    0.94
 -16   8   3    9.02    0.86
   8 -16   3    9.08    0.94
   8   8   3    9.84    0.87
 -16   8   3    9.48    0.85
   8 -16   3   10.38    0.73
  -6  15  -3   10.07    0.70
  -9  -6  -3   10.17    0.83
  -6  15  -3   10.40    0.91
  -9  -6  -3   11.16    0.90
  15  -9  -3    9.29    0.78
  15  -9  -3   10.34    0.79
   9   6   3   10.08    0.85
   6 -15   3   10.88    0.88
   6 -15   3    9.33    0.69
 -15   9   3    9.74    0.82
 -15   9   3    9.79    0.87
  -9  -3  -3   88.91    4.44
  -9  -3  -3   89.87    4.45
  -3  12  -3   87.95    4.28
  -3  12  -3   91.47    4.41
  12  -9  -3   92.65    4.34
  12  -9  -3   90.96    4.43
 -12   9   3   91.87    4.42
   3 -12   3   92.83    4.50
 -12   9   3   91.40    4.34
   9   3   3   90.11    4.39
   3 -12   3   92.90    4.34
   9  -9  -3   31.50    1.62
   0   9  -3   31.05    1.63
   9  -9  -3   30.75    1.67
  -9   0  -3   37.22    1.71
   0   9  -3   30.78    1.60
   9   0   3   30.45    1.63
  -9   9   3   30.52    1.54
  -9   9   3   28.60    1.68
   0  -9   3   29.65    1.62
   0  -9   3   29.94    1.67
   6  -9  -3   19.72    1.11
  -9   3  -3   20.36    1.11
  -9   3  -3   19.63    0.98
   3   6  -3   21.34    1.08
   6  -9  -3   20.27    1.07
   3   6  -3   20.36    1.04
  -6   9   3   17.37    1.10
  -3  -6   3   16.09    1.06
   9  -3   3   17.28    1.09
  -3  -6   3   16.62    1.02
   9  -3   3   17.33    1.01
   6   3  -3    2.22    0.33
   3  -9  -3    1.92    0.33
  -9   6  -3    1.43    0.26
   6   3  -3    2.04    0.25
   3  -9  -3    2.02    0.29
  -9   6  -3    1.68    0.27
  -6  -3   3    1.04    0.18
   9  -6   3    0.94    0.26
   9  -6   3    0.70    0.16
  -3   9   3    0.78    0.25
  -6  -3   3    0.89    0.28
   9   0  -3   30.94    1.67
   0  -9  -3   31.29    1.71
   9   0  -3   30.77    1.57
  -9   9  -3   30.81    1.69
  -9   9  -3   31.07    1.63
   0  -9  -3   31.96    1.56
   9   0  -3   30.49    1.58
  -9   0   3   30.32    1.71
   0   9   3   32.20    1.65
   9  -9   3   31.93    1.50
   0   9   3   32.86    1.67
  -3  -9  -3   53.10    2.83
  -9  12  -3   54.66    2.82
  -9  12  -3   56.61    2.70
  -3  -9  -3   53.33    2.71
  12  -3  -3   58.30    2.72
  12  -3  -3   54.26    2.76
   3   9   3   54.61    2.66
 -12   3   3   55.07    2.70
   3   9   3   53.72    2.77
   9 -12   3   53.14    2.58
   9 -12   3   55.94    2.87
 -12   3   3   56.64    2.84
  15  -6  -3   12.76    0.89
  -9  15  -3   10.79    0.72
  15  -6  -3   11.00    0.80
  -6  -9  -3   12.08    0.91
  -9  15  -3   10.34    0.94
  -9  15  -3   11.40    0.78
  -6  -9  -3   13.85    0.93
   6   9   3   12.87    0.94
   9 -15   3   10.00    0.98
 -15   6   3   11.42    0.86
 -15   6   3   11.04    0.92
  18  -9  -3   15.45    1.06
  18  -9  -3   14.64    1.05
  -9  -9  -3   15.36    1.14
  -9  18  -3   15.98    1.22
  -9  -9  -3   14.96    1.11
 -18   9   3   13.14    1.07
 -18   9   3   15.38    1.12
   9 -18   3   15.99    1.19
   9   9   3   13.56    1.14
  17 -10  -3   12.88    0.98
  17 -10  -3   12.23    0.92
 -10  -7  -3   11.51    0.95
  -7  17  -3   14.31    1.06
  -7  17  -3   13.15    0.87
 -10  -7  -3   13.11    1.06
 -17  10   3   12.60    1.04
  10   7   3   14.71    1.07
   7 -17   3   12.75    1.08
   7 -17   3   12.82    0.88
 -17  10   3   12.80    0.99
  14 -10  -3   30.29    1.76
  -4  14  -3   30.68    1.81
  -4  14  -3   31.34    1.68
  14 -10  -3   27.76    1.70
 -10  -4  -3   31.30    1.83
 -10  -4  -3   30.74    1.79
 -14  10   3   32.27    1.73
  10   4   3   33.08    1.81
   4 -14   3   34.76    1.86
   4 -14   3   34.06    1.71
 -14  10   3   34.88    1.85
  11 -10  -3   49.60    2.72
  11 -10  -3   49.82    2.64
  -1  11  -3   51.34    2.63
 -10  -1  -3   48.12    2.71
 -10  -1  -3   53.44    2.77
  -1  11  -3   49.85    2.68
  10   1   3   56.62    2.71
   1 -11   3   55.89    2.76
 -11  10   3   57.98    2.77
   1 -11   3   57.80    2.68
 -11  10   3   59.84    2.62
   8 -10  -3   11.15    0.78
 -10   2  -3   10.14    0.76
 -10   2  -3   11.16    0.58
   2   8  -3   11.69    0.73
   2   8  -3   11.06    0.71
   8 -10  -3   10.63    0.70
  -2  -8   3    9.42    0.70
  -8  10   3    9.50    0.55
  10  -2   3   10.61    0.76
  10  -2   3    9.31    0.69
  -2  -8   3   10.26    0.73
  -8  10   3    7.79    0.77
   5 -10  -3  144.82    6.51
 -10   5  -3  139.90    6.48
   5   5  -3  145.74    6.53
   5   5  -3  138.90    6.47
 -10   5  -3  138.12    6.58
   5 -10  -3  145.67    6.69
  -5  -5   3  136.86    6.59
  10  -5   3  139.15    6.43
  -5  -5   3  135.86    6.57
  -5  10   3  136.65    6.57
 -10   8  -3   26.31    1.43
   2 -10  -3   26.18    1.50
   8   2  -3   27.46    1.47
   2 -10  -3   27.38    1.28
 -10   8  -3   26.79    1.47
   8   2  -3   25.96    1.35
   2 -10  -3   26.82    1.43
  -8  -2   3   25.96    1.35
  10  -8   3   25.86    1.30
  -8  -2   3   26.80    1.51
  -2  10   3   26.19    1.46
  10  -8   3   25.20    1.49
 -10  11  -3   22.47    1.40
  11  -1  -3   23.36    1.27
  -1 -10  -3   24.48    1.28
  -1 -10  -3   25.11    1.43
  11  -1  -3   23.48    1.37
 -10  11  -3   25.73    1.33
 -11   1   3   25.27    1.45
 -11   1   3   22.82    1.27
   1  10   3   24.12    1.37
  10 -11   3   24.55    1.45
   1  10   3   23.34    1.31
  10 -11   3   23.92    1.20
  -4 -10  -3   14.62    0.98
 -10  14  -3   14.15    1.07
  14  -4  -3   13.27    0.92
  -4 -10  -3   14.82    1.04
  14  -4  -3   13.30    1.01
 -10  14  -3   14.44    0.90
   4  10   3   14.88    1.03
  10 -14   3   15.19    0.83
   4  10   3   15.64    0.90
 -14   4   3   16.24    1.13
  10 -14   3   16.06    1.11
 -14   4   3   16.84    0.99
  -7 -10  -3   23.93    1.52
 -10  17  -3   24.94    1.61
  17  -7  -3   25.93    1.52
  -7 -10  -3   24.31    1.55
  17  -7  -3   25.69    1.47
  10 -17   3   25.60    1.40
 -17   7   3   24.27    1.55
   7  10   3   22.52    1.53
 -17   7   3   24.99    1.49
  10 -17   3   23.46    1.59
 -10 -10  -3    3.28    0.60
 -10 -10  -3    2.72    0.54
 -10  20  -3    3.13    0.61
  20 -10  -3    3.78    0.58
  20 -10  -3    2.84    0.52
 -20  10   3    4.30    0.67
  10 -20   3    3.36    0.63
 -20  10   3    3.51    0.61
  10  10   3    4.23    0.65
 -11  -8  -3    2.29    0.55
  19 -11  -3    1.68    0.41
 -11  -8  -3    2.20    0.46
  19 -11  -3    1.51    0.43
  -8  19  -3    2.00    0.54
  11   8   3    3.97    0.68
 -19  11   3    3.85    0.64
 -19  11   3    3.28    0.56
   8 -19   3    3.79    0.66
  16 -11  -3   19.83    1.19
 -11  -5  -3   17.77    1.22
  -5  16  -3   18.96    1.12
 -11  -5  -3   19.82    1.31
  16 -11  -3   19.16    1.22
  -5  16  -3   19.38    1.26
 -16  11   3   17.09    1.27
  11   5   3   17.71    1.26
   5 -16   3   18.07    1.12
 -16  11   3   16.48    1.17
   5 -16   3   17.81    1.27
  13 -11  -3   33.54    1.88
  13 -11  -3   31.21    1.80
  -2  13  -3   33.71    1.80
  -2  13  -3   33.36    1.89
 -11  -2  -3   31.92    1.88
 -11  -2  -3   32.73    1.92
 -13  11   3   37.00    1.79
 -13  11   3   35.49    1.94
   2 -13   3   35.64    1.95
   2 -13   3   35.70    1.82
  11   2   3   35.63    1.90
   1  10  -3   10.88    0.74
 -11   1  -3   10.64    0.81
   1  10  -3   10.68    0.74
  10 -11  -3   11.43    0.81
  10 -11  -3   11.40    0.75
 -11   1  -3   10.94    0.54
 -11   1  -3    9.30    0.76
  -1 -10   3    9.46    0.76
  -1 -10   3   10.31    0.76
  11  -1   3   11.25    0.78
 -10  11   3    9.17    0.81
 -10  11   3    8.90    0.60
   4   7  -3   41.33    1.98
   4   7  -3   40.98    2.05
   7 -11  -3   42.09    2.02
   7 -11  -3   41.85    2.11
 -11   4  -3   40.58    2.08
 -11   4  -3   39.61    1.93
  -7  11   3   37.13    2.09
  -4  -7   3   37.64    2.07
  -4  -7   3   36.76    2.00
  11  -4   3   38.06    2.08
  11  -4   3   37.17    1.96
 -11   7  -3   87.99    4.05
 -11   7  -3   83.21    4.07
   4 -11  -3   80.11    4.15
   4 -11  -3   83.53    4.03
   7   4  -3   84.20    3.96
   7   4  -3   78.00    4.04
  -7  -4   3   87.12    4.04
  -7  -4   3   83.02    4.12
  -4  11   3   86.60    4.10
  11  -7   3   88.91    3.94
  11  -7   3   84.74    4.16
 -11  10  -3    0.43    0.24
  10   1  -3    0.73    0.21
   1 -11  -3    1.22    0.21
   1 -11  -3    0.74    0.30
 -11  10  -3    1.02    0.32
  10   1  -3    0.71    0.29
 -10  -1   3    1.95    0.41
  -1  11   3    1.44    0.33
  11 -10   3    1.77    0.24
  11 -10   3    2.05    0.40
 -10  -1   3    1.51    0.24
  -1  11   3    1.68    0.33
 -11  13  -3   10.90    0.72
  13  -2  -3   11.32    0.84
 -11  13  -3   10.49    0.86
  13  -2  -3   10.29    0.71
  -2 -11  -3   10.46    0.74
  -2 -11  -3   10.63    0.86
  11 -13   3   10.12    0.86
  11 -13   3   10.41    0.62
 -13   2   3    9.52    0.87
   2  11   3   10.81    0.74
 -13   2   3    9.04    0.71
   2  11   3    9.37    0.79
 -11  16  -3   47.26    2.39
  16  -5  -3   44.89    2.43
  16  -5  -3   44.98    2.48
  -5 -11  -3   45.46    2.47
  -5 -11  -3   45.95    2.56
 -11  16  -3   49.95    2.63
  11 -16   3   48.97    2.66
 -16   5   3   48.10    2.43
   5  11   3   49.70    2.56
 -16   5   3   47.26    2.57
  -8 -11  -3    7.81    0.84
  19  -8  -3    7.86    0.76
 -11  19  -3    9.22    0.98
  -8 -11  -3    8.99    0.87
  19  -8  -3    9.30    0.84
   8  11   3    9.77    0.94
 -19   8   3    8.64    0.90
  11 -19   3   10.44    1.01
 -19   8   3    9.23    0.89
 -11  22  -3    0.58    0.44
 -11 -11  -3    0.38    0.38
 -11 -11  -3    0.87    0.43
  22 -11  -3    0.52    0.34
  11 -22   3   -0.03    0.42
 -22  11   3   -0.05    0.38
  11  11   3   -0.12    0.34
  21 -12  -3    1.51    0.44
 -12  -9  -3    0.83    0.42
  -9  21  -3    1.92    0.53
 -12  -9  -3    1.64    0.50
  21 -12  -3    1.49    0.45
   9 -21   3    1.88    0.54
 -21  12   3    2.97    0.58
 -21  12   3    2.51    0.52
  12   9   3    1.65    0.52
  -6  18  -3    1.71    0.38
  -6  18  -3    2.54    0.53
 -12  -6  -3    1.56    0.48
 -12  -6  -3    3.33    0.51
  18 -12  -3    2.14    0.42
  18 -12  -3    2.21    0.47
  12   6   3    2.68    0.55
   6 -18   3    2.65    0.55
 -18  12   3    2.77    0.49
 -18  12   3    3.29    0.60
  -3  15  -3    1.79    0.36
 -12  -3  -3    1.48    0.38
 -12  -3  -3    1.28    0.44
  15 -12  -3    1.32    0.40
  15 -12  -3    1.31    0.35
  -3  15  -3    1.70    0.44
 -15  12   3    1.86    0.47
   3 -15   3    1.42    0.35
   3 -15   3    1.31    0.44
 -15  12   3    2.30    0.39
  12   3   3    1.74    0.43
  12 -12  -3   13.24    0.87
   0  12  -3   13.24    0.90
 -12   0  -3   13.43    0.97
   0  12  -3   12.66    0.88
  12 -12  -3   13.42    0.93
 -12   0  -3   13.86    0.93
   0 -12   3   10.42    0.89
  12   0   3   11.26    0.90
 -12  12   3   11.38    0.96
   0 -12   3   12.77    0.89
 -12  12   3   12.63    0.77
   9 -12  -3   23.92    1.47
 -12   3  -3   25.60    1.28
 -12   3  -3   23.58    1.46
   3   9  -3   25.19    1.37
   9 -12  -3   24.76    1.38
   3   9  -3   23.89    1.41
  -9  12   3   25.33    1.22
  12  -3   3   26.32    1.40
  -9  12   3   26.11    1.51
  -3  -9   3   27.82    1.48
  12  -3   3   23.11    1.43
  -3  -9   3   26.36    1.43
   6 -12  -3    7.21    0.65
 -12   6  -3    7.26    0.56
   6 -12  -3    7.46    0.57
 -12   6  -3    5.85    0.58
   6   6  -3    6.28    0.60
   6   6  -3    6.77    0.50
  12  -6   3    6.50    0.51
  -6  12   3    6.55    0.66
  -6  -6   3    7.20    0.66
  12  -6   3    5.97    0.59
  -6  -6   3    7.49    0.54
   3 -12  -3   11.07    0.64
 -12   9  -3   12.67    0.89
 -12   9  -3   11.45    0.82
   3 -12  -3   12.11    0.92
   9   3  -3   10.08    0.86
   9   3  -3   12.52    0.74
   3 -12  -3   11.68    0.83
  -3  12   3   13.09    0.90
  12  -9   3   12.94    0.90
  12  -9   3   13.59    0.73
  -9  -3   3   13.19    0.77
  -9  -3   3   13.36    0.98
  -3  12   3   12.50    0.86
  12   0  -3   54.62    2.65
  12   0  -3   54.78    2.74
 -12  12  -3   55.61    2.67
   0 -12  -3   54.20    2.81
 -12  12  -3   54.49    2.79
   0 -12  -3   52.85    2.58
 -12   0   3   50.15    2.58
   0  12   3   49.31    2.70
  12 -12   3   52.89    2.81
  12 -12   3   53.27    2.52
 -12   0   3   52.90    2.80
   0  12   3   52.49    2.68
  -3 -12  -3   15.29    1.08
  -3 -12  -3   14.36    1.00
 -12  15  -3   15.41    0.95
  15  -3  -3   15.84    1.07
  15  -3  -3   14.73    0.96
 -12  15  -3   14.73    1.13
 -15   3   3   14.67    1.13
  12 -15   3   14.50    1.12
 -15   3   3   15.31    0.97
   3  12   3   15.88    0.97
   3  12   3   14.98    1.07
  18  -6  -3    5.55    0.60
 -12  18  -3    5.14    0.76
  18  -6  -3    6.07    0.66
  -6 -12  -3    6.29    0.74
  -6 -12  -3    5.38    0.66
  12 -18   3    5.94    0.83
 -18   6   3    4.00    0.70
   6  12   3    5.18    0.71
 -18   6   3    5.55    0.70
  -9 -12  -3    1.33    0.45
 -12  21  -3    2.53    0.61
  21  -9  -3    1.46    0.43
  -9 -12  -3    1.28    0.42
 -21   9   3    1.58    0.48
  12 -21   3    1.50    0.53
   9  12   3    0.87    0.43
  24 -12  -3    0.84    0.40
 -12 -12  -3    0.77    0.46
 -12  24  -3    1.47    0.55
 -12 -12  -3   -0.23    0.39
  12 -24   3   -0.20    0.44
  12  12   3    0.93    0.49
 -24  12   3    0.48    0.44
 -13 -10  -3   11.60    1.08
 -13 -10  -3    8.59    0.96
 -10  23  -3   11.46    1.07
  23 -13  -3   10.17    0.95
 -23  13   3   10.52    1.06
 -23  13   3   10.46    0.99
  10 -23   3   11.43    1.11
  13  10   3    9.63    1.05
 -13  -7  -3    3.24    0.62
  20 -13  -3    3.55    0.60
 -13  -7  -3    3.50    0.61
  20 -13  -3    3.47    0.57
  -7  20  -3    4.06    0.66
   7 -20   3    5.62    0.80
 -20  13   3    3.93    0.64
  13   7   3    4.15    0.67
 -20  13   3    4.07    0.68
 -13  -4  -3    4.76    0.64
  17 -13  -3    5.66    0.62
 -13  -4  -3    4.96    0.70
  -4  17  -3    5.12    0.71
  17 -13  -3    4.34    0.66
  -4  17  -3    4.29    0.59
   4 -17   3    5.88    0.64
 -17  13   3    4.94    0.60
   4 -17   3    5.02    0.70
  13   4   3    6.29    0.72
 -17  13   3    6.47    0.78
 -13  -1  -3   42.89    2.26
  14 -13  -3   38.78    2.08
  14 -13  -3   39.34    2.18
 -13  -1  -3   41.67    2.18
  -1  14  -3   41.94    2.11
  -1  14  -3   38.75    2.13
 -14  13   3   40.63    2.03
   1 -14   3   38.00    2.09
 -14  13   3   36.83    2.20
  13   1   3   37.98    2.17
   1 -14   3   38.23    2.20
 -13   2  -3   14.17    1.02
  11 -13  -3   13.82    1.03
   2  11  -3   12.93    0.92
  11 -13  -3   14.55    0.93
   2  11  -3   14.30    0.96
 -11  13   3   15.12    0.79
  -2 -11   3   14.11    0.99
 -11  13   3   14.52    1.06
  13  -2   3   15.98    1.01
  13  -2   3   13.60    0.96
  -2 -11   3   14.51    0.99
   8 -13  -3   18.02    1.10
 -13   5  -3   18.49    1.05
   5   8  -3   18.77    1.07
   5   8  -3   17.94    1.15
 -13   5  -3   17.52    1.17
   8 -13  -3   18.34    1.20
  13  -5   3   20.33    1.11
  -5  -8   3   19.28    1.12
  -8  13   3   20.51    1.26
  -5  -8   3   18.08    1.20
  13  -5   3   19.08    1.19
 -13   8  -3    4.75    0.52
   5 -13  -3    4.60    0.46
   8   5  -3    4.02    0.50
   8   5  -3    4.61    0.40
   5 -13  -3    4.84    0.55
 -13   8  -3    4.23    0.51
  13  -8   3    3.25    0.38
  -8  -5   3    3.64    0.55
  13  -8   3    3.10    0.48
  -5  13   3    3.06    0.50
  -8  -5   3    3.39    0.41
  11   2  -3   14.22    0.78
  11   2  -3   13.97    0.94
   2 -13  -3   15.66    1.01
 -13  11  -3   15.36    0.89
 -13  11  -3   13.34    0.97
  -2  13   3    9.85    0.88
  13 -11   3    9.60    0.88
 -11  -2   3   10.57    0.76
  -2  13   3    9.54    0.83
 -11  -2   3   11.25    0.95
  -1 -13  -3   14.35    0.94
  14  -1  -3   12.95    1.02
 -13  14  -3   15.67    0.96
  -1 -13  -3   13.66    1.06
 -13  14  -3   15.36    1.12
  14  -1  -3   15.43    0.95
  13 -14   3   12.94    1.08
   1  13   3   15.09    1.07
 -14   1   3   16.49    0.94
   1  13   3   15.83    1.01
 -14   1   3   15.66    1.16
  17  -4  -3    4.14    0.52
  -4 -13  -3    4.45    0.62
 -13  17  -3    3.39    0.45
 -13  17  -3    3.21    0.61
  -4 -13  -3    4.15    0.57
  17  -4  -3    4.07    0.61
   4  13   3    3.39    0.59
 -17   4   3    3.04    0.60
  13 -17   3    3.27    0.62
  -7 -13  -3    1.18    0.43
 -13  20  -3    2.09    0.57
  -7 -13  -3    1.21    0.44
  20  -7  -3    1.47    0.42
  13 -20   3    1.15    0.48
 -20   7   3    1.17    0.45
   7  13   3    0.58    0.41
 -10 -13  -3    4.90    0.75
  23 -10  -3    5.12    0.72
 -10 -13  -3    4.78    0.76
 -13  23  -3    5.31    0.80
  13 -23   3    4.32    0.81
  10  13   3    4.76    0.75
 -23  10   3    2.76    0.64
 -13 -13  -3    0.80    0.49
 -13  26  -3    1.06    0.55
  26 -13  -3    1.28    0.51
 -26  13   3    2.17    0.60
  13 -26   3    0.56    0.52
  13  13   3    0.97    0.54
  25 -14  -3   -0.15    0.35
 -11  25  -3   -0.15    0.43
 -14 -11  -3    0.42    0.45
 -14 -11  -3    0.96    0.48
  11 -25   3    0.64    0.49
  14  11   3    0.34    0.44
 -14  -8  -3   15.31    1.21
  -8  22  -3   17.12    1.28
  22 -14  -3   14.09    1.12
 -14  -8  -3   16.00    1.29
   8 -22   3   14.13    1.26
 -22  14   3   17.02    1.31
  14   8   3   12.92    1.19
  19 -14  -3    6.33    0.65
 -14  -5  -3    6.85    0.84
 -14  -5  -3    7.30    0.76
  -5  19  -3    6.57    0.76
  19 -14  -3    6.76    0.78
   5 -19   3    5.74    0.77
 -19  14   3    6.33    0.69
 -19  14   3    5.18    0.78
  14   5   3    5.21    0.74
  -2  16  -3    4.65    0.60
  -2  16  -3    5.01    0.62
  16 -14  -3    3.72    0.55
  16 -14  -3    4.53    0.69
 -14  -2  -3    4.22    0.68
 -14  -2  -3    3.67    0.58
   2 -16   3    4.49    0.68
  14   2   3    6.16    0.69
   2 -16   3    4.69    0.63
 -16  14   3    4.11    0.71
  13 -14  -3   19.06    1.32
   1  13  -3   19.50    1.24
   1  13  -3   19.57    1.26
  13 -14  -3   19.42    1.22
  -1 -13   3   20.34    1.28
 -13  14   3   22.30    1.41
  14  -1   3   20.46    1.29
  14  -1   3   20.44    1.30
  -1 -13   3   22.06    1.33
  10 -14  -3   26.77    1.46
  10 -14  -3   27.70    1.58
 -14   4  -3   25.65    1.57
 -14   4  -3   26.03    1.35
   4  10  -3   28.12    1.45
   4  10  -3   27.31    1.54
  14  -4   3   25.00    1.54
  14  -4   3   24.75    1.45
  -4 -10   3   24.56    1.48
 -10  14   3   24.53    1.58
  -4 -10   3   23.99    1.52
   7 -14  -3   24.34    1.44
 -14   7  -3   24.39    1.42
 -14   7  -3   25.46    1.51
   7   7  -3   25.70    1.50
   7   7  -3   25.57    1.36
   7 -14  -3   23.54    1.52
  -7  -7   3   26.46    1.42
  -7  14   3   26.24    1.56
  14  -7   3   26.73    1.55
  -7  -7   3   26.10    1.56
  14  -7   3   25.32    1.38
  10   4  -3   85.91    3.94
 -14  10  -3   83.49    4.09
  10   4  -3   82.96    4.10
 -14  10  -3   85.38    4.09
   4 -14  -3   83.91    4.21
  -4  14   3   80.98    4.05
  14 -10   3   81.83    3.91
  14 -10   3   80.72    4.18
 -10  -4   3   84.44    4.04
  -4  14   3   82.36    4.11
 -10  -4   3   82.91    4.17
   1 -14  -3    7.39    0.76
 -14  13  -3    7.75    0.68
 -14  13  -3    7.04    0.78
  13   1  -3    8.32    0.77
 -13  -1   3    8.71    0.65
  -1  14   3    8.68    0.78
 -13  -1   3    7.90    0.84
  14 -13   3    9.22    0.87
  -1  14   3    9.62    0.80
 -13  -1   3    9.35    0.63
 -14  16  -3    2.26    0.39
  -2 -14  -3    2.57    0.50
 -14  16  -3    2.33    0.58
  16  -2  -3    2.91    0.51
  16  -2  -3    2.37    0.41
   2  14   3    3.26    0.55
   2  14   3    2.97    0.53
 -16   2   3    2.54    0.56
  14 -16   3    2.23    0.51
  -5 -14  -3    0.51    0.36
 -14  19  -3    0.24    0.41
  19  -5  -3   -0.19    0.27
   5  14   3    0.81    0.42
  14 -19   3    1.38    0.48
 -19   5   3    0.44    0.45
  22  -8  -3    6.95    0.75
 -14  22  -3    6.09    0.85
  -8 -14  -3    6.64    0.82
  14 -22   3    3.99    0.79
   8  14   3    5.13    0.77
 -22   8   3    7.22    0.87
 -11 -14  -3    3.33    0.68
 -14  25  -3    4.16    0.79
  25 -11  -3    3.13    0.60
  11  14   3    3.27    0.72
 -25  11   3    2.95    0.67
  14 -25   3    3.67    0.82
 -14 -14  -3    0.13    0.46
 -14  28  -3   -0.09    0.44
  14  14   3    0.84    0.60
  14 -28   3   -0.19    0.55
 -15 -12  -3    0.65    0.50
 -12  27  -3    1.21    0.55
 -15 -12  -3    0.70    0.52
  15  12   3    0.46    0.51
  12 -27   3   -0.27    0.51
  24 -15  -3    0.00    0.34
  -9  24  -3    0.19    0.43
 -15  -9  -3    0.15    0.39
 -15  -9  -3    0.20    0.45
  15   9   3    0.40    0.47
   9 -24   3    0.42    0.52
 -24  15   3    0.88    0.54
 -15  -6  -3   19.17    1.46
  -6  21  -3   18.77    1.41
  21 -15  -3   21.27    1.33
 -15  -6  -3   19.76    1.38
  21 -15  -3   18.60    1.38
   6 -21   3   18.52    1.45
 -21  15   3   18.13    1.45
  15   6   3   18.32    1.40
 -15  -3  -3   11.26    1.04
  18 -15  -3   12.34    0.91
 -15  -3  -3   11.35    0.95
  18 -15  -3    9.82    0.98
  -3  18  -3   12.22    0.98
  -3  18  -3   12.34    0.94
   3 -18   3   12.90    1.03
  15   3   3   11.24    1.03
 -18  15   3   11.29    1.12
 -15   0  -3   37.18    2.28
   0  15  -3   40.75    2.20
  15 -15  -3   40.45    2.29
   0  15  -3   41.46    2.20
 -15   0  -3   39.10    2.23
  15 -15  -3   41.29    2.18
 -15  15   3   40.88    2.34
  15   0   3   41.20    2.25
  15   0   3   38.45    2.24
   0 -15   3   41.67    2.30
   0 -15   3   43.98    2.22
   3  12  -3   15.58    1.11
  12 -15  -3   15.61    1.03
   3  12  -3   14.63    1.03
 -15   3  -3   17.20    1.19
  12 -15  -3   13.39    1.14
 -12  15   3   17.33    1.28
  15  -3   3   18.16    1.14
  -3 -12   3   18.00    1.13
  -3 -12   3   17.52    1.16
  15  -3   3   16.22    1.09
   6   9  -3    4.44    0.46
 -15   6  -3    4.77    0.51
   9 -15  -3    4.18    0.60
   6   9  -3    4.05    0.57
   9 -15  -3    3.67    0.48
 -15   6  -3    4.27    0.58
  15  -6   3    3.28    0.48
  -6  -9   3    4.37    0.54
  15  -6   3    3.71    0.53
  -9  15   3    4.65    0.71
  -6  -9   3    4.72    0.69
 -15   9  -3    8.58    0.76
   9   6  -3    8.49    0.61
   6 -15  -3    9.27    0.81
   6 -15  -3    7.89    0.72
   9   6  -3    7.68    0.77
 -15   9  -3    8.47    0.74
  15  -9   3    9.49    0.81
  -9  -6   3   10.04    0.88
  -6  15   3   10.15    0.87
  -9  -6   3    8.79    0.68
  15  -9   3   10.39    0.66
  12   3  -3   11.99    1.06
   3 -15  -3   14.66    1.13
 -15  12  -3   14.91    1.03
 -15  12  -3   13.35    1.13
  -3  15   3   17.45    1.15
  15 -12   3   17.63    0.94
  -3  15   3   16.99    1.12
 -12  -3   3   17.91    1.23
  15 -12   3   17.10    1.18
 -12  -3   3   17.58    1.01
  15   0  -3   71.76    3.62
 -15  15  -3   74.18    3.61
 -15  15  -3   70.47    3.75
  15   0  -3   76.82    3.73
   0 -15  -3   75.50    3.81
 -15   0   3   73.17    3.79
   0  15   3   71.70    3.62
  15 -15   3   69.74    3.79
   0  15   3   70.93    3.67
  -3 -15  -3    8.96    0.88
 -15  18  -3    8.57    0.92
  18  -3  -3    7.65    0.84
 -18   3   3    8.13    0.90
   3  15   3    8.16    0.87
  15 -18   3    8.95    0.92
  21  -6  -3    0.20    0.35
 -15  21  -3    0.51    0.45
  -6 -15  -3    0.04    0.38
  15 -21   3    0.46    0.45
 -21   6   3   -0.31    0.39
   6  15   3   -0.07    0.39
  -9 -15  -3   11.84    1.10
  24  -9  -3    8.91    0.93
 -15  24  -3   10.21    1.15
  15 -24   3   11.28    1.15
   9  15   3    8.70    1.06
 -24   9   3   11.90    1.12
 -12 -15  -3    0.39    0.50
  27 -12  -3    0.50    0.43
 -15  27  -3    0.15    0.49
  12  15   3   -0.22    0.49
  15 -27   3    0.02    0.54
 -27  12   3    0.65    0.52
 -16 -10  -3    0.36    0.49
 -10  26  -3    0.87    0.51
 -16 -10  -3   -0.09    0.42
  16  10   3    0.42    0.51
  10 -26   3    0.89    0.53
 -16  -7  -3    0.12    0.41
 -16  -7  -3   -0.26    0.35
  23 -16  -3    0.39    0.37
  -7  23  -3    0.20    0.39
   7 -23   3   -0.11    0.45
  16   7   3    0.55    0.44
 -23  16   3   -0.67    0.44
  20 -16  -3    3.70    0.66
 -16  -4  -3    2.07    0.50
  20 -16  -3    3.66    0.59
  -4  20  -3    4.02    0.66
 -16  -4  -3    3.86    0.71
 -20  16   3    3.55    0.68
  16   4   3    5.61    0.76
   4 -20   3    3.59    0.66
 -16  -1  -3    4.09    0.69
  17 -16  -3    4.48    0.57
 -16  -1  -3    4.86    0.64
  -1  17  -3    3.99    0.59
  17 -16  -3    3.31    0.62
  -1  17  -3    4.18    0.63
  16   1   3    3.63    0.62
   1 -17   3    4.11    0.68
 -17  16   3    4.90    0.79
   1 -17   3    3.46    0.62
  14 -16  -3    4.34    0.56
   2  14  -3    4.46    0.63
  14 -16  -3    5.15    0.73
 -16   2  -3    5.48    0.70
   2  14  -3    4.83    0.59
  -2 -14   3    5.57    0.68
  16  -2   3    4.48    0.60
  -2 -14   3    5.44    0.70
  16  -2   3    4.35    0.66
 -14  16   3    4.30    0.72
  11 -16  -3   42.78    2.24
   5  11  -3   42.78    2.31
   5  11  -3   40.97    2.19
  11 -16  -3   42.50    2.38
 -16   5  -3   40.02    2.34
  -5 -11   3   41.64    2.28
  -5 -11   3   43.93    2.36
 -11  16   3   44.88    2.44
  16  -5   3   41.84    2.34
  16  -5   3   43.81    2.24
   8   8  -3   12.74    0.97
 -16   8  -3   12.43    0.85
 -16   8  -3   11.46    0.92
   8 -16  -3   12.21    0.86
   8 -16  -3   10.13    0.93
   8   8  -3   11.07    0.73
  -8  -8   3    9.87    0.96
  -8  16   3   11.21    1.03
  16  -8   3    8.59    0.85
  -8  -8   3    9.17    0.79
  16  -8   3    9.75    0.76
  11   5  -3    6.98    0.76
   5 -16  -3    7.69    0.84
 -16  11  -3    7.72    0.75
 -16  11  -3    6.78    0.78
  16 -11   3    9.52    0.63
  -5  16   3    8.18    0.82
 -11  -5   3    8.18    0.86
  -5  16   3    8.64    0.74
  16 -11   3    9.30    0.86
 -11  -5   3    9.07    0.69
   2 -16  -3    0.89    0.39
 -16  14  -3    1.18    0.44
  14   2  -3    0.49    0.36
 -16  14  -3    1.05    0.34
  16 -14   3    1.28    0.44
 -14  -2   3    0.14    0.41
  -2  16   3    0.65    0.39
 -14  -2   3    0.87    0.30
  -2  16   3    0.36    0.30
 -16  17  -3    2.61    0.57
  17  -1  -3    1.80    0.48
 -16  17  -3    1.59    0.39
  -1 -16  -3    1.29    0.44
  16 -17   3    2.90    0.58
   1  16   3    2.35    0.53
 -17   1   3    1.67    0.54
  20  -4  -3    5.42    0.70
 -16  20  -3    5.74    0.81
  -4 -16  -3    6.43    0.77
   4  16   3    5.65    0.74
 -20   4   3    5.52    0.79
  16 -20   3    4.03    0.75
  -7 -16  -3    7.34    0.84
  23  -7  -3    6.94    0.79
 -16  23  -3    7.32    0.94
  16 -23   3    5.53    0.94
 -23   7   3    6.06    0.83
   7  16   3    3.68    0.73
  26 -10  -3   10.08    0.99
 -16  26  -3   11.13    1.19
 -10 -16  -3    9.25    1.06
  16 -26   3   11.22    1.24
 -26  10   3    9.25    1.04
  10  16   3    7.75    1.02
 -11  28  -3    2.67    0.73
 -17 -11  -3    3.26    0.76
  11 -28   3    2.88    0.77
  17  11   3    2.46    0.74
 -17  -8  -3    2.38    0.61
 -17  -8  -3    2.57    0.63
  -8  25  -3    3.57    0.71
  17   8   3    2.50    0.65
 -25  17   3    2.03    0.63
   8 -25   3    2.61    0.67
  22 -17  -3    1.10    0.48
 -17  -5  -3    1.52    0.53
  -5  22  -3    1.02    0.45
  22 -17  -3    0.56    0.37
 -17  -5  -3    0.68    0.41
   5 -22   3    0.61    0.44
  17   5   3    0.60    0.45
 -22  17   3    0.35    0.49
 -17  -2  -3    2.14    0.58
  19 -17  -3    1.07    0.40
 -17  -2  -3    1.77    0.47
  -2  19  -3    2.27    0.52
  -2  19  -3    2.21    0.49
  19 -17  -3    2.65    0.58
 -19  17   3    1.90    0.62
  17   2   3    1.60    0.50
   2 -19   3    2.77    0.59
   1  16  -3    7.20    0.77
 -17   1  -3    6.85    0.81
  16 -17  -3    6.68    0.68
   1  16  -3    6.67    0.71
  16 -17  -3    6.90    0.84
  17  -1   3    7.18    0.76
  -1 -16   3    7.69    0.77
  17  -1   3    7.33    0.80
  -1 -16   3    6.83    0.78
 -16  17   3    6.29    0.95
  13 -17  -3    4.20    0.63
   4  13  -3    3.86    0.61
  13 -17  -3    3.15    0.49
 -17   4  -3    3.90    0.63
   4  13  -3    2.96    0.48
 -13  17   3    5.23    0.78
  17  -4   3    4.24    0.57
  17  -4   3    3.79    0.62
  -4 -13   3    4.41    0.61
  -4 -13   3    4.44    0.70
   7  10  -3   13.28    0.93
  10 -17  -3   14.30    1.17
   7  10  -3   14.53    1.10
  10 -17  -3   15.13    1.04
 -17   7  -3   12.73    1.08
  -7 -10   3   16.53    1.08
  17  -7   3   16.65    1.03
  -7 -10   3   14.29    1.16
 -10  17   3   15.96    1.22
  17  -7   3   15.73    1.14
   7 -17  -3    5.10    0.72
   7 -17  -3    4.38    0.58
 -17  10  -3    5.85    0.67
  10   7  -3    5.16    0.67
 -17  10  -3    5.00    0.60
 -10  -7   3    4.43    0.55
 -10  -7   3    4.73    0.77
  -7  17   3    3.70    0.64
  17 -10   3    5.03    0.65
  17 -10   3    4.97    0.51
 -17  13  -3    6.10    0.67
   4 -17  -3    6.80    0.76
  13   4  -3    7.26    0.77
 -17  13  -3    5.25    0.71
  -4  17   3    5.42    0.73
  -4  17   3    7.11    0.73
 -13  -4   3    5.59    0.60
  17 -13   3    6.21    0.80
 -13  -4   3    6.18    0.86
   1 -17  -3    1.96    0.48
 -17  16  -3    2.23    0.55
  16   1  -3    1.42    0.46
 -17  16  -3    1.77    0.40
  -1  17   3    2.13    0.49
 -16  -1   3    1.37    0.52
  17 -16   3    0.30    0.42
  -2 -17  -3    4.04    0.70
  19  -2  -3    4.47    0.66
 -17  19  -3    5.47    0.83
  17 -19   3    5.02    0.76
   2  17   3    3.87    0.66
 -19   2   3    3.90    0.73
  22  -5  -3    1.75    0.48
  -5 -17  -3    0.87    0.46
 -17  22  -3    1.27    0.55
 -22   5   3    0.89    0.53
   5  17   3    1.18    0.49
  17 -22   3    1.26    0.56
  -8 -17  -3    1.49    0.58
  25  -8  -3    0.59    0.48
 -17  25  -3    1.72    0.62
 -25   8   3    1.11    0.53
   8  17   3    0.87    0.55
  17 -25   3    2.07    0.67
  28 -11  -3    1.07    0.50
 -17  28  -3    0.53    0.50
 -11 -17  -3    0.30    0.50
  11  17   3    0.22    0.56
 -28  11   3    0.76    0.55
  17 -28   3    0.28    0.56
  -9  27  -3    3.28    0.73
 -18  -9  -3    3.19    0.73
   9 -27   3    4.17    0.83
  18   9   3    1.97    0.66
 -18  -6  -3    2.21    0.64
 -18  -6  -3    3.13    0.63
  -6  24  -3    2.66    0.61
   6 -24   3    1.83    0.61
  18   6   3    2.35    0.66
 -24  18   3    2.44    0.74
  21 -18  -3    5.51    0.76
  21 -18  -3    4.34    0.65
 -18  -3  -3    4.65    0.77
 -18  -3  -3    4.24    0.64
  -3  21  -3    4.99    0.68
   3 -21   3    3.83    0.69
 -21  18   3    4.56    0.82
  18   3   3    3.92    0.73
   0  18  -3   13.79    1.08
  18 -18  -3   13.26    1.00
   0  18  -3   14.25    1.11
  18 -18  -3   14.02    1.14
 -18   0  -3   12.38    1.15
  18   0   3   13.96    1.12
  18   0   3   15.35    1.17
   0 -18   3   14.09    1.15
 -18  18   3   17.06    1.32
   3  15  -3    1.45    0.39
  15 -18  -3    0.98    0.36
  15 -18  -3    1.58    0.51
 -18   3  -3    1.75    0.50
   3  15  -3    1.11    0.41
  18  -3   3    1.25    0.43
  18  -3   3    1.03    0.38
  -3 -15   3    0.93    0.40
  -3 -15   3    1.09    0.47
 -15  18   3    1.09    0.51
   6  12  -3    7.53    0.78
  12 -18  -3    7.41    0.70
  12 -18  -3    8.83    0.89
 -18   6  -3    6.90    0.77
  -6 -12   3    6.78    0.72
  18  -6   3    7.43    0.79
  -6 -12   3    5.93    0.81
 -12  18   3    6.44    0.94
  18  -6   3    6.64    0.70
   9 -18  -3    1.68    0.39
   9   9  -3    1.21    0.43
 -18   9  -3    1.12    0.39
 -18   9  -3    0.92    0.39
   9 -18  -3    1.14    0.45
  -9  -9   3    1.66    0.51
  18  -9   3    1.61    0.44
  18  -9   3    1.56    0.36
  -9  -9   3    1.77    0.38
  -9  18   3    1.35    0.50
 -18  12  -3    3.24    0.59
   6 -18  -3    4.04    0.71
 -18  12  -3    4.11    0.56
  12   6  -3    5.10    0.71
  -6  18   3    4.83    0.66
  -6  18   3    4.61    0.72
 -12  -6   3    3.13    0.64
 -12  -6   3    3.86    0.54
  18 -12   3    4.28    0.65
   3 -18  -3    5.28    0.70
 -18  15  -3    3.80    0.67
 -18  15  -3    3.51    0.56
  15   3  -3    5.14    0.68
  -3  18   3    4.03    0.61
  -3  18   3    4.38    0.71
 -15  -3   3    4.88    0.77
  18 -15   3    4.46    0.75
  18   0  -3   13.14    1.03
   0 -18  -3   12.43    1.05
 -18  18  -3   12.97    1.13
 -18   0   3   10.13    1.05
   0  18   3    9.41    0.94
  18 -18   3    8.74    0.99
 -18  21  -3    7.36    0.94
  21  -3  -3    6.72    0.79
  -3 -18  -3    5.84    0.78
  18 -21   3    6.15    0.93
   3  18   3    4.82    0.79
 -21   3   3    4.98    0.81
 -18  24  -3    3.14    0.74
  -6 -18  -3    4.46    0.74
  24  -6  -3    3.57    0.67
  18 -24   3    4.56    0.86
 -24   6   3    4.78    0.79
   6  18   3    3.97    0.75
  -9 -18  -3    1.55    0.58
 -18  27  -3    0.93    0.55
  27  -9  -3    2.23    0.60
  18 -27   3    1.62    0.71
 -27   9   3    0.63    0.52
   9  18   3    1.62    0.61
  -7  26  -3    0.86    0.50
 -19  -7  -3    0.78    0.52
 -19  -7  -3    0.59    0.48
  19   7   3    0.67    0.55
   7 -26   3    0.70    0.53
 -26  19   3   -0.09    0.53
 -19  -4  -3    2.53    0.59
  23 -19  -3    1.71    0.59
 -19  -4  -3    2.92    0.68
  -4  23  -3    1.67    0.53
  19   4   3    1.60    0.59
 -23  19   3    1.52    0.62
   4 -23   3    2.32    0.65
  20 -19  -3    4.41    0.77
 -19  -1  -3    3.24    0.67
  -1  20  -3    5.71    0.71
  -1  20  -3    4.07    0.67
  19   1   3    2.76    0.62
  19   1   3    2.48    0.59
 -20  19   3    3.92    0.77
   1 -20   3    4.99    0.71
   2  17  -3    3.70    0.61
  17 -19  -3    3.57    0.55
  17 -19  -3    3.19    0.64
   2  17  -3    2.97    0.51
 -19   2  -3    2.09    0.57
 -17  19   3    0.80    0.52
  19  -2   3    1.72    0.51
  -2 -17   3    1.60    0.52
  -2 -17   3    1.68    0.49
  19  -2   3    1.68    0.47
   5  14  -3    2.33    0.50
  14 -19  -3    2.17    0.45
  14 -19  -3    1.70    0.52
 -19   5  -3    2.37    0.55
  -5 -14   3    1.46    0.48
 -14  19   3    2.49    0.63
  19  -5   3    2.04    0.50
  19  -5   3    2.46    0.48
  -5 -14   3    1.59    0.45
   8  11  -3   -0.43    0.33
 -19   8  -3    0.05    0.33
  11 -19  -3   -0.10    0.29
  11 -19  -3    0.00    0.38
  -8 -11   3    0.08    0.29
  19  -8   3   -0.35    0.26
  -8 -11   3   -0.18    0.42
  19  -8   3    0.16    0.30
 -11  19   3   -0.38    0.44
 -19  11  -3    6.42    0.69
   8 -19  -3    7.19    0.67
 -19  11  -3    6.93    0.74
   8 -19  -3    7.65    0.86
 -11  -8   3    5.09    0.64
 -11  -8   3    4.59    0.77
  -8  19   3    5.12    0.69
  -8  19   3    7.10    0.85
  19 -11   3    4.61    0.69
   5 -19  -3    1.32    0.48
  14   5  -3    1.62    0.52
 -19  14  -3    1.57    0.43
 -19  14  -3    1.38    0.47
  19 -14   3    2.94    0.61
  -5  19   3    2.81    0.52
 -14  -5   3    1.79    0.56
  -5  19   3    1.82    0.52
 -19  17  -3    5.85    0.78
 -19  17  -3    6.05    0.65
   2 -19  -3    5.05    0.75
  17   2  -3    5.82    0.75
 -17  -2   3    6.71    0.92
  19 -17   3    4.50    0.74
  -2  19   3    5.25    0.73
  -2  19   3    6.28    0.76
  20  -1  -3    3.77    0.71
 -19  20  -3    5.01    0.79
  -1 -19  -3    4.25    0.72
 -20   1   3    5.10    0.81
   1  19   3    5.25    0.73
  19 -20   3    6.56    0.86
  -4 -19  -3    0.00    0.43
 -19  23  -3   -0.36    0.42
  23  -4  -3    0.53    0.43
 -23   4   3    0.65    0.52
   4  19   3   -0.09    0.39
  19 -23   3   -0.46    0.48
 -19  26  -3    1.79    0.66
  26  -7  -3    2.06    0.60
  -7 -19  -3    1.91    0.60
   7  19   3    2.32    0.67
 -26   7   3    3.00    0.69
  19 -26   3    2.12    0.71
  -5  25  -3    1.72    0.55
 -20  -5  -3    1.41    0.54
 -20  -5  -3    2.19    0.67
  20   5   3    1.86    0.65
   5 -25   3    1.19    0.57
 -25  20   3    1.38    0.66
 -20  -2  -3    4.99    0.81
  22 -20  -3    5.41    0.82
  -2  22  -3    5.69    0.78
  20   2   3    5.39    0.88
  20   2   3    6.02    0.82
   2 -22   3    7.12    0.90
 -22  20   3    5.29    0.89
   1  19  -3    2.39    0.52
 -20   1  -3    3.13    0.66
   1  19  -3    2.15    0.54
  19 -20  -3    2.49    0.62
  -1 -19   3    2.56    0.57
 -19  20   3    2.80    0.71
  20  -1   3    2.21    0.56
  20  -1   3    2.19    0.57
  16 -20  -3    4.55    0.77
 -20   4  -3    5.24    0.76
  16 -20  -3    5.39    0.64
   4  16  -3    3.92    0.69
 -16  20   3    5.47    0.83
  -4 -16   3    7.22    0.77
  -4 -16   3    5.50    0.77
  20  -4   3    5.55    0.72
  20  -4   3    4.62    0.64
  13 -20  -3    4.36    0.56
 -20   7  -3    3.71    0.64
  13 -20  -3    5.11    0.74
   7  13  -3    4.35    0.65
  20  -7   3    4.15    0.68
  -7 -13   3    4.37    0.70
  -7 -13   3    4.17    0.62
 -13  20   3    3.81    0.70
  20  -7   3    4.54    0.60
 -20  10  -3    1.41    0.44
  10  10  -3    1.85    0.50
  10 -20  -3    0.34    0.33
  10 -20  -3    1.04    0.46
  20 -10   3    1.83    0.51
 -10  20   3    0.90    0.50
 -10 -10   3    1.26    0.54
 -10 -10   3    1.69    0.42
 -20  13  -3   17.00    1.25
 -20  13  -3   17.16    1.23
   7 -20  -3   18.08    1.34
  13   7  -3   16.85    1.29
 -13  -7   3   16.18    1.32
  -7  20   3   16.56    1.33
  20 -13   3   16.33    1.30
  -7  20   3   17.71    1.24
 -20  16  -3    7.37    0.75
  16   4  -3    8.36    0.86
   4 -20  -3    5.99    0.86
 -20  16  -3    8.43    0.89
 -16  -4   3    5.88    0.86
  -4  20   3    5.94    0.73
  20 -16   3    5.15    0.78
  -4  20   3    6.77    0.83
   1 -20  -3    4.75    0.74
  19   1  -3    4.25    0.69
 -20  19  -3    3.92    0.76
  -1  20   3    4.21    0.74
 -19  -1   3    5.76    0.89
  20 -19   3    4.58    0.78
  22  -2  -3    4.30    0.75
 -20  22  -3    3.79    0.77
  -2 -20  -3    4.56    0.78
   2  20   3    3.77    0.71
  20 -22   3    3.40    0.76
 -22   2   3    3.97    0.80
  25  -5  -3    4.02    0.77
  -5 -20  -3    5.30    0.86
 -20  25  -3    4.84    0.90
 -25   5   3    3.88    0.81
   5  20   3    4.76    0.86
  20 -25   3    5.84    0.97
  -6  27  -3    2.90    0.74
 -21  -6  -3    3.75    0.81
 -27  21   3    2.57    0.81
   6 -27   3    3.59    0.81
  21   6   3    2.83    0.74
  -3  24  -3    0.14    0.38
  24 -21  -3    0.36    0.50
 -21  -3  -3    0.08    0.42
  21   3   3    0.79    0.54
  21   3   3   -0.17    0.44
 -24  21   3    0.22    0.54
   3 -24   3    0.35    0.51
  21 -21  -3    4.88    0.80
 -21   0  -3    5.34    0.84
   0  21  -3    5.54    0.79
   0 -21   3    5.50    0.82
  21   0   3    5.14    0.86
 -21  21   3    5.18    0.89
  21   0   3    4.10    0.77
  18 -21  -3    8.65    0.97
   3  18  -3    8.18    0.94
 -21   3  -3   10.62    1.06
  21  -3   3   10.60    1.02
  -3 -18   3    9.16    0.91
  21  -3   3   10.35    0.94
 -18  21   3    9.97    1.13
 -21   6  -3    3.50    0.66
  15 -21  -3    3.05    0.63
   6  15  -3    4.37    0.67
  15 -21  -3    3.80    0.58
  -6 -15   3    3.90    0.69
 -15  21   3    3.33    0.71
  -6 -15   3    3.08    0.57
  21  -6   3    2.78    0.60
  21  -6   3    3.64    0.61
 -21   9  -3    0.21    0.35
   9  12  -3   -0.40    0.31
  12 -21  -3    0.59    0.44
  12 -21  -3    0.19    0.33
  21  -9   3   -0.09    0.32
  -9 -12   3    0.24    0.31
  -9 -12   3    0.44    0.46
 -12  21   3    0.17    0.45
   9 -21  -3    1.32    0.49
 -21  12  -3    1.13    0.41
  12   9  -3    0.59    0.45
  -9  21   3    1.10    0.52
  21 -12   3    1.54    0.48
 -12  -9   3    1.63    0.58
  -9  21   3    1.15    0.41
 -21  15  -3    7.32    0.87
   6 -21  -3    7.89    0.89
 -21  15  -3    6.51    0.77
  15   6  -3    7.26    0.87
  -6  21   3    8.30    0.93
  21 -15   3    6.97    0.85
 -15  -6   3    6.14    0.89
  -6  21   3    8.26    0.85
   3 -21  -3   12.13    1.11
  18   3  -3   12.54    1.10
 -21  18  -3   11.93    1.13
  -3  21   3   11.46    1.04
  -3  21   3   11.50    1.05
 -18  -3   3   12.16    1.16
  21 -18   3   10.72    1.10
  21   0  -3    3.46    0.70
 -21  21  -3    4.10    0.78
   0 -21  -3    3.36    0.71
   0  21   3    4.28    0.72
  21 -21   3    3.99    0.77
 -21   0   3    4.80    0.84
  -3 -21  -3    6.76    0.91
  24  -3  -3    5.47    0.85
 -21  24  -3    6.09    0.93
 -24   3   3    4.81    0.85
   3  21   3    4.98    0.82
  21 -24   3    6.26    0.95
  -6 -21  -3    1.39    0.59
  27  -6  -3    1.50    0.56
 -21  27  -3    0.51    0.56
 -27   6   3    1.87    0.63
  21 -27   3    2.08    0.76
   6  21   3    0.52    0.54
 -22  -4  -3    6.29    1.02
  22   4   3    8.23    1.06
   4 -26   3    5.47    0.94
 -26  22   3    5.74    1.02
  23 -22  -3    0.40    0.53
 -22  -1  -3   -0.05    0.44
   1 -23   3    0.60    0.48
 -23  22   3    0.57    0.59
  22   1   3    0.13    0.48
  22   1   3    0.28    0.47
 -22   2  -3    4.04    0.77
  20 -22  -3    3.60    0.72
   2  20  -3    3.81    0.70
 -20  22   3    4.29    0.84
  -2 -20   3    3.59    0.68
  22  -2   3    5.15    0.82
  22  -2   3    4.66    0.72
 -22   5  -3    5.77    0.83
   5  17  -3    3.73    0.70
  17 -22  -3    4.24    0.77
  22  -5   3    2.83    0.63
 -17  22   3    4.27    0.82
  22  -5   3    4.07    0.68
  -5 -17   3    3.42    0.63
   8  14  -3    9.71    1.00
  14 -22  -3    7.52    0.82
 -22   8  -3    7.95    0.96
  14 -22  -3    9.50    0.99
  22  -8   3    8.32    0.83
  22  -8   3    9.53    0.98
  -8 -14   3   10.66    0.91
  -8 -14   3    8.38    0.94
 -14  22   3   10.21    1.06
  11 -22  -3   13.34    1.23
  11 -22  -3   12.88    1.05
 -22  11  -3   12.73    1.10
  11  11  -3   12.60    1.14
 -11 -11   3   15.88    1.28
  22 -11   3   13.79    1.19
 -11  22   3   15.06    1.29
  14   8  -3    6.28    0.82
   8 -22  -3    7.85    0.90
 -22  14  -3    5.83    0.73
  22 -14   3    6.65    0.84
 -14  -8   3    5.23    0.92
  -8  22   3    6.51    0.80
  -8  22   3    7.61    0.89
 -22  17  -3    2.56    0.61
   5 -22  -3    1.18    0.55
 -22  17  -3    1.69    0.47
  17   5  -3    2.44    0.60
  -5  22   3    2.45    0.56
  22 -17   3    1.28    0.56
  -5  22   3    1.90    0.52
 -17  -5   3    1.43    0.62
   2 -22  -3    2.23    0.62
  20   2  -3    1.70    0.56
 -22  20  -3    2.55    0.67
 -20  -2   3    3.09    0.72
  -2  22   3    2.23    0.57
  22 -20   3    2.32    0.66
  23  -1  -3   -0.10    0.39
 -22  23  -3    0.17    0.51
  -1 -22  -3    0.03    0.44
 -23   1   3    0.33    0.53
  22 -23   3    0.34    0.52
   1  22   3    0.07    0.48
 -22  26  -3    0.07    0.52
  -4 -22  -3    0.60    0.54
  26  -4  -3    0.02    0.44
  22 -26   3    0.87    0.59
 -26   4   3    0.52    0.53
   4  22   3   -0.10    0.47
  25 -23  -3    2.89    0.76
 -23  -2  -3    2.74    0.72
  23   2   3    1.61    0.63
   2 -25   3    2.28    0.65
 -25  23   3    1.86    0.74
 -23   1  -3    0.43    0.47
  22 -23  -3    0.26    0.46
  23  -1   3    0.85    0.46
  23  -1   3    1.02    0.54
 -22  23   3    0.54    0.57
  -1 -22   3    1.15    0.53
  19 -23  -3    1.58    0.59
   4  19  -3   -0.08    0.42
 -23   4  -3    1.26    0.56
  23  -4   3    0.75    0.47
 -19  23   3    0.26    0.58
  23  -4   3    0.18    0.41
  -4 -19   3    1.06    0.48
  16 -23  -3    4.97    0.83
   7  16  -3    4.31    0.75
 -23   7  -3    6.14    0.81
  -7 -16   3    4.85    0.75
  23  -7   3    4.71    0.67
 -16  23   3    4.76    0.85
  -7 -16   3    5.70    0.87
  23  -7   3    4.49    0.80
  10  13  -3    1.93    0.54
 -23  10  -3    0.31    0.41
  13 -23  -3    0.52    0.40
  13 -23  -3    0.68    0.51
 -13  23   3    2.02    0.64
  23 -10   3    0.78    0.50
 -10 -13   3    0.86    0.54
  10 -23  -3    2.23    0.60
  13  10  -3    0.98    0.51
 -23  13  -3    1.24    0.46
 -13 -10   3    2.54    0.64
 -10  23   3    0.66    0.51
 -10  23   3    1.78    0.49
  23 -13   3    2.32    0.59
  16   7  -3    1.51    0.56
 -23  16  -3    1.73    0.49
   7 -23  -3    0.85    0.51
 -16  -7   3    0.12    0.48
  -7  23   3    2.23    0.60
  23 -16   3    1.24    0.57
  -7  23   3    0.64    0.42
 -23  19  -3    5.02    0.84
  19   4  -3    4.77    0.77
   4 -23  -3    4.33    0.75
 -19  -4   3    4.02    0.81
  -4  23   3    3.56    0.68
  23 -19   3    3.15    0.77
  22   1  -3    1.45    0.57
   1 -23  -3    1.49    0.58
 -23  22  -3    1.15    0.54
 -22  -1   3    0.78    0.61
  -1  23   3    1.24    0.55
  23 -22   3    1.25    0.58
  25  -2  -3    0.61    0.49
 -23  25  -3    1.93    0.71
  -2 -23  -3    0.96    0.59
  23 -25   3    0.54    0.59
 -25   2   3    0.38    0.55
   2  23   3    0.91    0.53
 -24   0  -3    3.11    0.71
  24 -24  -3    1.06    0.63
  24   0   3    0.73    0.56
 -24  24   3    1.19    0.66
   0 -24   3    0.27    0.52
 -24   3  -3    2.90    0.69
  21 -24  -3    2.21    0.65
   3  21  -3    1.63    0.60
 -21  24   3    2.63    0.73
  24  -3   3    1.82    0.59
  24  -3   3    2.27    0.60
  -3 -21   3    2.59    0.63
 -24   6  -3    8.72    0.99
  18 -24  -3    7.52    1.06
   6  18  -3    7.35    0.93
 -18  24   3    8.77    1.10
  -6 -18   3    9.60    1.00
  24  -6   3   10.27    1.05
  24  -6   3    9.11    0.94
  15 -24  -3    6.95    1.01
   9  15  -3    7.30    0.92
 -24   9  -3    7.54    0.89
  24  -9   3    4.92    0.81
 -15  24   3    5.78    1.00
  -9 -15   3    6.58    0.96
 -24  12  -3    0.08    0.37
  12 -24  -3    0.16    0.44
  12  12  -3    0.98    0.54
  24 -12   3    0.63    0.51
 -12  24   3    0.44    0.50
 -12 -12   3   -0.08    0.44
  15   9  -3    5.55    0.81
   9 -24  -3    2.88    0.71
 -24  15  -3    3.77    0.66
  -9  24   3    4.80    0.73
 -15  -9   3    4.60    0.86
  24 -15   3    2.91    0.75
  -9  24   3    5.37    0.87
   6 -24  -3    2.51    0.66
  18   6  -3    3.65    0.73
 -24  18  -3    3.03    0.67
  24 -18   3    3.66    0.74
  -6  24   3    1.88    0.57
 -18  -6   3    2.47    0.75
  -6  24   3    2.41    0.62
 -24  21  -3    0.94    0.56
  21   3  -3    0.16    0.47
   3 -24  -3    0.04    0.44
  24 -21   3   -0.22    0.46
  -3  24   3    0.58    0.49
 -21  -3   3    0.19    0.55
  24   0  -3   -0.30    0.37
   0 -24  -3   -0.12    0.43
 -24  24  -3    0.45    0.50
  24 -24   3   -0.64    0.52
   0  24   3   -0.55    0.41
 -24   0   3    0.67    0.58
  23 -25  -3    0.96    0.62
 -25   2  -3    2.03    0.65
  -2 -23   3    2.40    0.67
  25  -2   3    3.32    0.70
 -23  25   3    2.48    0.78
   5  20  -3    0.99    0.52
  20 -25  -3    0.45    0.56
 -25   5  -3    0.76    0.52
 -20  25   3    1.78    0.68
  -5 -20   3    1.18    0.51
  25  -5   3    0.95    0.47
  25  -5   3    1.27    0.56
 -25   8  -3    4.17    0.81
   8  17  -3    2.91    0.70
  17 -25  -3    2.87    0.75
  25  -8   3    3.98    0.76
 -17  25   3    3.21    0.81
  14 -25  -3    1.42    0.60
 -25  11  -3    0.89    0.50
  11  14  -3    1.59    0.59
 -11 -14   3    1.77    0.61
  25 -11   3    0.76    0.54
 -14  25   3    1.12    0.61
 -25  14  -3    0.24    0.42
  11 -25  -3    0.44    0.52
  14  11  -3   -0.21    0.41
 -14 -11   3    0.38    0.54
  25 -14   3    0.03    0.49
 -11  25   3    0.04    0.47
   8 -25  -3    5.20    0.83
 -25  17  -3    3.83    0.70
  17   8  -3    3.45    0.76
  -8  25   3    6.15    0.82
  25 -17   3    5.51    0.85
 -17  -8   3    3.88    0.84
  -8  25   3    5.42    0.89
 -25  20  -3    7.44    0.97
   5 -25  -3    7.59    0.97
  20   5  -3    5.77    0.88
  25 -20   3    5.73    1.01
 -20  -5   3    6.86    1.06
  -5  25   3    6.36    0.91
  23   2  -3    2.40    0.66
 -25  23  -3    3.14    0.77
   2 -25  -3    2.67    0.74
 -23  -2   3    2.87    0.78
  25 -23   3    1.98    0.72
  -2  25   3    2.21    0.66
   4  22  -3    1.88    0.65
 -26   4  -3    3.36    0.75
  22 -26  -3    2.99    0.78
 -22  26   3    2.08    0.78
  26  -4   3    0.75    0.52
  19 -26  -3    4.10    0.83
 -26   7  -3    4.68    0.81
   7  19  -3    3.97    0.81
  26  -7   3    3.13    0.75
 -19  26   3    4.03    0.85
 -26  10  -3    5.02    0.85
  16 -26  -3    5.41    0.95
  10  16  -3    4.89    0.84
  26 -10   3    4.00    0.79
 -16  26   3    4.99    0.92
 -10 -16   3    4.12    0.83
  13  13  -3    0.07    0.44
 -26  13  -3    0.20    0.41
  13 -26  -3    0.12    0.46
 -13 -13   3    0.06    0.51
 -13  26   3    0.12    0.51
  26 -13   3    0.41    0.50
 -26  16  -3    1.52    0.51
  16  10  -3    1.50    0.60
  10 -26  -3    1.61    0.62
 -16 -10   3   -0.08    0.50
 -10  26   3    0.62    0.56
  26 -16   3    0.49    0.54
   7 -26  -3    0.54    0.52
  19   7  -3    0.30    0.47
  -7  26   3    0.05    0.39
  26 -19   3   -0.01    0.51
 -19  -7   3    0.51    0.61
  -7  26   3    0.81    0.53
 -26  22  -3    3.77    0.80
   4 -26  -3    3.35    0.80
  22   4  -3    5.21    0.90
  -4  26   3    3.72    0.79
  26 -22   3    3.09    0.80
 -22  -4   3    4.88    0.98
  21 -27  -3    1.68    0.70
 -27   6  -3    1.52    0.61
   6  21  -3    0.00    0.52
 -21  27   3    1.33    0.74
 -27   9  -3    3.74    0.77
  18 -27  -3    3.12    0.82
   9  18  -3    3.14    0.72
 -18  27   3    2.39    0.75
 -27  12  -3    0.55    0.49
  12  15  -3    1.06    0.58
  15 -27  -3    1.05    0.62
 -12 -15   3    0.42    0.58
  27 -12   3    0.43    0.55
 -15  27   3   -0.04    0.51
 -27  15  -3    2.05    0.58
  15  12  -3    1.37    0.59
  12 -27  -3    1.20    0.59
  27 -15   3    1.85    0.68
 -15 -12   3    0.74    0.63
 -12  27   3    1.45    0.62
   9 -27  -3    0.14    0.48
  18   9  -3   -0.03    0.48
  -9  27   3    0.03    0.50
 -18  -9   3    0.29    0.55
  27 -18   3    0.87    0.60
   6 -27  -3    1.81    0.67
  21   6  -3    2.85    0.76
  27 -21   3    1.76    0.73
 -21  -6   3    3.01    0.84
  11  17  -3    3.03    0.76
 -28  11  -3    2.31    0.65
  17 -28  -3    3.43    0.82
 -17  28   3    1.69    0.71
 -28  14  -3    1.43    0.57
  14  14  -3    0.06    0.45
  14 -28  -3    1.01    0.58
 -14  28   3    1.06    0.62
  28 -14   3    0.25    0.57
 -14 -14   3   -0.06    0.56
  11 -28  -3    5.07    0.97
  17  11  -3    7.01    1.00
  28 -17   3    6.07    1.03
 -11  28   3    7.35    0.99
 -17 -11   3    5.54    0.98
   0   1  -4  249.57   11.45
   1  -1  -4  250.90   11.55
  -1   0  -4  265.21   11.58
   0   1  -4  244.52   11.55
   1  -1  -4  251.61   11.71
   0   1  -4  250.30   11.59
  -1   0  -4  265.83   11.46
  -1   0  -4  250.51   11.74
  -1   0  -4  243.16   11.53
   1  -1  -4  249.63   11.47
  -1   1   4  263.46   11.57
   0  -1   4  265.29   11.72
  -2  -1  -4   81.96    3.84
  -1   3  -4   81.74    3.78
   3  -2  -4   81.23    3.76
  -2  -1  -4   82.88    3.73
  -2  -1  -4   80.54    3.73
  -1   3  -4   82.71    3.68
  -2  -1  -4   79.84    3.77
   3  -2  -4   79.87    3.78
  -1   3  -4   80.86    3.79
  -3   2   4   79.14    3.76
   1  -3   4   79.17    3.81
   0  -2  -4  249.19   11.07
   2   0  -4  245.92   11.14
  -2   2  -4  252.06   11.14
   0  -2  -4  244.40   11.14
   0  -2  -4  245.42   11.32
  -2   2  -4  249.12   11.01
   2   0  -4  249.48   11.06
   0  -2  -4  246.83   11.12
   2  -2   4  230.61   11.32
  -2   0   4  236.03   11.17
  -3  -2  -4   29.00    1.36
  -2   5  -4   28.54    1.43
  -3  -2  -4   28.43    1.46
   5  -3  -4   29.23    1.43
   5  -3  -4   28.74    1.45
  -2   5  -4   28.60    1.33
  -2   5  -4   27.79    1.44
   5  -3  -4   28.46    1.37
  -3  -2  -4   28.58    1.42
   3   2   4   26.47    1.41
   2  -5   4   28.12    1.45
  -5   3   4   27.25    1.42
   2  -3  -4 1000.00   43.80
   2  -3  -4  984.37   44.05
   1   2  -4  992.91   44.05
  -3   1  -4  996.04   44.84
  -3   1  -4  988.47   44.18
   1   2  -4  945.26   43.81
   2  -3  -4  927.85   44.84
  -3   1  -4  994.36   44.01
  -1  -2   4  969.46   44.19
  -2   3   4  963.58   44.05
  -1  -2   4  966.18   44.79
  -2   3   4  995.53   44.13
   3  -1   4  965.25   43.83
  -1  -3  -4   74.64    3.51
  -1  -3  -4   76.50    3.42
   4  -1  -4   73.48    3.45
  -3   4  -4   73.22    3.46
  -3   4  -4   76.00    3.46
  -1  -3  -4   76.38    3.43
   1   3   4   68.85    3.40
  -4   1   4   70.50    3.46
   3  -4   4   72.02    3.51
  -3   7  -4   70.42    3.42
   7  -4  -4   71.52    3.39
  -4  -3  -4   72.06    3.47
   7  -4  -4   72.52    3.38
  -3   7  -4   71.52    3.27
  -4  -3  -4   71.26    3.40
  -3   7  -4   72.77    3.40
  -7   4   4   71.58    3.41
   3  -7   4   72.22    3.46
   3  -7   4   69.31    3.39
   4   3   4   71.72    3.39
  -7   4   4   69.25    3.39
   4   3   4   71.71    3.28
  -4   0  -4   46.68    2.26
   4  -4  -4   46.94    2.25
   4  -4  -4   46.99    2.25
   0   4  -4   46.48    2.19
  -4   0  -4   47.00    2.18
  -4   0  -4   45.69    2.29
   0   4  -4   46.81    2.26
   0  -4   4   46.74    2.27
  -4   4   4   45.33    2.26
   4   0   4   47.95    2.22
  -4   4   4   47.06    2.21
   0  -4   4   47.42    2.25
  -4   3  -4   23.73    1.25
   1  -4  -4   24.56    1.19
   1  -4  -4   24.33    1.26
   3   1  -4   23.80    1.25
   1  -4  -4   23.75    1.28
  -4   3  -4   23.32    1.27
   3   1  -4   25.02    1.27
  -1   4   4   26.59    1.26
   4  -3   4   25.51    1.30
  -3  -1   4   26.44    1.30
   4  -3   4   26.45    1.16
  -4   6  -4   38.74    1.85
   6  -2  -4   37.66    1.85
  -2  -4  -4   38.27    1.82
  -4   6  -4   37.84    1.87
   6  -2  -4   38.73    1.85
   6  -2  -4   37.50    1.76
  -2  -4  -4   37.36    1.89
   4  -6   4   36.38    1.89
   2   4   4   34.70    1.83
   2   4   4   35.36    1.78
  -6   2   4   36.38    1.86
  -5  -4  -4   37.29    2.03
   9  -5  -4   37.85    2.02
  -4   9  -4   35.62    2.05
  -5  -4  -4   38.35    2.08
  -4   9  -4   37.67    1.90
   9  -5  -4   36.63    1.97
   4  -9   4   43.35    2.03
   5   4   4   41.70    1.88
   4  -9   4   44.41    2.11
  -9   5   4   42.03    2.05
  -9   5   4   45.78    2.07
   5   4   4   43.19    2.06
  -1   6  -4   16.05    0.80
   6  -5  -4   16.40    0.85
  -5  -1  -4   15.25    0.89
  -5  -1  -4   15.99    0.76
  -1   6  -4   16.75    0.91
   6  -5  -4   15.24    0.86
  -5  -1  -4   15.94    0.90
   5   1   4   13.90    0.85
   1  -6   4   14.06    0.87
   1  -6   4   14.59    0.88
  -6   5   4   14.87    0.83
  -6   5   4   13.56    0.88
  -5   2  -4    4.78    0.35
   3  -5  -4    4.94    0.39
  -5   2  -4    5.14    0.41
   2   3  -4    4.78    0.39
   2   3  -4    4.78    0.39
   3  -5  -4    4.71    0.39
   5  -2   4    5.57    0.42
  -2  -3   4    5.72    0.36
  -2  -3   4    5.32    0.43
  -3   5   4    5.69    0.31
   5  -2   4    5.38    0.35
  -3   5   4    5.67    0.43
  -5   5  -4    2.70    0.36
   5   0  -4    2.62    0.30
   0  -5  -4    2.71    0.35
   5   0  -4    2.89    0.35
  -5   5  -4    3.88    0.33
   0  -5  -4    3.40    0.33
   0  -5  -4    2.97    0.26
   0   5   4    4.60    0.35
  -5   0   4    4.12    0.42
   5  -5   4    3.83    0.39
  -5   8  -4   14.23    0.87
   8  -3  -4   14.67    0.81
  -3  -5  -4   15.62    0.88
  -5   8  -4   14.77    0.74
  -3  -5  -4   13.92    0.91
  -5   8  -4   14.47    0.93
   8  -3  -4   15.89    0.92
   5  -8   4   17.50    0.96
  -8   3   4   15.57    0.94
   3   5   4   16.54    0.92
   3   5   4   15.16    0.81
  -8   3   4   17.54    0.91
  -5  11  -4    8.51    0.52
  -5  11  -4    8.45    0.72
  -6  -5  -4    7.60    0.65
  11  -6  -4    8.65    0.59
  -6  -5  -4    8.67    0.67
  11  -6  -4    7.38    0.62
   6   5   4    7.40    0.65
   5 -11   4    9.28    0.63
 -11   6   4    8.19    0.69
   5 -11   4    7.90    0.69
 -11   6   4    8.03    0.64
   6   5   4    8.47    0.46
  -2   8  -4   28.33    1.48
  -2   8  -4   27.94    1.58
   8  -6  -4   30.20    1.57
  -6  -2  -4   28.52    1.58
   8  -6  -4   30.26    1.55
  -6  -2  -4   29.36    1.61
  -8   6   4   31.02    1.60
   2  -8   4   31.29    1.61
   2  -8   4   32.18    1.57
   6   2   4   31.51    1.58
  -8   6   4   31.40    1.55
   6   2   4   30.97    1.40
   5  -6  -4    7.40    0.54
  -6   1  -4    6.97    0.46
   5  -6  -4    6.93    0.54
  -6   1  -4    6.77    0.55
  -6   1  -4    7.16    0.55
   1   5  -4    7.38    0.54
   1   5  -4    7.79    0.52
   6  -1   4   10.23    0.55
  -5   6   4    9.74    0.49
  -1  -5   4    9.64    0.61
  -5   6   4    9.77    0.61
  -1  -5   4    9.68    0.55
   4   2  -4   29.01    1.53
  -6   4  -4   29.93    1.56
  -6   4  -4   28.57    1.52
   2  -6  -4   29.71    1.55
   4   2  -4   31.49    1.56
   2  -6  -4   30.60    1.44
   2  -6  -4   30.30    1.59
   6  -4   4   33.05    1.62
  -4  -2   4   30.81    1.60
  -2   6   4   32.07    1.57
   6  -4   4   31.75    1.44
  -4  -2   4   31.22    1.47
  -6   7  -4   10.49    0.71
   7  -1  -4   12.82    0.62
  -6   7  -4    9.32    0.73
   7  -1  -4   13.16    0.78
  -1  -6  -4    9.81    0.75
  -1  -6  -4   11.02    0.66
   7  -1  -4    9.74    0.70
   1   6   4   14.25    0.78
   1   6   4   13.46    0.71
  -7   1   4   14.06    0.80
   6  -7   4   13.91    0.80
  -6  10  -4  129.07    6.08
  -6  10  -4  130.46    5.84
  10  -4  -4  129.17    6.02
  10  -4  -4  133.43    6.03
  -4  -6  -4  128.45    6.02
  -6  10  -4  132.84    6.02
  -4  -6  -4  124.12    6.15
   4   6   4  122.38    5.90
 -10   4   4  127.76    6.08
 -10   4   4  129.52    6.02
   4   6   4  128.55    6.03
   6 -10   4  127.95    6.17
  -7  -6  -4    8.64    0.76
  13  -7  -4    9.60    0.69
  -6  13  -4    9.51    0.79
  -6  13  -4    9.76    0.61
  13  -7  -4    8.63    0.71
  -7  -6  -4    8.92    0.74
 -13   7   4   10.70    0.80
   7   6   4    9.48    0.77
   6 -13   4   10.18    0.70
 -13   7   4   10.49    0.77
   6 -13   4    9.70    0.80
  -3  10  -4   48.50    2.51
  -7  -3  -4   52.74    2.52
  -7  -3  -4   51.70    2.54
  10  -7  -4   50.00    2.46
  10  -7  -4   51.52    2.46
  -3  10  -4   49.45    2.37
   7   3   4   46.15    2.47
 -10   7   4   47.06    2.49
 -10   7   4   48.25    2.45
   3 -10   4   50.65    2.46
   3 -10   4   47.49    2.52
  -7   0  -4   19.97    1.17
   7  -7  -4   18.69    1.12
  -7   0  -4   19.21    1.00
   0   7  -4   19.81    1.14
   7  -7  -4   18.78    1.13
  -7   0  -4   19.06    1.16
   0   7  -4   19.12    1.09
   7   0   4   22.75    1.14
   0  -7   4   24.40    1.18
  -7   7   4   23.18    1.09
   0  -7   4   23.59    1.17
  -7   7   4   23.37    1.21
   4  -7  -4  123.71    5.78
  -7   3  -4  124.79    5.74
   4  -7  -4  128.56    5.91
   3   4  -4  127.40    5.77
  -7   3  -4  126.84    5.84
   3   4  -4  123.80    5.78
  -3  -4   4  124.06    5.82
   7  -3   4  121.33    5.92
  -4   7   4  123.90    5.83
   7  -3   4  126.21    5.70
  -3  -4   4  122.44    5.84
   1  -7  -4   34.54    1.76
   1  -7  -4   35.03    1.71
   6   1  -4   35.76    1.72
  -7   6  -4   36.36    1.72
  -7   6  -4   34.81    1.71
   1  -7  -4   35.47    1.58
   6   1  -4   34.07    1.67
  -6  -1   4   31.75    1.59
  -1   7   4   31.45    1.68
   7  -6   4   30.17    1.74
   7  -6   4   31.35    1.54
  -6  -1   4   31.03    1.74
  -7   9  -4   60.82    3.20
  -2  -7  -4   64.53    3.13
   9  -2  -4   61.11    3.11
  -7   9  -4   63.24    3.16
  -2  -7  -4   64.57    3.27
   9  -2  -4   62.16    3.18
   9  -2  -4   62.68    3.15
  -7   9  -4   62.85    2.99
   7  -9   4   71.31    3.30
   2   7   4   70.33    3.21
   2   7   4   70.60    3.12
  -9   2   4   69.02    3.25
  -9   2   4   73.41    3.18
  12  -5  -4    0.70    0.26
  12  -5  -4    0.49    0.20
  -7  12  -4    0.60    0.29
  -5  -7  -4    0.71    0.28
  -7  12  -4    1.05    0.25
  -7  12  -4    0.84    0.17
  -5  -7  -4    0.87    0.27
   5   7   4    1.12    0.20
   7 -12   4    0.94    0.32
   5   7   4    1.25    0.32
 -12   5   4    1.49    0.37
 -12   5   4    1.32    0.30
  -7  15  -4   11.21    0.92
  -7  15  -4   11.89    0.72
  -8  -7  -4   11.18    0.90
  15  -8  -4   10.16    0.81
  -8  -7  -4   11.50    0.91
  15  -8  -4   10.77    0.80
 -15   8   4   10.39    0.86
   7 -15   4   10.57    0.91
 -15   8   4   10.20    0.84
   7 -15   4   10.98    0.79
   8   7   4   11.47    0.90
  12  -8  -4   54.02    2.76
  -4  12  -4   53.34    2.65
  -8  -4  -4   51.08    2.82
  -4  12  -4   52.97    2.81
  -8  -4  -4   52.19    2.79
  12  -8  -4   50.87    2.74
   4 -12   4   58.40    2.75
   8   4   4   59.98    2.82
 -12   8   4   59.29    2.77
 -12   8   4   58.66    2.82
   4 -12   4   57.55    2.86
   9  -8  -4   57.49    2.84
   9  -8  -4   56.10    2.87
  -1   9  -4   57.63    2.78
  -8  -1  -4   58.00    2.90
  -1   9  -4   57.62    2.87
  -8  -1  -4   56.92    2.91
  -9   8   4   59.17    2.79
  -9   8   4   61.36    2.91
   1  -9   4   58.64    2.86
   8   1   4   59.20    2.85
   1  -9   4   57.73    2.90
  -6   8   4    6.02    0.37
  -2  -6   4    7.11    0.53
   8  -2   4    5.75    0.53
   8  -2   4    5.84    0.46
  -2  -6   4    5.40    0.45
  -6   8   4    5.56    0.53
   5   3  -4   47.07    2.24
  -8   5  -4   45.03    2.29
   5   3  -4   47.88    2.28
   3  -8  -4   45.05    2.27
  -8   5  -4   46.28    2.24
   3  -8  -4   46.53    2.34
  -3   8   4   45.77    2.29
  -5  -3   4   44.75    2.20
   8  -5   4   45.76    2.15
  -5  -3   4   47.55    2.33
   8  -5   4   44.30    2.33
   0  -8  -4   27.20    1.36
   8   0  -4   26.65    1.43
   8   0  -4   25.34    1.47
  -8   8  -4   29.14    1.47
   0  -8  -4   27.72    1.53
   8   0  -4   26.84    1.36
  -8   8  -4   26.86    1.49
   0   8   4   27.96    1.45
  -8   0   4   27.82    1.53
   8  -8   4   28.56    1.29
   0   8   4   28.79    1.50
   8  -8   4   29.00    1.54
  11  -3  -4   27.23    1.58
  -3  -8  -4   29.71    1.54
  -8  11  -4   28.31    1.54
  11  -3  -4   28.50    1.49
  -8  11  -4   28.81    1.64
  -8  11  -4   27.81    1.39
  -3  -8  -4   27.22    1.63
 -11   3   4   32.48    1.69
   3   8   4   29.94    1.50
   8 -11   4   31.59    1.69
   3   8   4   29.21    1.61
 -11   3   4   31.28    1.57
  14  -6  -4    8.75    0.68
  -6  -8  -4    8.82    0.78
  -8  14  -4    8.02    0.65
  -8  14  -4    8.60    0.78
  -6  -8  -4    9.18    0.75
  -8  14  -4    8.73    0.58
  14  -6  -4    9.90    0.75
   8 -14   4    9.78    0.87
 -14   6   4   10.01    0.76
 -14   6   4    8.92    0.82
   6   8   4    8.20    0.78
  -8  17  -4    2.48    0.52
  -9  -8  -4    2.37    0.50
  17  -9  -4    2.24    0.46
  17  -9  -4    2.61    0.43
  -9  -8  -4    1.79    0.46
   8 -17   4    2.58    0.42
   9   8   4    2.70    0.51
 -17   9   4    2.00    0.48
   8 -17   4    2.15    0.50
 -17   9   4    2.66    0.52
  14  -9  -4   35.73    1.99
  14  -9  -4   35.33    1.99
  -9  -5  -4   37.75    2.07
  -5  14  -4   38.90    1.91
  -9  -5  -4   38.49    2.09
  -5  14  -4   39.01    2.09
   5 -14   4   38.14    1.97
 -14   9   4   38.98    2.08
   9   5   4   37.09    2.06
   5 -14   4   38.38    2.11
 -14   9   4   36.84    2.02
  11  -9  -4   43.77    2.26
  -2  11  -4   45.85    2.18
  11  -9  -4   44.85    2.24
  -9  -2  -4   42.17    2.29
  -9  -2  -4   42.99    2.30
  -2  11  -4   45.03    2.30
   2 -11   4   43.24    2.31
   2 -11   4   44.26    2.24
   9   2   4   41.50    2.25
 -11   9   4   44.87    2.20
 -11   9   4   43.69    2.29
   1   8  -4   41.53    2.00
   8  -9  -4   40.80    2.03
   8  -9  -4   40.76    2.07
  -9   1  -4   45.23    2.11
  -9   1  -4   42.08    2.09
   1   8  -4   40.25    2.03
  -9   1  -4   40.86    1.87
   9  -1   4   36.90    1.99
  -1  -8   4   37.99    2.04
  -8   9   4   36.41    2.07
  -1  -8   4   39.04    2.04
  -8   9   4   37.39    1.90
   5  -9  -4   78.61    3.63
   4   5  -4   76.67    3.60
   4   5  -4   74.15    3.61
  -9   4  -4   79.43    3.68
   5  -9  -4   77.36    3.72
  -9   4  -4   76.19    3.57
   9  -4   4   73.61    3.54
  -5   9   4   74.75    3.67
  -4  -5   4   75.26    3.68
  -4  -5   4   75.92    3.62
   9  -4   4   72.90    3.73
   7   2  -4   51.84    2.59
  -9   7  -4   51.66    2.58
   7   2  -4   52.22    2.52
   2  -9  -4   51.39    2.40
   2  -9  -4   52.23    2.65
  -9   7  -4   51.52    2.57
   2  -9  -4   50.32    2.56
   9  -7   4   52.79    2.41
  -2   9   4   53.67    2.58
  -7  -2   4   51.20    2.49
  -7  -2   4   54.21    2.64
  -9  10  -4   14.09    0.84
  -1  -9  -4   13.07    0.89
  10  -1  -4   12.81    0.86
  -1  -9  -4   13.99    0.76
  10  -1  -4   12.51    0.72
  10  -1  -4   12.77    0.79
  -9  10  -4   11.73    0.89
 -10   1   4   13.71    0.93
   1   9   4   11.94    0.81
   9 -10   4   12.46    0.65
   9 -10   4   12.04    0.90
   1   9   4   12.50    0.85
  -9  13  -4    1.56    0.30
  -4  -9  -4    1.37    0.35
  -4  -9  -4    1.72    0.33
  -9  13  -4    1.77    0.25
  13  -4  -4    1.83    0.32
  -9  13  -4    1.91    0.42
  13  -4  -4    1.72    0.35
   9 -13   4    0.71    0.33
   4   9   4    0.88    0.32
 -13   4   4    1.30    0.38
 -13   4   4    1.72    0.33
   4   9   4    1.12    0.26
  -7  -9  -4   36.65    2.09
  -7  -9  -4   35.22    2.03
  -9  16  -4   37.19    2.11
  16  -7  -4   36.11    2.02
  16  -7  -4   37.39    1.97
   9 -16   4   36.40    2.16
 -16   7   4   36.29    2.02
   9 -16   4   38.24    1.95
   7   9   4   35.53    2.07
 -16   7   4   38.08    2.10
  -9  19  -4    2.89    0.59
 -10  -9  -4    3.61    0.63
 -10  -9  -4    2.89    0.54
  19 -10  -4    2.69    0.50
 -19  10   4    4.11    0.64
   9 -19   4    4.89    0.71
 -19  10   4    5.11    0.65
  10   9   4    3.73    0.64
 -10  -6  -4   10.70    0.90
  -6  16  -4    9.67    0.94
 -10  -6  -4   10.91    0.92
  -6  16  -4   11.11    0.77
  16 -10  -4    9.94    0.83
  16 -10  -4   11.05    0.85
 -16  10   4   12.49    0.96
 -16  10   4   11.02    0.90
   6 -16   4   12.04    0.82
  10   6   4   12.94    0.97
   6 -16   4   12.09    1.00
  -3  13  -4   33.57    1.75
 -10  -3  -4   32.29    1.73
 -10  -3  -4   33.67    1.76
  13 -10  -4   32.92    1.70
  -3  13  -4   33.22    1.60
  13 -10  -4   31.26    1.66
   3 -13   4   25.79    1.69
 -13  10   4   27.01    1.59
 -13  10   4   27.95    1.71
   3 -13   4   28.50    1.63
  10   3   4   25.59    1.65
 -10   0  -4   45.55    2.49
  10 -10  -4   49.20    2.50
 -10   0  -4   49.97    2.53
   0  10  -4   49.17    2.41
   0  10  -4   47.61    2.45
  10 -10  -4   47.78    2.43
  10   0   4   50.32    2.45
 -10  10   4   48.72    2.35
 -10  10   4   51.67    2.55
   0 -10   4   49.89    2.50
   0 -10   4   45.05    2.45
 -10   3  -4   41.87    2.02
 -10   3  -4   42.42    2.18
   3   7  -4   42.06    2.13
   7 -10  -4   43.35    2.20
   7 -10  -4   43.64    2.13
   3   7  -4   42.18    2.11
  10  -3   4   40.87    2.08
  -3  -7   4   40.83    2.12
  -7  10   4   41.09    1.93
  -7  10   4   41.61    2.19
  10  -3   4   40.81    2.19
  -3  -7   4   43.51    2.18
 -10   6  -4   25.37    1.35
   6   4  -4   26.35    1.41
   4 -10  -4   25.18    1.39
   6   4  -4   25.69    1.33
 -10   6  -4   26.01    1.41
   4 -10  -4   25.18    1.44
  10  -6   4   25.21    1.44
  10  -6   4   24.50    1.26
  -6  -4   4   26.67    1.47
  -6  -4   4   24.79    1.30
  -4  10   4   23.19    1.42
 -10   9  -4    0.97    0.26
   1 -10  -4    1.29    0.18
   9   1  -4    0.93    0.23
 -10   9  -4    0.89    0.30
   1 -10  -4    1.05    0.30
   9   1  -4    0.97    0.27
  -1  10   4    0.91    0.27
  10  -9   4    0.50    0.25
  -9  -1   4    0.75    0.17
  -9  -1   4    0.59    0.33
  -1  10   4    0.86    0.26
  10  -9   4    0.96    0.15
  -2 -10  -4   24.86    1.49
  12  -2  -4   28.08    1.48
  -2 -10  -4   27.12    1.37
 -10  12  -4   24.24    1.49
 -10  12  -4   25.64    1.39
  12  -2  -4   24.25    1.32
  10 -12   4   23.80    1.52
 -12   2   4   24.48    1.36
   2  10   4   25.88    1.37
  10 -12   4   23.98    1.22
 -12   2   4   25.02    1.51
   2  10   4   24.43    1.45
  15  -5  -4   94.20    4.55
 -10  15  -4   91.59    4.47
  15  -5  -4   92.66    4.50
  -5 -10  -4   91.85    4.66
 -10  15  -4   89.54    4.62
  -5 -10  -4   93.06    4.52
  10 -15   4   98.00    4.72
 -15   5   4   94.71    4.51
   5  10   4   91.36    4.57
 -15   5   4   95.16    4.63
  -8 -10  -4    1.79    0.46
  18  -8  -4    2.08    0.43
 -10  18  -4    2.01    0.51
  -8 -10  -4    1.99    0.45
 -18   8   4    1.90    0.45
   8  10   4    1.20    0.44
 -18   8   4    1.37    0.45
  10 -18   4    2.07    0.52
 -11 -10  -4    9.16    0.91
  21 -11  -4    9.89    0.90
 -11 -10  -4    9.39    0.90
 -10  21  -4    9.34    0.96
 -21  11   4   10.49    0.98
  10 -21   4   10.30    1.05
 -21  11   4   10.59    0.94
  11  10   4    9.75    0.95
 -11  -7  -4    0.44    0.32
  18 -11  -4    0.40    0.29
 -11  -7  -4    0.53    0.39
  18 -11  -4    0.08    0.32
  -7  18  -4    0.18    0.36
   7 -18   4   -0.01    0.35
 -18  11   4    0.41    0.35
  11   7   4    0.21    0.36
 -18  11   4    0.87    0.44
  15 -11  -4    7.43    0.67
 -11  -4  -4    6.10    0.73
  -4  15  -4    6.04    0.67
  -4  15  -4    8.11    0.62
 -11  -4  -4    6.57    0.69
  15 -11  -4    6.17    0.63
  11   4   4    5.51    0.65
   4 -15   4    4.75    0.59
 -15  11   4    5.03    0.59
 -15  11   4    4.81    0.73
   4 -15   4    4.79    0.66
  -1  12  -4   54.85    2.65
 -11  -1  -4   53.63    2.76
 -11  -1  -4   53.68    2.78
  12 -11  -4   54.44    2.69
  12 -11  -4   55.92    2.76
  -1  12  -4   54.47    2.73
   1 -12   4   51.34    2.76
 -12  11   4   51.02    2.78
  11   1   4   52.29    2.70
 -12  11   4   50.59    2.60
   1 -12   4   53.88    2.70
 -11   2  -4   44.01    2.37
 -11   2  -4   47.37    2.14
   9 -11  -4   45.38    2.29
   9 -11  -4   47.14    2.38
   2   9  -4   47.48    2.31
   2   9  -4   46.00    2.29
  -2  -9   4   44.01    2.34
  11  -2   4   43.54    2.37
  11  -2   4   46.23    2.29
  -9  11   4   42.79    2.37
  -9  11   4   43.85    2.13
  -2  -9   4   45.20    2.32
 -11   5  -4   97.98    4.51
   6 -11  -4   99.36    4.71
   6 -11  -4   97.22    4.57
 -11   5  -4   97.44    4.64
   5   6  -4   98.45    4.54
   5   6  -4   95.67    4.58
  -5  -6   4   96.03    4.59
  -5  -6   4   96.12    4.65
  -6  11   4   91.37    4.63
  11  -5   4   92.95    4.70
  11  -5   4   95.96    4.49
   8   3  -4   21.96    1.28
   3 -11  -4   23.09    1.32
 -11   8  -4   22.94    1.27
 -11   8  -4   23.47    1.27
   8   3  -4   22.79    1.18
   3 -11  -4   24.75    1.27
  -8  -3   4   20.47    1.32
  -8  -3   4   19.18    1.12
  11  -8   4   19.40    1.29
  11  -8   4   20.69    1.09
  -3  11   4   19.99    1.24
   0 -11  -4  103.26    5.32
  11   0  -4  108.51    5.12
   0 -11  -4  107.83    5.07
  11   0  -4  108.29    5.21
 -11  11  -4  110.40    5.25
 -11  11  -4  109.66    5.19
  11   0  -4  108.68    5.15
  11 -11   4  108.40    5.35
   0  11   4  110.17    5.17
  11 -11   4  109.29    4.97
 -11   0   4  110.35    5.30
   0  11   4  112.88    5.21
  14  -3  -4   22.05    1.26
 -11  14  -4   20.57    1.41
  -3 -11  -4   21.80    1.28
  14  -3  -4   19.75    1.34
  -3 -11  -4   22.77    1.42
 -11  14  -4   23.07    1.29
  11 -14   4   24.39    1.48
 -14   3   4   23.27    1.31
 -14   3   4   22.73    1.45
   3  11   4   23.34    1.27
   3  11   4   23.67    1.40
  -6 -11  -4   18.34    1.21
 -11  17  -4   17.16    1.32
  -6 -11  -4   18.10    1.28
  17  -6  -4   16.85    1.22
 -11  17  -4   18.05    1.13
  11 -17   4   18.07    1.36
 -17   6   4   20.04    1.22
 -17   6   4   18.35    1.33
   6  11   4   20.01    1.31
  -9 -11  -4    0.51    0.35
  20  -9  -4    0.22    0.30
 -11  20  -4    0.25    0.40
  -9 -11  -4   -0.55    0.30
 -20   9   4    0.63    0.41
 -20   9   4   -0.15    0.36
  11 -20   4    0.31    0.40
   9  11   4   -0.08    0.34
 -11  23  -4    0.41    0.45
 -12 -11  -4   -0.27    0.34
  23 -12  -4    0.25    0.38
 -12 -11  -4    0.05    0.40
 -23  12   4    0.19    0.42
  11 -23   4    0.09    0.43
  12  11   4   -0.20    0.40
 -12  -8  -4    1.45    0.48
  -8  20  -4    1.95    0.54
  20 -12  -4    1.72    0.45
 -12  -8  -4    1.50    0.46
 -20  12   4    0.47    0.40
   8 -20   4    0.62    0.44
  12   8   4    1.46    0.46
 -20  12   4    0.53    0.37
  -5  17  -4   15.62    1.04
 -12  -5  -4   16.59    1.14
 -12  -5  -4   13.92    1.18
  17 -12  -4   16.54    1.12
  17 -12  -4   16.05    1.10
  -5  17  -4   16.60    1.18
  12   5   4   16.42    1.17
 -17  12   4   15.22    1.19
   5 -17   4   16.31    1.06
 -17  12   4   14.76    1.07
   5 -17   4   15.78    1.19
  14 -12  -4   42.88    2.38
  14 -12  -4   43.58    2.33
  -2  14  -4   44.77    2.29
  -2  14  -4   44.54    2.38
 -12  -2  -4   44.10    2.43
 -12  -2  -4   45.18    2.42
 -14  12   4   45.36    2.44
   2 -14   4   46.42    2.34
   2 -14   4   46.11    2.45
  12   2   4   42.80    2.37
 -14  12   4   44.81    2.26
 -12   1  -4    0.47    0.27
  11 -12  -4    1.03    0.31
   1  11  -4    1.31    0.33
   1  11  -4    0.96    0.30
 -12   1  -4    1.31    0.36
  -1 -11   4    0.71    0.30
 -11  12   4    0.63    0.34
  12  -1   4    0.78    0.29
  -1 -11   4    0.62    0.27
  12  -1   4    0.57    0.27
   4   8  -4   29.31    1.61
   8 -12  -4   28.84    1.72
 -12   4  -4   30.03    1.72
   8 -12  -4   29.98    1.64
 -12   4  -4   29.21    1.54
   4   8  -4   29.26    1.66
  -4  -8   4   31.49    1.64
  -8  12   4   32.75    1.76
  12  -4   4   32.08    1.74
  -4  -8   4   33.58    1.75
  12  -4   4   31.99    1.61
 -12   7  -4    2.63    0.41
   5 -12  -4    3.17    0.44
   7   5  -4    2.83    0.43
   7   5  -4    2.71    0.35
   5 -12  -4    2.91    0.45
 -12   7  -4    3.85    0.43
  12  -7   4    2.14    0.39
  -5  12   4    2.52    0.44
  12  -7   4    2.02    0.31
  -7  -5   4    2.59    0.33
  -7  -5   4    3.20    0.56
 -12  10  -4   95.62    4.79
  10   2  -4   98.25    4.79
   2 -12  -4   98.38    4.57
  10   2  -4   99.61    4.68
 -12  10  -4   98.68    4.78
   2 -12  -4   96.29    4.89
 -10  -2   4   99.66    4.87
  -2  12   4  101.28    4.79
  12 -10   4   97.36    4.90
 -10  -2   4  100.53    4.72
  -2  12   4  104.03    4.78
  12 -10   4  102.58    4.58
  13  -1  -4   46.21    2.39
  -1 -12  -4   44.96    2.36
  -1 -12  -4   45.92    2.56
 -12  13  -4   43.85    2.43
 -12  13  -4   47.03    2.56
  13  -1  -4   47.09    2.51
 -13   1   4   48.53    2.39
   1  12   4   51.59    2.53
   1  12   4   51.17    2.45
  12 -13   4   51.94    2.63
 -13   1   4   49.95    2.62
  -4 -12  -4    6.65    0.75
 -12  16  -4    8.18    0.82
  16  -4  -4    7.15    0.71
 -12  16  -4    6.99    0.61
  -4 -12  -4    7.15    0.68
  12 -16   4    5.97    0.76
 -16   4   4    5.03    0.80
 -16   4   4    7.46    0.69
   4  12   4    6.95    0.73
  -7 -12  -4    0.35    0.35
  19  -7  -4    0.24    0.29
  -7 -12  -4    0.40    0.33
 -12  19  -4    0.13    0.42
 -19   7   4    0.09    0.35
   7  12   4    0.03    0.33
 -19   7   4    0.42    0.42
  12 -19   4    0.46    0.45
 -10 -12  -4    0.69    0.41
 -12  22  -4    0.56    0.43
 -10 -12  -4    0.59    0.42
  22 -10  -4    0.46    0.36
 -22  10   4    0.57    0.41
  12 -22   4   -0.21    0.42
  10  12   4    0.72    0.42
  25 -13  -4    0.59    0.40
 -12  25  -4    0.55    0.49
 -13 -12  -4    1.34    0.54
 -13 -12  -4    0.71    0.50
  13  12   4    0.80    0.54
  12 -25   4    0.34    0.49
 -25  13   4    0.84    0.47
  -9  22  -4    5.87    0.83
 -13  -9  -4    5.81    0.81
 -13  -9  -4    4.89    0.69
  22 -13  -4    4.53    0.67
   9 -22   4    5.22    0.86
  13   9   4    3.44    0.69
 -22  13   4    4.16    0.68
 -22  13   4    5.41    0.83
  19 -13  -4   19.94    1.33
 -13  -6  -4   19.76    1.35
  -6  19  -4   20.04    1.40
 -13  -6  -4   20.35    1.45
  19 -13  -4   18.36    1.28
  13   6   4   17.43    1.36
 -19  13   4   21.64    1.32
 -19  13   4   20.72    1.42
   6 -19   4   21.37    1.45
  -3  16  -4   57.65    3.07
 -13  -3  -4   57.42    3.08
  16 -13  -4   59.60    3.00
 -13  -3  -4   57.60    3.12
  -3  16  -4   58.19    2.95
  16 -13  -4   57.58    3.07
 -16  13   4   60.00    3.12
   3 -16   4   59.30    2.99
   3 -16   4   64.54    3.18
 -16  13   4   57.16    2.94
  13   3   4   56.91    3.06
   0  13  -4    4.96    0.60
   0  13  -4    5.63    0.60
  13 -13  -4    5.03    0.64
 -13   0  -4    6.07    0.61
  13 -13  -4    5.22    0.59
 -13   0  -4    4.47    0.65
   0 -13   4    6.07    0.66
  13   0   4    4.97    0.60
   0 -13   4    5.75    0.60
 -13  13   4    4.98    0.69
   3  10  -4   16.85    1.09
 -13   3  -4   15.30    0.90
  10 -13  -4   17.06    1.06
   3  10  -4   17.22    1.05
 -13   3  -4   15.24    1.14
  10 -13  -4   15.61    1.13
  -3 -10   4   19.33    1.17
 -10  13   4   17.44    1.21
  13  -3   4   19.59    1.16
  13  -3   4   18.50    1.06
  -3 -10   4   17.81    1.10
   7 -13  -4    1.20    0.29
 -13   6  -4    0.91    0.25
   7 -13  -4    1.54    0.38
   6   7  -4    0.87    0.25
   6   7  -4    1.44    0.34
 -13   6  -4    0.50    0.30
  -6  -7   4    1.74    0.41
  -7  13   4    1.48    0.38
  13  -6   4    0.97    0.24
  -6  -7   4    0.98    0.25
  13  -6   4    0.65    0.29
   9   4  -4   20.13    1.10
 -13   9  -4   19.87    1.21
   4 -13  -4   19.14    1.18
   4 -13  -4   19.21    1.25
   9   4  -4   19.03    1.22
 -13   9  -4   19.12    1.19
  -9  -4   4   19.51    1.09
  13  -9   4   19.09    1.26
  -9  -4   4   19.41    1.28
  -4  13   4   19.67    1.27
  13  -9   4   19.06    1.03
 -13  12  -4    9.04    0.69
  12   1  -4    7.74    0.60
 -13  12  -4    8.68    0.76
  12   1  -4    7.22    0.70
  12   1  -4    7.66    0.58
   1 -13  -4    6.38    0.73
  -1  13   4    6.52    0.71
 -12  -1   4    6.88    0.78
  -1  13   4    6.75    0.66
  15  -2  -4    5.72    0.64
 -13  15  -4    5.05    0.69
 -13  15  -4    5.38    0.54
  -2 -13  -4    5.62    0.65
 -15   2   4    3.70    0.65
   2  13   4    4.07    0.59
  13 -15   4    4.37    0.66
 -15   2   4    4.58    0.55
   2  13   4    5.50    0.59
 -13  18  -4   26.34    1.67
  18  -5  -4   26.17    1.59
  -5 -13  -4   24.10    1.61
 -18   5   4   24.83    1.50
   5  13   4   21.01    1.54
  13 -18   4   26.34    1.70
 -18   5   4   25.44    1.64
  -8 -13  -4    1.42    0.47
 -13  21  -4    0.76    0.44
  21  -8  -4    0.68    0.39
  13 -21   4    0.53    0.46
 -21   8   4    0.96    0.44
   8  13   4    0.51    0.39
  24 -11  -4   -0.11    0.35
 -11 -13  -4    0.26    0.44
 -13  24  -4    0.35    0.45
 -24  11   4   -0.33    0.36
  13 -24   4   -0.51    0.41
  11  13   4   -0.55    0.38
 -13  27  -4    3.06    0.75
  27 -14  -4    3.04    0.64
 -14 -13  -4    1.98    0.62
  13 -27   4    2.75    0.75
  14  13   4    1.17    0.57
 -14 -10  -4   -0.49    0.37
 -10  24  -4    0.72    0.46
 -14 -10  -4    0.94    0.50
  24 -14  -4    0.51    0.39
  14  10   4    0.28    0.46
  10 -24   4    0.91    0.57
 -24  14   4    0.62    0.53
  21 -14  -4    3.45    0.56
 -14  -7  -4    3.94    0.62
  -7  21  -4    3.48    0.67
 -14  -7  -4    4.14    0.70
  14   7   4    3.48    0.66
   7 -21   4    3.01    0.66
 -21  14   4    2.02    0.58
  18 -14  -4    7.34    0.68
  -4  18  -4    5.72    0.75
 -14  -4  -4    5.66    0.75
 -14  -4  -4    5.74    0.67
  18 -14  -4    6.53    0.76
  14   4   4    5.58    0.72
   4 -18   4    5.02    0.76
 -18  14   4    5.70    0.86
  15 -14  -4    1.26    0.37
  -1  15  -4    1.27    0.37
 -14  -1  -4    2.16    0.50
  -1  15  -4    1.87    0.42
  15 -14  -4    1.40    0.44
 -14  -1  -4    1.19    0.40
 -15  14   4    1.32    0.47
   1 -15   4    2.21    0.45
  14   1   4    1.84    0.45
   1 -15   4    1.14    0.39
   2  12  -4    5.17    0.58
  12 -14  -4    4.86    0.58
  12 -14  -4    5.32    0.66
 -14   2  -4    5.91    0.71
   2  12  -4    5.11    0.61
  -2 -12   4    5.28    0.61
 -12  14   4    5.64    0.72
  14  -2   4    5.22    0.65
  14  -2   4    5.42    0.61
  -2 -12   4    4.95    0.65
   9 -14  -4   65.48    3.27
 -14   5  -4   65.02    3.16
 -14   5  -4   65.10    3.38
   5   9  -4   69.09    3.33
   9 -14  -4   66.11    3.41
   5   9  -4   64.68    3.23
  14  -5   4   65.16    3.22
  -9  14   4   64.61    3.38
  -5  -9   4   68.21    3.30
  -5  -9   4   66.12    3.36
  14  -5   4   67.62    3.40
   6 -14  -4   22.62    1.42
   8   6  -4   23.44    1.26
   8   6  -4   20.56    1.36
 -14   8  -4   22.53    1.32
   6 -14  -4   23.82    1.36
 -14   8  -4   20.67    1.36
  -6  14   4   22.57    1.43
  14  -8   4   25.17    1.26
  -8  -6   4   22.48    1.27
  -8  -6   4   22.77    1.46
  14  -8   4   23.11    1.42
 -14  11  -4   19.24    1.29
 -14  11  -4   20.31    1.32
  11   3  -4   22.38    1.37
   3 -14  -4   21.39    1.38
  11   3  -4   23.29    1.22
  -3  14   4   21.12    1.34
  -3  14   4   21.78    1.38
 -11  -3   4   21.52    1.20
 -11  -3   4   22.93    1.48
  14 -11   4   21.51    1.41
 -14  14  -4   17.13    1.15
   0 -14  -4   18.59    1.29
 -14  14  -4   17.78    1.27
  14   0  -4   17.83    1.23
   0  14   4   19.13    1.25
   0  14   4   19.91    1.22
 -14   0   4   18.00    1.32
 -14   0   4   18.34    1.09
  14 -14   4   18.98    1.30
 -14  17  -4    7.02    0.67
 -14  17  -4    8.01    0.88
  17  -3  -4    8.65    0.81
  -3 -14  -4    7.96    0.81
 -17   3   4    8.89    0.95
   3  14   4    8.07    0.81
  14 -17   4    8.02    0.87
 -14  20  -4    2.18    0.56
  20  -6  -4    2.10    0.49
  -6 -14  -4    1.82    0.51
  14 -20   4    1.46    0.52
 -20   6   4    1.43    0.53
   6  14   4    3.17    0.62
  -9 -14  -4    5.35    0.74
  23  -9  -4    6.30    0.77
 -14  23  -4    4.87    0.78
 -23   9   4    3.95    0.72
   9  14   4    4.45    0.78
  14 -23   4    3.28    0.73
 -14  26  -4    4.17    0.79
  26 -12  -4    3.04    0.65
 -12 -14  -4    2.83    0.69
  14 -26   4    3.54    0.79
  12  14   4    4.21    0.80
 -26  12   4    3.58    0.70
 -15 -11  -4    1.20    0.55
 -11  26  -4    2.72    0.67
  26 -15  -4    1.61    0.53
 -15 -11  -4    1.27    0.55
  15  11   4    1.61    0.57
  11 -26   4    1.02    0.62
  23 -15  -4    8.15    0.85
  -8  23  -4    8.68    0.99
 -15  -8  -4    7.41    0.95
 -15  -8  -4    8.03    0.88
  15   8   4   10.04    0.99
 -23  15   4    7.83    0.94
   8 -23   4    7.80    0.96
  20 -15  -4    0.42    0.32
 -15  -5  -4    0.49    0.41
 -15  -5  -4    0.45    0.37
  20 -15  -4    0.54    0.40
  -5  20  -4    0.50    0.38
   5 -20   4    0.61    0.44
 -20  15   4    0.69    0.49
  15   5   4    0.56    0.41
 -15  -2  -4   18.11    1.44
  17 -15  -4   22.69    1.36
  -2  17  -4   23.93    1.38
  17 -15  -4   20.84    1.43
  -2  17  -4   21.77    1.41
 -15  -2  -4   19.54    1.40
   2 -17   4   22.12    1.39
 -17  15   4   21.75    1.54
   2 -17   4   21.48    1.47
  15   2   4   22.28    1.45
   1  14  -4   10.80    0.88
  14 -15  -4   12.43    0.98
 -15   1  -4   11.61    0.98
   1  14  -4    9.27    0.85
  14 -15  -4    9.99    0.82
 -14  15   4   11.30    1.01
  -1 -14   4   10.87    0.91
  15  -1   4   10.93    0.96
  -1 -14   4   11.61    0.93
  15  -1   4   11.46    0.89
   4  11  -4   28.55    1.65
  11 -15  -4   26.84    1.58
 -15   4  -4   30.01    1.71
  11 -15  -4   29.08    1.71
   4  11  -4   30.45    1.58
  15  -4   4   26.92    1.67
  -4 -11   4   25.57    1.59
 -11  15   4   28.68    1.75
  15  -4   4   26.71    1.57
  -4 -11   4   26.77    1.67
 -15   7  -4   23.08    1.47
   7   8  -4   24.16    1.47
   7   8  -4   24.43    1.35
   8 -15  -4   23.58    1.53
 -15   7  -4   25.42    1.37
   8 -15  -4   24.09    1.43
  -7  -8   4   24.44    1.38
  15  -7   4   23.77    1.34
  -8  15   4   25.92    1.59
  -7  -8   4   23.99    1.54
  15  -7   4   22.88    1.50
 -15  10  -4    0.17    0.26
   5 -15  -4    0.23    0.31
 -15  10  -4    0.25    0.29
  10   5  -4   -0.30    0.27
  10   5  -4    0.21    0.21
   5 -15  -4    0.16    0.25
  15 -10   4    0.65    0.22
  15 -10   4    0.25    0.31
 -10  -5   4    0.76    0.25
 -10  -5   4    0.14    0.36
  -5  15   4    0.38    0.39
  13   2  -4   29.86    1.77
  13   2  -4   30.83    1.61
 -15  13  -4   31.41    1.72
   2 -15  -4   31.81    1.85
 -15  13  -4   29.78    1.79
  -2  15   4   28.68    1.73
  15 -13   4   28.55    1.82
  -2  15   4   29.62    1.75
 -13  -2   4   29.59    1.85
  16  -1  -4    4.18    0.63
 -15  16  -4    6.19    0.77
  -1 -15  -4    5.53    0.69
 -15  16  -4    5.21    0.59
  15 -16   4    5.80    0.76
   1  15   4    6.77    0.69
   1  15   4    6.24    0.69
 -16   1   4    5.11    0.84
 -15  19  -4    0.28    0.39
  -4 -15  -4   -0.33    0.29
  19  -4  -4    0.09    0.31
  15 -19   4   -0.36    0.39
   4  15   4   -0.49    0.30
 -19   4   4   -0.23    0.38
 -15  22  -4    4.78    0.77
  22  -7  -4    4.38    0.70
  -7 -15  -4    4.99    0.76
  15 -22   4    5.63    0.82
   7  15   4    2.53    0.62
 -22   7   4    4.24    0.75
  25 -10  -4    2.24    0.57
 -10 -15  -4    1.95    0.61
 -15  25  -4    2.23    0.67
 -25  10   4    2.90    0.68
  10  15   4    2.32    0.62
  15 -25   4    2.23    0.68
  28 -13  -4    0.42    0.47
 -15  28  -4    0.75    0.53
 -13 -15  -4    0.39    0.50
  13  15   4    0.68    0.56
  15 -28   4    0.28    0.59
 -16 -12  -4    0.68    0.53
 -12  28  -4    0.52    0.51
  12 -28   4   -0.03    0.52
  16  12   4    0.22    0.49
 -16  -9  -4    0.05    0.41
 -16  -9  -4    1.04    0.51
  25 -16  -4    0.49    0.39
  -9  25  -4    1.51    0.54
 -25  16   4    1.19    0.56
   9 -25   4    0.63    0.55
  16   9   4    0.46    0.48
 -16  -6  -4    3.89    0.66
 -16  -6  -4    3.77    0.73
  -6  22  -4    5.39    0.74
  22 -16  -4    4.98    0.69
   6 -22   4    4.94    0.81
  16   6   4    3.86    0.72
 -22  16   4    4.81    0.80
 -16  -3  -4    0.99    0.45
  19 -16  -4    1.51    0.47
  -3  19  -4    1.64    0.48
 -16  -3  -4    1.20    0.42
  19 -16  -4    1.05    0.39
 -19  16   4    0.61    0.48
  16   3   4    0.82    0.44
   3 -19   4    0.55    0.45
   0  16  -4    2.02    0.44
  16 -16  -4    1.78    0.41
 -16   0  -4    1.73    0.51
   0  16  -4    2.05    0.45
  16 -16  -4    2.60    0.54
 -16  16   4    1.56    0.54
   0 -16   4    2.45    0.50
  16   0   4    2.25    0.48
  16   0   4    2.45    0.51
   0 -16   4    2.89    0.53
  13 -16  -4   17.92    1.34
   3  13  -4   21.76    1.27
   3  13  -4   17.84    1.26
  13 -16  -4   19.73    1.25
 -16   3  -4   19.90    1.39
  16  -3   4   19.35    1.26
  16  -3   4   21.42    1.36
 -13  16   4   20.89    1.43
  -3 -13   4   18.90    1.34
  -3 -13   4   22.91    1.34
  10 -16  -4   15.10    1.17
 -16   6  -4   14.33    1.14
   6  10  -4   15.66    1.12
   6  10  -4   14.14    0.97
  10 -16  -4   16.49    1.08
  -6 -10   4   15.22    1.18
  16  -6   4   15.35    1.12
 -10  16   4   16.25    1.22
  16  -6   4   15.57    1.02
  -6 -10   4   16.34    1.04
   9   7  -4    4.83    0.47
   7 -16  -4    3.65    0.64
 -16   9  -4    4.18    0.56
 -16   9  -4    3.83    0.54
   9   7  -4    3.32    0.59
   7 -16  -4    3.84    0.52
  16  -9   4    3.70    0.58
  16  -9   4    4.77    0.49
  -7  16   4    4.21    0.68
  -9  -7   4    4.03    0.65
  -9  -7   4    3.51    0.48
 -16  12  -4    1.39    0.37
   4 -16  -4    1.31    0.44
  12   4  -4    2.07    0.49
 -16  12  -4    1.26    0.41
 -12  -4   4    1.90    0.55
  -4  16   4    1.45    0.46
  -4  16   4    1.36    0.39
  16 -12   4    2.30    0.50
 -16  15  -4    2.58    0.55
   1 -16  -4    2.67    0.54
 -16  15  -4    2.03    0.43
  15   1  -4    2.20    0.50
  -1  16   4    4.03    0.58
 -15  -1   4    2.55    0.60
  16 -15   4    2.88    0.61
  -2 -16  -4    2.96    0.60
 -16  18  -4    3.20    0.63
  18  -2  -4    3.02    0.58
 -18   2   4    3.31    0.69
   2  16   4    2.88    0.57
  16 -18   4    4.58    0.71
 -16  21  -4    9.19    1.01
  21  -5  -4   10.30    0.95
  -5 -16  -4   11.11    1.05
  16 -21   4    9.97    1.05
 -21   5   4   10.12    1.04
   5  16   4   11.36    1.03
  -8 -16  -4   19.38    1.52
 -16  24  -4   20.52    1.59
  24  -8  -4   19.77    1.47
 -24   8   4   20.06    1.55
  16 -24   4   19.69    1.63
   8  16   4   20.22    1.54
 -11 -16  -4   -0.15    0.41
  27 -11  -4   -0.50    0.37
 -16  27  -4    0.15    0.48
  16 -27   4    0.42    0.58
  11  16   4   -0.06    0.45
 -27  11   4    0.47    0.50
 -17 -10  -4    0.65    0.53
 -10  27  -4    0.49    0.49
 -17 -10  -4    0.27    0.47
  10 -27   4    0.49    0.57
  17  10   4    0.10    0.46
 -17  -7  -4    3.83    0.71
 -17  -7  -4    3.07    0.71
  -7  24  -4    4.10    0.72
  24 -17  -4    4.05    0.63
 -24  17   4    4.30    0.83
  17   7   4    3.29    0.74
   7 -24   4    4.15    0.81
  21 -17  -4    1.98    0.55
 -17  -4  -4    0.67    0.42
  21 -17  -4    1.64    0.47
 -17  -4  -4    1.31    0.52
  -4  21  -4    1.78    0.52
  17   4   4    1.13    0.49
   4 -21   4    2.00    0.53
 -21  17   4    1.81    0.58
  18 -17  -4    8.27    0.77
 -17  -1  -4    8.01    0.77
  -1  18  -4    6.80    0.75
 -17  -1  -4    5.31    0.83
  -1  18  -4    7.63    0.78
  18 -17  -4    7.37    0.83
  17   1   4    7.13    0.78
  17   1   4    6.01    0.75
 -18  17   4    5.40    0.84
   1 -18   4    6.93    0.83
   2  15  -4    7.27    0.73
   2  15  -4    6.58    0.72
  15 -17  -4    6.99    0.83
  15 -17  -4    6.70    0.70
 -17   2  -4    8.19    0.88
  17  -2   4    7.49    0.75
  17  -2   4    6.78    0.81
  -2 -15   4    6.86    0.81
  -2 -15   4    9.04    0.81
 -15  17   4    7.04    0.97
 -17   5  -4   16.38    1.21
  12 -17  -4   14.11    1.06
   5  12  -4   16.40    1.17
   5  12  -4   14.69    1.02
  12 -17  -4   14.97    1.19
  -5 -12   4   16.03    1.09
  17  -5   4   16.29    1.16
  -5 -12   4   16.05    1.21
  17  -5   4   14.86    1.07
 -12  17   4   18.59    1.36
   9 -17  -4    5.87    0.75
 -17   8  -4    3.96    0.60
   9 -17  -4    4.68    0.57
 -17   8  -4    5.26    0.59
   8   9  -4    3.60    0.61
   8   9  -4    5.10    0.54
  -8  -9   4    4.93    0.73
  17  -8   4    4.14    0.53
  -8  -9   4    5.81    0.61
  -9  17   4    5.38    0.77
  17  -8   4    6.12    0.70
  11   6  -4   15.38    1.15
 -17  11  -4   15.99    1.11
   6 -17  -4   14.52    1.09
   6 -17  -4   17.16    1.21
 -17  11  -4   16.38    1.11
 -11  -6   4   14.54    1.21
  17 -11   4   15.14    1.16
  -6  17   4   16.01    1.23
  -6  17   4   15.31    1.10
 -17  14  -4   -0.05    0.35
  14   3  -4    0.02    0.34
 -17  14  -4    0.24    0.30
   3 -17  -4    0.56    0.38
  17 -14   4    0.45    0.38
 -14  -3   4    0.57    0.44
  -3  17   4    0.50    0.33
  -3  17   4    0.10    0.41
 -17  17  -4    2.54    0.61
 -17  17  -4    3.55    0.54
  17   0  -4    3.58    0.61
   0 -17  -4    3.42    0.62
 -17   0   4    3.83    0.70
  17 -17   4    4.04    0.69
   0  17   4    4.86    0.65
  20  -3  -4    1.08    0.44
 -17  20  -4    1.81    0.56
  -3 -17  -4    1.46    0.54
   3  17   4    0.83    0.44
  17 -20   4    1.04    0.52
 -20   3   4    1.56    0.53
 -17  23  -4    3.89    0.75
  23  -6  -4    4.95    0.70
  -6 -17  -4    3.09    0.65
   6  17   4    4.93    0.76
  17 -23   4    3.73    0.77
 -23   6   4    3.13    0.70
 -17  26  -4    2.81    0.69
  26  -9  -4    1.46    0.51
  -9 -17  -4    1.81    0.60
  17 -26   4    1.55    0.69
 -26   9   4    1.24    0.56
   9  17   4    1.82    0.65
 -18  -8  -4    1.85    0.61
  -8  26  -4    2.05    0.61
 -18  -8  -4    3.41    0.70
   8 -26   4    3.24    0.75
 -26  18   4    1.91    0.70
  18   8   4    1.20    0.57
 -18  -5  -4    1.77    0.54
 -18  -5  -4    1.35    0.54
  23 -18  -4    1.71    0.49
  -5  23  -4    1.38    0.50
  18   5   4    1.00    0.51
 -23  18   4    0.95    0.63
   5 -23   4    0.72    0.52
  20 -18  -4    0.86    0.46
 -18  -2  -4    1.05    0.45
 -18  -2  -4    1.39    0.51
  20 -18  -4    1.18    0.41
  -2  20  -4    2.04    0.50
 -20  18   4    1.26    0.57
  18   2   4    2.11    0.55
   2 -20   4    2.51    0.55
  17 -18  -4    7.66    0.82
  17 -18  -4    8.36    0.76
   1  17  -4    7.19    0.76
 -18   1  -4    8.71    0.90
   1  17  -4    8.85    0.83
  18  -1   4    5.99    0.79
  -1 -17   4    6.25    0.79
  -1 -17   4    6.74    0.81
  18  -1   4    7.63    0.82
 -17  18   4    7.51    0.93
  14 -18  -4    4.01    0.70
   4  14  -4    4.60    0.57
 -18   4  -4    4.72    0.68
   4  14  -4    3.20    0.56
  14 -18  -4    3.82    0.56
  -4 -14   4    2.60    0.57
  18  -4   4    3.65    0.60
 -14  18   4    2.82    0.66
  -4 -14   4    3.91    0.60
  18  -4   4    2.72    0.55
   7  11  -4    7.37    0.81
  11 -18  -4    7.22    0.72
 -18   7  -4    7.03    0.77
  11 -18  -4    8.10    0.87
  -7 -11   4    6.47    0.69
 -11  18   4    6.39    0.85
  -7 -11   4    6.69    0.87
  18  -7   4    6.01    0.73
  18  -7   4    6.44    0.67
   8 -18  -4    1.22    0.44
 -18  10  -4    1.08    0.40
 -18  10  -4    1.19    0.38
  10   8  -4    0.43    0.36
   8 -18  -4    1.09    0.36
  18 -10   4    1.16    0.41
  -8  18   4    0.32    0.43
 -10  -8   4    0.91    0.47
   5 -18  -4   16.26    1.26
 -18  13  -4   19.10    1.24
 -18  13  -4   17.37    1.24
  13   5  -4   17.39    1.26
  -5  18   4   17.56    1.31
 -13  -5   4   16.68    1.37
  -5  18   4   17.67    1.20
  18 -13   4   15.15    1.26
   2 -18  -4    5.31    0.72
  16   2  -4    4.97    0.69
 -18  16  -4    5.16    0.77
 -18  16  -4    4.87    0.61
 -16  -2   4    4.80    0.84
  -2  18   4    5.61    0.74
  18 -16   4    3.82    0.70
  -2  18   4    6.16    0.74
  19  -1  -4   22.99    1.54
 -18  19  -4   22.61    1.60
  -1 -18  -4   21.91    1.57
 -19   1   4   22.20    1.64
  18 -19   4   21.50    1.60
   1  18   4   22.55    1.53
  22  -4  -4   -0.41    0.36
 -18  22  -4   -0.54    0.40
  -4 -18  -4   -0.12    0.41
  18 -22   4    0.22    0.52
   4  18   4   -0.35    0.38
 -22   4   4    0.47    0.48
  -7 -18  -4    6.52    0.91
  25  -7  -4    5.42    0.82
 -18  25  -4    7.13    0.98
  18 -25   4    5.71    0.99
 -25   7   4    5.26    0.89
   7  18   4    4.63    0.82
 -19  -6  -4    6.52    0.97
 -19  -6  -4    7.83    0.93
  -6  25  -4    6.81    0.92
  19   6   4    5.53    0.88
 -25  19   4    5.94    0.95
   6 -25   4    8.14    1.02
 -19  -3  -4    0.88    0.47
 -19  -3  -4    0.09    0.47
  -3  22  -4    0.97    0.45
  22 -19  -4    0.49    0.46
  22 -19  -4    0.96    0.43
 -22  19   4    1.43    0.62
  19   3   4    0.72    0.48
   3 -22   4    0.52    0.45
   0  19  -4    7.26    0.74
   0  19  -4    6.41    0.77
 -19   0  -4    6.25    0.84
  19 -19  -4    8.31    0.91
  19 -19  -4    6.63    0.73
  19   0   4    4.08    0.72
   0 -19   4    5.12    0.75
  19   0   4    5.16    0.77
 -19  19   4    4.83    0.85
  16 -19  -4    1.17    0.46
  16 -19  -4    0.56    0.35
   3  16  -4    1.31    0.43
 -19   3  -4    1.88    0.53
   3  16  -4    1.63    0.40
  -3 -16   4    0.29    0.41
  -3 -16   4    0.97    0.40
  19  -3   4    0.51    0.41
  19  -3   4    0.92    0.39
 -16  19   4    1.67    0.56
 -19   6  -4    2.06    0.52
   6  13  -4    1.70    0.48
  13 -19  -4    3.45    0.54
  13 -19  -4    2.45    0.56
  19  -6   4    3.34    0.55
  -6 -13   4    2.36    0.57
 -13  19   4    4.52    0.76
  -6 -13   4    3.11    0.54
  19  -6   4    1.98    0.51
 -19   9  -4    1.62    0.44
   9  10  -4    1.22    0.45
  10 -19  -4    2.12    0.46
  10 -19  -4    1.89    0.50
 -10  19   4    1.36    0.54
  19  -9   4    1.59    0.46
  -9 -10   4    2.33    0.44
  -9 -10   4    1.18    0.53
  12   7  -4   16.16    1.24
   7 -19  -4   15.86    1.24
 -19  12  -4   15.77    1.14
 -19  12  -4   17.32    1.20
  -7  19   4   15.80    1.15
  19 -12   4   15.06    1.24
  -7  19   4   14.92    1.22
 -12  -7   4   15.04    1.30
   4 -19  -4    0.02    0.37
 -19  15  -4    0.08    0.38
 -19  15  -4    0.79    0.36
  15   4  -4    0.25    0.40
  19 -15   4   -0.01    0.39
  -4  19   4    0.80    0.45
 -15  -4   4    0.52    0.50
  -4  19   4    1.18    0.40
  18   1  -4   18.57    1.37
   1 -19  -4   18.13    1.39
 -19  18  -4   16.45    1.36
 -18  -1   4   18.64    1.45
  19 -18   4   21.42    1.52
  -1  19   4   17.84    1.32
  -2 -19  -4    0.55    0.46
 -19  21  -4    0.96    0.54
  21  -2  -4    0.33    0.43
   2  19   4    1.11    0.48
  19 -21   4    0.10    0.46
 -21   2   4    1.02    0.52
  -5 -19  -4    7.36    0.94
 -19  24  -4    6.13    0.90
  24  -5  -4    5.16    0.78
  19 -24   4    6.43    1.01
 -24   5   4    5.29    0.85
   5  19   4    4.99    0.86
  -8 -19  -4    4.50    0.83
  27  -8  -4    3.31    0.74
 -19  27  -4    4.22    0.86
 -27   8   4    4.13    0.82
   8  19   4    4.22    0.83
  19 -27   4    2.85    0.82
  -7  27  -4    0.18    0.47
 -20  -7  -4   -0.16    0.50
 -20  -7  -4    0.67    0.53
  20   7   4    0.36    0.52
 -27  20   4    0.47    0.58
   7 -27   4    0.39    0.53
  -4  24  -4    5.17    0.73
 -20  -4  -4    2.85    0.65
 -20  -4  -4    3.62    0.79
  20   4   4    4.21    0.80
   4 -24   4    6.28    0.91
 -24  20   4    3.49    0.81
  -1  21  -4   14.26    1.13
  21 -20  -4   11.38    1.17
 -20  -1  -4   11.79    1.21
   1 -21   4   12.81    1.17
 -21  20   4   14.42    1.30
  20   1   4   12.97    1.22
  20   1   4   13.69    1.20
 -20   2  -4    6.25    0.84
   2  18  -4    7.06    0.83
  18 -20  -4    5.66    0.72
  18 -20  -4    6.48    0.87
   2  18  -4    5.92    0.73
 -18  20   4    7.58    1.01
  20  -2   4    7.11    0.88
  20  -2   4    6.42    0.78
  -2 -18   4    8.03    0.85
 -20   5  -4    7.00    0.87
  15 -20  -4    7.66    0.77
  15 -20  -4    7.57    0.90
   5  15  -4    8.12    0.87
  20  -5   4    7.19    0.81
  -5 -15   4    8.36    0.82
 -15  20   4    7.46    0.98
  -5 -15   4    6.99    0.88
  20  -5   4    7.27    0.74
  12 -20  -4   -0.01    0.32
   8  12  -4    0.14    0.34
 -20   8  -4    0.13    0.35
  12 -20  -4    0.08    0.37
  -8 -12   4    0.37    0.44
  -8 -12   4    0.50    0.33
 -12  20   4    0.41    0.48
  20  -8   4   -0.11    0.34
  11   9  -4   16.37    1.26
 -20  11  -4   18.10    1.29
   9 -20  -4   17.80    1.20
   9 -20  -4   16.50    1.30
  -9  20   4   17.76    1.38
 -11  -9   4   16.24    1.36
  20 -11   4   16.77    1.28
 -20  14  -4    3.02    0.57
  14   6  -4    2.81    0.60
   6 -20  -4    2.55    0.58
 -20  14  -4    3.17    0.59
  -6  20   4    3.22    0.63
  -6  20   4    5.10    0.70
  20 -14   4    4.31    0.72
 -14  -6   4    4.34    0.76
 -20  17  -4    2.89    0.62
  17   3  -4    3.37    0.63
 -20  17  -4    2.72    0.53
   3 -20  -4    3.08    0.64
 -17  -3   4    2.49    0.66
  -3  20   4    3.98    0.66
  20 -17   4    4.03    0.72
  -3  20   4    2.85    0.60
 -20  20  -4   12.64    1.17
  20   0  -4   11.96    1.09
   0 -20  -4   12.33    1.14
   0  20   4   11.03    1.06
 -20   0   4   12.05    1.18
  20 -20   4   12.59    1.19
 -20  23  -4    1.37    0.57
  -3 -20  -4    0.81    0.55
  23  -3  -4    1.27    0.49
 -23   3   4    2.53    0.69
   3  20   4    1.55    0.57
  20 -23   4    2.29    0.72
 -20  26  -4    0.44    0.49
  -6 -20  -4    0.20    0.44
  26  -6  -4   -0.42    0.37
  20 -26   4   -0.30    0.48
   6  20   4   -0.21    0.48
 -26   6   4    0.04    0.50
 -21  -5  -4    1.33    0.60
  -5  26  -4    1.87    0.60
 -21  -5  -4    2.18    0.62
 -26  21   4    0.78    0.66
  21   5   4    0.68    0.54
   5 -26   4    0.82    0.59
  21   5   4    0.59    0.54
 -21  -2  -4    1.14    0.54
  23 -21  -4    1.29    0.56
  -2  23  -4    1.22    0.46
  21   2   4    1.89    0.59
 -23  21   4    1.88    0.67
   2 -23   4    0.62    0.52
  21   2   4    1.45    0.57
   1  20  -4    4.30    0.76
 -21   1  -4    6.58    0.88
  20 -21  -4    6.14    0.88
 -20  21   4    6.65    0.97
  21  -1   4    6.87    0.91
  21  -1   4    6.08    0.80
  -1 -20   4    5.48    0.81
  17 -21  -4    3.03    0.64
   4  17  -4    3.79    0.64
  17 -21  -4    3.59    0.60
 -21   4  -4    3.01    0.66
  21  -4   4    2.48    0.58
  -4 -17   4    2.61    0.57
  21  -4   4    3.37    0.62
 -17  21   4    2.13    0.70
  -4 -17   4    2.87    0.63
  14 -21  -4    0.94    0.40
   7  14  -4    0.78    0.44
 -21   7  -4    1.12    0.45
  14 -21  -4    1.09    0.51
  21  -7   4    0.90    0.43
  -7 -14   4    1.71    0.46
 -14  21   4    0.73    0.53
  -7 -14   4    1.64    0.52
  21  -7   4    0.47    0.35
 -21  10  -4    1.45    0.46
  10  11  -4    2.63    0.58
  11 -21  -4    1.82    0.53
  11 -21  -4    2.51    0.51
  21 -10   4    2.43    0.57
 -10 -11   4    2.07    0.57
 -11  21   4    2.32    0.60
   8 -21  -4    0.54    0.44
  13   8  -4    0.14    0.38
 -21  13  -4    0.21    0.33
  -8  21   4    0.39    0.37
  -8  21   4    0.61    0.50
  21 -13   4   -0.01    0.37
 -13  -8   4    0.51    0.47
 -21  16  -4    1.05    0.47
  16   5  -4    0.30    0.40
   5 -21  -4    0.43    0.43
 -21  16  -4    0.47    0.38
  -5  21   4    0.19    0.36
  -5  21   4    0.66    0.46
  21 -16   4    0.51    0.47
 -16  -5   4    0.24    0.47
   2 -21  -4    4.14    0.75
  19   2  -4    4.24    0.70
 -21  19  -4    5.82    0.81
  -2  21   4    4.28    0.75
 -19  -2   4    4.18    0.79
  21 -19   4    4.45    0.82
  -1 -21  -4    1.46    0.54
 -21  22  -4    1.11    0.56
  22  -1  -4    0.60    0.47
   1  21   4    1.34    0.51
 -22   1   4    0.37    0.50
  21 -22   4    0.88    0.55
  -4 -21  -4    1.81    0.64
 -21  25  -4    2.50    0.70
  25  -4  -4    1.35    0.55
 -25   4   4    1.50    0.63
  21 -25   4    0.68    0.59
   4  21   4    1.51    0.57
 -22  -3  -4    2.26    0.67
 -25  22   4    1.75    0.68
  22   3   4    1.54    0.63
   3 -25   4    2.86    0.72
  22   3   4    1.54    0.59
  22 -22  -4    2.98    0.71
 -22   0  -4    2.16    0.65
   0 -22   4    2.36    0.58
  22   0   4    2.49    0.66
  22   0   4    3.20    0.70
 -22  22   4    2.89    0.75
  19 -22  -4    2.27    0.66
   3  19  -4    2.76    0.61
 -22   3  -4    2.29    0.60
  -3 -19   4    2.25    0.54
  22  -3   4    3.08    0.65
  22  -3   4    2.45    0.58
 -19  22   4    2.61    0.72
  16 -22  -4    0.91    0.42
 -22   6  -4    2.07    0.60
  16 -22  -4    1.60    0.58
   6  16  -4    1.73    0.54
  -6 -16   4    1.65    0.50
 -16  22   4    1.07    0.56
  22  -6   4    1.69    0.45
  22  -6   4    1.89    0.57
  -6 -16   4    1.26    0.55
   9  13  -4   -0.31    0.34
 -22   9  -4    0.05    0.38
  13 -22  -4   -0.02    0.34
  13 -22  -4    0.23    0.43
  -9 -13   4    0.51    0.50
 -13  22   4    0.97    0.52
  22  -9   4   -0.18    0.39
 -22  12  -4    9.68    0.94
  10 -22  -4   11.20    1.08
  12  10  -4    8.98    0.96
  10 -22  -4   10.10    0.92
  22 -12   4   10.60    1.06
 -10  22   4    8.39    1.04
 -10  22   4    9.27    0.94
 -12 -10   4    8.30    1.05
   7 -22  -4    7.04    0.88
  15   7  -4    7.35    0.88
 -22  15  -4    6.74    0.80
  -7  22   4    7.09    0.85
 -15  -7   4    6.22    0.92
  -7  22   4    7.20    0.93
  22 -15   4    6.70    0.93
   4 -22  -4    0.49    0.43
 -22  18  -4    0.73    0.47
  18   4  -4    0.16    0.41
  22 -18   4    0.06    0.45
  -4  22   4    0.44    0.40
  -4  22   4    0.07    0.43
 -18  -4   4    0.33    0.51
   1 -22  -4    2.27    0.65
  21   1  -4    1.88    0.61
 -22  21  -4    1.96    0.61
  22 -21   4    1.89    0.63
  -1  22   4    2.05    0.58
 -21  -1   4    1.77    0.64
 -22  24  -4    1.80    0.62
  24  -2  -4    1.73    0.57
  -2 -22  -4    1.25    0.59
 -24   2   4    3.11    0.74
  22 -24   4    2.05    0.73
   2  22   4    1.56    0.60
  24 -23  -4    0.41    0.52
 -23  -1  -4   -0.12    0.47
  23   1   4    0.36    0.50
 -24  23   4    0.89    0.61
  23   1   4    0.11    0.49
   1 -24   4   -0.23    0.45
  21 -23  -4    2.61    0.69
 -23   2  -4    2.41    0.65
 -21  23   4    3.44    0.80
  23  -2   4    3.19    0.68
  23  -2   4    2.93    0.68
  -2 -21   4    2.32    0.62
 -23   5  -4    1.59    0.57
   5  18  -4    1.04    0.51
  18 -23  -4    1.31    0.59
 -18  23   4    2.61    0.71
  23  -5   4    1.87    0.59
  23  -5   4    2.30    0.55
  15 -23  -4    9.77    1.07
 -23   8  -4    6.62    0.87
  15 -23  -4    7.66    0.84
   8  15  -4    6.88    0.93
  23  -8   4    8.09    0.97
  -8 -15   4    8.83    1.04
 -15  23   4    7.52    1.00
  11  12  -4    7.40    0.89
 -23  11  -4    7.86    0.86
  12 -23  -4    6.94    0.80
  12 -23  -4    7.43    0.96
  23 -11   4    7.23    0.92
 -11 -12   4    7.01    0.99
 -12  23   4    6.81    0.94
 -23  14  -4    3.41    0.63
   9 -23  -4    1.79    0.59
  14   9  -4    2.12    0.60
  23 -14   4    1.69    0.57
 -14  -9   4    2.91    0.73
  -9  23   4    1.50    0.62
  -9  23   4    2.10    0.52
   6 -23  -4    6.58    0.97
  17   6  -4    8.79    1.02
 -23  17  -4    8.53    0.91
 -23  17  -4    9.70    1.00
  -6  23   4    9.73    0.98
  -6  23   4    9.79    1.05
 -17  -6   4    8.84    1.06
  23 -17   4    8.29    0.99
 -23  20  -4   11.47    1.15
  20   3  -4    9.04    1.02
   3 -23  -4    9.96    1.07
  23 -20   4   10.22    1.12
 -20  -3   4    9.02    1.15
  -3  23   4   10.73    1.06
   0 -23  -4    1.21    0.55
  23   0  -4    1.48    0.56
 -23  23  -4    0.50    0.54
  23 -23   4    1.66    0.71
   0  23   4    0.89    0.52
 -23   0   4    1.56    0.67
 -24   1  -4   -0.30    0.45
  23 -24  -4    0.34    0.56
  24  -1   4    1.18    0.57
  24  -1   4    1.31    0.56
 -23  24   4    1.09    0.63
  -1 -23   4    1.21    0.55
   4  20  -4   -0.25    0.42
  20 -24  -4    0.13    0.49
 -24   4  -4    0.56    0.45
 -20  24   4    0.50    0.53
  24  -4   4    0.10    0.41
  24  -4   4    0.87    0.52
  17 -24  -4   13.98    1.33
 -24   7  -4   13.57    1.23
   7  17  -4   13.21    1.24
  -7 -17   4   14.53    1.31
  24  -7   4   13.08    1.24
 -17  24   4   11.34    1.25
  10  14  -4    6.95    0.96
  14 -24  -4    5.85    0.91
 -24  10  -4    6.53    0.85
 -14  24   4    7.16    1.00
 -10 -14   4    7.97    1.04
  24 -10   4    7.56    0.99
 -24  13  -4    0.24    0.40
  11 -24  -4    0.96    0.55
  13  11  -4    0.43    0.47
  24 -13   4    0.82    0.51
 -13 -11   4    0.91    0.54
 -11  24   4    0.88    0.53
 -11  24   4    0.68    0.44
   8 -24  -4    3.10    0.72
 -24  16  -4    4.58    0.72
  16   8  -4    3.65    0.74
  24 -16   4    3.61    0.75
 -16  -8   4    3.32    0.77
  -8  24   4    4.68    0.82
  -8  24   4    3.20    0.65
   5 -24  -4    1.32    0.53
 -24  19  -4   -0.08    0.45
  19   5  -4    0.65    0.48
 -19  -5   4    0.06    0.51
  24 -19   4    0.86    0.54
  -5  24   4    0.20    0.45
  22   2  -4    1.92    0.62
   2 -24  -4    2.00    0.67
 -24  22  -4    1.87    0.62
  -2  24   4    1.63    0.58
  24 -22   4    1.55    0.65
 -22  -2   4    1.93    0.67
  -1 -24  -4    0.63    0.52
 -24  25  -4    0.99    0.59
  24 -25   4    0.22    0.59
  22 -25  -4    0.69    0.59
 -25   3  -4    0.47    0.50
  25  -3   4    0.87    0.50
 -22  25   4    0.50    0.57
  25  -3   4    0.29    0.51
   6  19  -4   -0.17    0.45
 -25   6  -4    0.09    0.42
  19 -25  -4   -0.07    0.45
  25  -6   4   -0.01    0.47
 -19  25   4   -0.28    0.51
 -25   9  -4    6.80    0.89
  16 -25  -4    6.28    0.99
   9  16  -4    6.18    0.89
  -9 -16   4    5.43    0.93
  25  -9   4    7.73    0.99
 -16  25   4    4.80    0.92
  13 -25  -4    4.15    0.79
 -25  12  -4    3.66    0.74
  12  13  -4    3.81    0.78
 -13  25   4    5.55    0.95
  25 -12   4    3.00    0.71
 -12 -13   4    4.53    0.87
  15  10  -4    1.10    0.55
  10 -25  -4    0.83    0.58
 -25  15  -4    1.27    0.51
 -15 -10   4    0.51    0.58
 -10  25   4    0.82    0.47
 -10  25   4    1.42    0.60
  25 -15   4    1.33    0.58
  18   7  -4    1.53    0.58
   7 -25  -4    0.84    0.52
  -7  25   4    2.44    0.63
  25 -18   4    1.69    0.63
  -7  25   4    1.53    0.53
 -18  -7   4    1.74    0.68
  21   4  -4   -0.18    0.41
   4 -25  -4    0.07    0.44
 -25  21  -4    0.41    0.51
  25 -21   4    0.84    0.64
 -21  -4   4    0.44    0.57
  -4  25   4    0.39    0.51
   1 -25  -4   -0.46    0.42
 -25  24  -4    0.76    0.58
  25 -24   4    0.13    0.62
  21 -26  -4    3.96    0.85
 -26   5  -4    3.98    0.84
   5  21  -4    3.96    0.79
  26  -5   4    4.01    0.78
 -21  26   4    2.98    0.82
  18 -26  -4    1.04    0.61
 -26   8  -4    1.05    0.53
   8  18  -4   -0.17    0.44
  26  -8   4    2.44    0.64
 -18  26   4    1.66    0.70
  15 -26  -4    3.76    0.79
 -26  11  -4    3.85    0.75
  11  15  -4    4.13    0.83
 -11 -15   4    7.80    1.03
 -15  26   4    3.99    0.85
  26 -11   4    4.41    0.83
 -26  14  -4    4.08    0.74
  12 -26  -4    3.22    0.74
  14  12  -4    2.00    0.62
  26 -14   4    1.11    0.58
 -12  26   4    3.03    0.78
 -14 -12   4    1.35    0.64
  17   9  -4    2.48    0.66
 -26  17  -4    1.82    0.58
   9 -26  -4    4.09    0.81
  26 -17   4    2.80    0.74
  -9  26   4    3.22    0.76
 -17  -9   4    3.40    0.79
  -9  26   4    2.83    0.65
  20   6  -4    9.27    1.08
   6 -26  -4    8.39    1.07
  -6  26   4    6.79    0.91
  26 -20   4   10.06    1.19
 -20  -6   4    8.10    1.09
  20 -27  -4    1.00    0.65
   7  20  -4    1.63    0.65
 -27   7  -4    2.61    0.68
 -20  27   4    1.27    0.69
  17 -27  -4    1.21    0.61
 -27  10  -4   -0.13    0.44
  10  17  -4    1.07    0.57
  27 -10   4    0.33    0.56
 -17  27   4    0.07    0.56
  14 -27  -4    5.56    0.89
 -27  13  -4    6.26    0.91
  13  14  -4    4.21    0.83
 -13 -14   4    4.69    0.92
  27 -13   4    5.68    0.96
 -14  27   4    7.16    0.99
  11 -27  -4    1.49    0.66
 -27  16  -4    0.80    0.50
  16  11  -4    0.51    0.51
 -16 -11   4   -0.31    0.48
 -11  27   4    0.13    0.50
  27 -16   4    0.68    0.59
   8 -27  -4    0.18    0.56
  19   8  -4    0.29    0.54
  -8  27   4    0.76    0.53
  27 -19   4    0.27    0.53
 -19  -8   4    1.09    0.62
  16 -28  -4    1.22    0.66
  12  16  -4    0.31    0.55
 -28  12  -4    0.11    0.49
  28 -12   4    0.38    0.58
 -16  28   4   -0.21    0.58
 -12 -16   4   -0.32    0.51
  13 -28  -4    2.43    0.77
 -28  15  -4    2.17    0.67
  15  13  -4    2.63    0.74
 -15 -13   4    3.07    0.84
 -13  28   4    3.76    0.83
  28 -15   4    3.16    0.78
   0  -1  -5  338.17   15.55
   0  -1  -5  340.66   15.59
   0  -1  -5  341.02   15.81
  -1   1  -5  339.04   15.56
   1   0  -5  340.01   15.77
   1   0  -5  332.88   15.44
   0  -1  -5  342.92   15.46
   1   0  -5  340.51   15.57
  -1   1  -5  341.13   15.61
  -1   1  -5  342.09   15.42
   1  -1   5  357.14   15.82
  -1   0   5  358.56   15.61
  -2   0  -5  611.78   25.34
  -2   0  -5  609.69   25.81
   2  -2  -5  543.80   25.75
  -2   0  -5  577.72   25.18
   0   2  -5  553.70   25.36
  -2   0  -5  561.53   25.43
   0   2  -5  551.04   25.16
   2  -2  -5  547.92   25.20
  -2   2   5  532.31   25.40
   0  -2   5  533.27   25.44
   0  -2   5  542.40   25.76
   3  -1  -5   99.36    4.57
   3  -1  -5   99.00    4.57
   3  -1  -5   98.38    4.61
  -1  -2  -5   98.74    4.56
  -1  -2  -5  103.20    4.68
  -1  -2  -5   97.40    4.58
  -2   3  -5   96.94    4.48
  -1  -2  -5  100.41    4.57
  -2   3  -5   97.94    4.60
  -2   3  -5  100.36    4.63
   2  -3   5   97.82    4.66
  -3   1   5   96.04    4.61
  -3  -1  -5  267.32   12.20
  -1   4  -5  271.30   12.11
  -3  -1  -5  262.90   12.16
   4  -3  -5  266.57   12.28
   4  -3  -5  267.51   12.19
  -1   4  -5  269.34   12.27
   4  -3  -5  266.41   12.40
  -3  -1  -5  274.23   12.29
  -3  -1  -5  264.20   12.48
   3   1   5  276.00   12.17
  -4   3   5  274.19   12.27
   1  -4   5  263.99   12.31
   1  -4   5  271.34   12.45
   1  -3  -5   83.44    4.02
   2   1  -5   82.87    3.94
   1  -3  -5   84.01    3.98
   1  -3  -5   84.59    3.96
   1  -3  -5   84.54    3.95
  -3   2  -5   83.47    3.88
  -3   2  -5   82.87    3.97
   2   1  -5   83.78    3.99
  -2  -1   5   87.22    4.01
   3  -2   5   90.16    4.06
  -2  -1   5   90.21    3.95
  -3   5  -5   38.00    1.94
  -3   5  -5   38.32    1.78
   5  -2  -5   38.39    1.94
  -2  -3  -5   37.63    1.90
  -3   5  -5   37.64    1.93
  -2  -3  -5   38.43    1.96
   5  -2  -5   39.05    1.92
  -2  -3  -5   38.16    1.87
  -2  -3  -5   39.86    1.90
   5  -2  -5   37.24    1.82
  -5   2   5   42.43    1.94
   3  -5   5   42.38    1.97
  -2   6  -5   55.96    2.63
  -2   6  -5   54.75    2.76
  -4  -2  -5   57.32    2.81
  -4  -2  -5   54.82    2.65
   6  -4  -5   57.17    2.71
  -4  -2  -5   56.96    2.75
   6  -4  -5   55.32    2.74
  -6   4   5   57.73    2.74
  -6   4   5   59.41    2.78
   2  -6   5   60.31    2.79
   4   2   5   57.24    2.73
  -4   1  -5  183.56    8.39
   1   3  -5  182.79    8.36
   1   3  -5  184.34    8.27
  -4   1  -5  184.53    8.31
   3  -4  -5  184.56    8.46
   3  -4  -5  188.36    8.32
  -1  -3   5  178.67    8.43
   4  -1   5  176.36    8.25
  -1  -3   5  183.62    8.40
  -3   4   5  179.96    8.32
  -3   4   5  177.07    8.36
   4   0  -5   73.54    3.48
  -4   4  -5   74.94    3.52
  -4   4  -5   76.88    3.50
   0  -4  -5   75.83    3.49
   0  -4  -5   74.76    3.56
   4   0  -5   74.02    3.50
   0  -4  -5   75.51    3.45
   4  -4   5   71.99    3.56
   0   4   5   70.41    3.46
  -4   0   5   74.98    3.53
   4  -4   5   71.91    3.34
  -4   7  -5    0.25    0.07
  -3  -4  -5    0.28    0.15
   7  -3  -5    0.42    0.17
   7  -3  -5    0.21    0.11
  -3  -4  -5    0.21    0.16
  -4   7  -5    0.34    0.19
  -4   7  -5    0.14    0.15
   3   4   5    1.85    0.28
  -7   3   5    1.17    0.24
   4  -7   5    1.69    0.28
   8  -5  -5   29.79    1.45
   8  -5  -5   28.38    1.51
  -3   8  -5   28.45    1.38
  -5  -3  -5   30.50    1.53
  -3   8  -5   30.30    1.55
  -5  -3  -5   29.47    1.57
   3  -8   5   28.99    1.55
   5   3   5   28.30    1.51
   5   3   5   27.12    1.38
   3  -8   5   27.20    1.51
  -8   5   5   28.06    1.50
  -8   5   5   29.09    1.54
   0   5  -5   44.42    2.06
  -5   0  -5   44.83    2.15
   5  -5  -5   44.35    2.12
   0   5  -5   45.08    2.15
  -5   0  -5   44.07    2.04
   5  -5  -5   42.51    2.12
  -5   0  -5   44.80    2.18
  -5   5   5   40.29    2.14
   5   0   5   43.48    2.09
  -5   5   5   41.33    2.07
   0  -5   5   41.92    2.15
   0  -5   5   41.68    2.12
   3   2  -5   24.29    1.19
   2  -5  -5   23.59    1.12
   2  -5  -5   23.94    1.21
  -5   3  -5   24.01    1.18
   3   2  -5   23.30    1.20
   2  -5  -5   23.24    1.22
  -5   3  -5   22.78    1.22
   5  -3   5   22.72    1.25
  -3  -2   5   21.68    1.23
  -2   5   5   20.55    1.20
  -3  -2   5   22.25    1.10
   5  -3   5   21.71    1.10
  -5   6  -5   87.93    4.13
  -1  -5  -5   88.06    4.11
   6  -1  -5   87.06    4.10
  -5   6  -5   86.49    4.12
  -1  -5  -5   85.98    4.20
  -1  -5  -5   87.71    4.06
   6  -1  -5   86.16    4.11
  -6   1   5   90.29    4.15
   1   5   5   85.19    4.06
   5  -6   5   86.43    4.20
  -5   9  -5   22.71    1.29
  -5   9  -5   21.78    1.13
   9  -4  -5   20.49    1.19
  -5   9  -5   21.40    1.33
  -4  -5  -5   21.37    1.33
  -4  -5  -5   23.71    1.29
   9  -4  -5   21.89    1.30
  -9   4   5   26.08    1.35
   4   5   5   27.53    1.21
   5  -9   5   27.56    1.38
   4   5   5   26.75    1.34
  -9   4   5   26.68    1.33
  -6  -4  -5   31.35    1.73
  -4  10  -5   33.08    1.55
  -4  10  -5   32.49    1.73
  -6  -4  -5   32.76    1.70
  10  -6  -5   32.40    1.70
  10  -6  -5   34.30    1.64
   4 -10   5   31.41    1.75
   6   4   5   31.10    1.69
 -10   6   5   31.72    1.70
   4 -10   5   30.53    1.67
 -10   6   5   30.15    1.68
   6   4   5   30.47    1.51
  -6  -1  -5    6.01    0.49
  -1   7  -5    6.35    0.42
   7  -6  -5    6.63    0.50
  -6  -1  -5    4.96    0.48
   7  -6  -5    5.80    0.46
  -1   7  -5    4.47    0.49
  -6  -1  -5    5.20    0.36
   1  -7   5    6.59    0.52
   6   1   5    6.19    0.49
  -7   6   5    6.57    0.55
  -7   6   5    7.42    0.48
   1  -7   5    6.59    0.50
   4  -6  -5   12.99    0.83
   2   4  -5   13.24    0.80
  -6   2  -5   12.54    0.77
   2   4  -5   14.23    0.84
   4  -6  -5   12.96    0.83
  -6   2  -5   13.15    0.85
   6  -2   5   16.48    0.90
  -2  -4   5   16.17    0.79
   6  -2   5   16.33    0.79
  -4   6   5   16.54    0.75
  -6   5  -5    1.18    0.23
   1  -6  -5    1.37    0.19
   5   1  -5    1.32    0.25
  -6   5  -5    1.16    0.22
   5   1  -5    1.14    0.22
   1  -6  -5    1.01    0.23
   1  -6  -5    1.15    0.23
  -1   6   5    1.04    0.23
   6  -5   5    1.36    0.13
  -5  -1   5    1.44    0.27
   6  -5   5    1.15    0.25
   8  -2  -5   92.51    4.24
  -6   8  -5   91.25    4.27
   8  -2  -5   89.62    4.23
   8  -2  -5   90.86    4.15
  -2  -6  -5   91.36    4.18
  -6   8  -5   90.09    4.24
  -2  -6  -5   89.02    4.33
  -8   2   5   81.58    4.25
   2   6   5   86.20    4.16
   6  -8   5   89.28    4.34
   2   6   5   88.23    4.22
  -6  11  -5    6.11    0.61
  -5  -6  -5    5.86    0.58
  -6  11  -5    6.31    0.54
  -5  -6  -5    5.68    0.55
  -6  11  -5    5.93    0.41
  11  -5  -5    6.14    0.57
  11  -5  -5    5.93    0.48
 -11   5   5    8.21    0.64
   5   6   5    7.17    0.60
 -11   5   5    8.05    0.64
   5   6   5    7.70    0.47
   6 -11   5    7.84    0.65
  -5  12  -5   36.69    2.08
  12  -7  -5   40.17    2.05
  -7  -5  -5   38.40    2.04
  -7  -5  -5   37.59    2.08
  -5  12  -5   37.55    1.87
  12  -7  -5   37.03    1.96
   7   5   5   39.05    2.05
   5 -12   5   39.63    2.12
 -12   7   5   39.48    2.04
 -12   7   5   38.89    2.06
   5 -12   5   40.35    2.02
  -7  -2  -5    3.84    0.45
  -2   9  -5    4.22    0.45
  -2   9  -5    3.78    0.36
   9  -7  -5    3.57    0.41
   9  -7  -5    4.85    0.43
  -7  -2  -5    3.76    0.44
   7   2   5    4.39    0.47
   7   2   5    4.36    0.26
  -9   7   5    4.10    0.44
  -9   7   5    3.76    0.46
   2  -9   5    4.02    0.47
   2  -9   5    3.96    0.45
  -7   1  -5  142.73    6.51
   1   6  -5  143.17    6.63
   6  -7  -5  145.23    6.71
   1   6  -5  146.30    6.54
  -7   1  -5  143.40    6.75
   6  -7  -5  146.89    6.61
  -7   1  -5  142.58    6.66
   7  -1   5  140.34    6.54
  -1  -6   5  141.68    6.68
  -6   7   5  136.62    6.53
  -1  -6   5  141.45    6.66
  -6   7   5  139.99    6.65
   3  -7  -5   23.83    1.16
  -7   4  -5   23.50    1.17
   4   3  -5   23.49    1.14
   3  -7  -5   23.42    1.17
  -7   4  -5   22.27    1.09
   4   3  -5   24.12    1.14
   7  -4   5   18.57    1.01
   7  -4   5   17.29    1.14
  -4  -3   5   17.61    1.14
  -3   7   5   18.81    0.98
  -4  -3   5   18.22    1.01
  -3   7   5   18.74    1.12
  -7   7  -5   39.50    2.02
   0  -7  -5   40.00    2.03
   7   0  -5   39.93    1.87
   7   0  -5   39.48    1.99
   0  -7  -5   40.21    2.07
   0  -7  -5   41.93    1.92
  -7   7  -5   39.03    2.03
   7   0  -5   39.35    2.03
  -7   0   5   40.97    2.08
   7  -7   5   39.99    2.09
   0   7   5   38.55    1.98
  10  -3  -5   97.77    4.74
  -3  -7  -5   97.72    4.69
  -3  -7  -5   98.46    4.85
  -7  10  -5   98.03    4.79
  -7  10  -5  101.93    4.74
  10  -3  -5   97.91    4.67
   3   7   5  102.19    4.75
 -10   3   5  100.84    4.73
 -10   3   5  100.22    4.79
   3   7   5  101.52    4.64
   7 -10   5   99.91    4.87
  -6  -7  -5    4.06    0.54
  13  -6  -5    3.54    0.40
  13  -6  -5    3.92    0.48
  -7  13  -5    3.59    0.33
  -6  -7  -5    4.55    0.52
  -7  13  -5    4.43    0.55
 -13   6   5    3.30    0.56
   7 -13   5    3.39    0.44
   7 -13   5    3.43    0.53
 -13   6   5    4.19    0.51
   6   7   5    2.78    0.48
  14  -8  -5   18.36    1.12
  -8  -6  -5   17.83    1.21
  -6  14  -5   19.34    1.26
  -6  14  -5   17.86    1.03
  14  -8  -5   18.01    1.18
  -8  -6  -5   17.69    1.22
   8   6   5   20.24    1.25
 -14   8   5   21.00    1.26
   6 -14   5   19.41    1.15
   6 -14   5   19.28    1.28
 -14   8   5   20.51    1.24
  -8  -3  -5   38.08    2.02
  -8  -3  -5   39.16    2.00
  -3  11  -5   38.87    1.85
  11  -8  -5   38.98    1.93
  11  -8  -5   37.11    1.95
  -3  11  -5   40.76    2.01
 -11   8   5   35.70    1.98
   3 -11   5   35.84    1.94
   8   3   5   35.03    1.95
 -11   8   5   35.94    1.91
   3 -11   5   33.19    1.98
   0   8  -5   10.36    0.63
   8  -8  -5   10.40    0.68
  -8   0  -5   10.29    0.73
   8  -8  -5   10.95    0.70
  -8   0  -5   10.38    0.52
   0   8  -5   10.44    0.70
  -8   0  -5    9.63    0.69
  -8   8   5    9.02    0.71
   8   0   5    8.44    0.65
   0  -8   5    8.13    0.68
   0  -8   5    8.52    0.65
  -8   8   5    8.22    0.59
   3   5  -5  176.74    8.37
   3   5  -5  182.29    8.42
   5  -8  -5  181.37    8.40
   5  -8  -5  179.58    8.57
  -8   3  -5  178.74    8.35
  -5   8   5  186.87    8.47
  -3  -5   5  180.92    8.49
  -5   8   5  185.31    8.30
   8  -3   5  187.04    8.31
   8  -3   5  183.75    8.62
  -3  -5   5  185.54    8.49
   6   2  -5   20.21    1.09
  -8   6  -5   19.81    1.12
  -8   6  -5   19.21    1.10
   6   2  -5   20.27    1.12
   2  -8  -5   20.37    1.15
   2  -8  -5   18.84    0.95
   2  -8  -5   20.24    1.12
  -6  -2   5   19.96    0.97
  -6  -2   5   20.09    1.17
   8  -6   5   20.53    1.18
  -2   8   5   18.97    1.11
   8  -6   5   19.03    0.95
   9  -1  -5   40.58    2.07
  -8   9  -5   40.41    2.09
   9  -1  -5   38.37    1.91
  -8   9  -5   39.93    2.04
   9  -1  -5   38.89    2.01
  -1  -8  -5   38.08    2.11
  -1  -8  -5   38.12    1.94
   1   8   5   40.35    2.00
  -9   1   5   40.84    2.12
   1   8   5   43.07    2.08
   8  -9   5   41.81    2.13
  -8  12  -5   11.37    0.60
  -4  -8  -5   10.88    0.84
  12  -4  -5   10.97    0.69
  -4  -8  -5   11.78    0.77
  12  -4  -5   11.81    0.83
  -8  12  -5   11.13    0.85
  -8  12  -5   11.64    0.79
   4   8   5   11.13    0.71
   8 -12   5   12.25    0.92
 -12   4   5   11.57    0.81
   4   8   5   11.02    0.83
 -12   4   5   11.35    0.87
  15  -7  -5    3.48    0.53
  -7  -8  -5    4.23    0.60
  15  -7  -5    3.06    0.45
  -7  -8  -5    3.36    0.54
  -8  15  -5    4.06    0.61
 -15   7   5    4.17    0.59
 -15   7   5    2.84    0.53
   7   8   5    2.57    0.49
   8 -15   5    3.02    0.48
   8 -15   5    2.60    0.52
  -9  -7  -5   23.94    1.50
  16  -9  -5   22.96    1.45
  16  -9  -5   24.15    1.40
  -9  -7  -5   23.80    1.48
  -7  16  -5   22.67    1.51
   9   7   5   24.08    1.50
   7 -16   5   25.02    1.57
 -16   9   5   23.36    1.49
   7 -16   5   23.24    1.38
 -16   9   5   24.46    1.49
  -4  13  -5   22.64    1.37
  13  -9  -5   22.87    1.29
  -4  13  -5   23.05    1.20
  13  -9  -5   23.94    1.33
  -9  -4  -5   22.42    1.37
  -9  -4  -5   22.19    1.35
   9   4   5   20.02    1.33
   4 -13   5   19.51    1.33
   4 -13   5   21.75    1.28
 -13   9   5   21.71    1.29
 -13   9   5   20.03    1.33
  -9  -1  -5   64.35    3.39
  10  -9  -5   67.59    3.34
  -1  10  -5   68.20    3.38
  -9  -1  -5   67.91    3.43
  10  -9  -5   67.15    3.37
  -1  10  -5   67.07    3.26
 -10   9   5   69.51    3.41
   9   1   5   69.41    3.34
 -10   9   5   72.01    3.28
   1 -10   5   69.90    3.37
   1 -10   5   69.93    3.41
   2   7  -5   71.26    3.27
  -9   2  -5   69.49    3.14
   2   7  -5   70.46    3.23
  -9   2  -5   68.19    3.31
   7  -9  -5   69.61    3.27
   7  -9  -5   69.03    3.32
  -7   9   5   65.03    3.12
  -7   9   5   64.78    3.31
  -2  -7   5   64.04    3.26
  -2  -7   5   67.06    3.31
   9  -2   5   64.74    3.20
   9  -2   5   63.91    3.35
  -9   5  -5   68.96    3.34
   4  -9  -5   71.02    3.39
  -9   5  -5   65.90    3.41
   4  -9  -5   68.18    3.46
   5   4  -5   68.04    3.37
   5   4  -5   67.16    3.35
  -4   9   5   72.41    3.42
   9  -5   5   72.92    3.26
  -5  -4   5   75.06    3.33
  -5  -4   5   70.50    3.45
   1  -9  -5   45.16    2.35
   8   1  -5   47.31    2.31
  -9   8  -5   47.07    2.36
   1  -9  -5   47.51    2.42
   8   1  -5   46.24    2.36
  -9   8  -5   47.34    2.37
   1  -9  -5   46.26    2.20
   9  -8   5   47.35    2.44
  -8  -1   5   47.15    2.42
  -1   9   5   45.99    2.33
  -8  -1   5   46.15    2.22
   9  -8   5   46.28    2.14
  -9  11  -5    9.25    0.77
  11  -2  -5    8.92    0.71
  11  -2  -5    9.31    0.57
  -2  -9  -5    9.56    0.76
  -2  -9  -5    9.94    0.63
  -9  11  -5    9.51    0.69
 -11   2   5    9.21    0.68
   2   9   5    9.52    0.67
   9 -11   5    8.45    0.76
   2   9   5    8.12    0.72
 -11   2   5    8.86    0.80
  14  -5  -5   45.29    2.33
  14  -5  -5   45.13    2.44
  -5  -9  -5   43.44    2.50
  -5  -9  -5   46.78    2.41
  -9  14  -5   45.64    2.39
  -9  14  -5   43.95    2.49
 -14   5   5   47.70    2.51
   5   9   5   50.13    2.50
 -14   5   5   49.38    2.43
   9 -14   5   49.14    2.56
  -9  17  -5    9.77    0.89
  -8  -9  -5    8.72    0.82
  17  -8  -5    8.62    0.77
  -8  -9  -5    9.40    0.83
 -17   8   5    7.60    0.86
   9 -17   5    7.83    0.86
   9 -17   5    8.57    0.73
 -17   8   5    9.14    0.85
   8   9   5    7.50    0.81
 -10  -8  -5    0.28    0.31
 -10  -8  -5    0.10    0.34
  -8  18  -5    0.58    0.39
  18 -10  -5    0.78    0.33
 -18  10   5    0.06    0.37
   8 -18   5    0.11    0.39
   8 -18   5   -0.31    0.24
  10   8   5    0.56    0.38
 -18  10   5   -0.55    0.32
  -5  15  -5    7.02    0.69
  15 -10  -5    7.35    0.66
  -5  15  -5    7.41    0.57
 -10  -5  -5    7.25    0.72
 -10  -5  -5    4.80    0.61
  15 -10  -5    6.03    0.64
 -15  10   5    4.38    0.69
 -15  10   5    3.99    0.63
   5 -15   5    5.05    0.71
   5 -15   5    4.72    0.57
  10   5   5    3.51    0.60
  12 -10  -5   28.64    1.58
  12 -10  -5   26.47    1.56
 -10  -2  -5   29.49    1.64
 -10  -2  -5   28.62    1.65
  -2  12  -5   28.30    1.61
  -2  12  -5   28.44    1.50
   2 -12   5   27.29    1.61
  10   2   5   27.78    1.58
   2 -12   5   29.45    1.57
 -12  10   5   27.44    1.51
 -12  10   5   27.41    1.63
 -10   1  -5   80.48    3.48
 -10   1  -5   75.51    3.73
 -10   1  -5   80.66    3.76
   9 -10  -5   72.86    3.70
   1   9  -5   75.35    3.61
   1   9  -5   72.92    3.66
   9 -10  -5   72.78    3.65
  -9  10   5   72.52    3.52
  -9  10   5   71.02    3.70
  10  -1   5   79.02    3.63
  -1  -9   5   74.30    3.69
  -1  -9   5   75.90    3.70
   4   6  -5   84.68    3.84
 -10   4  -5   86.09    3.77
   6 -10  -5   83.69    3.85
 -10   4  -5   81.95    3.91
   6 -10  -5   84.43    3.94
   4   6  -5   86.27    3.84
  10  -4   5   73.84    3.94
  10  -4   5   76.41    3.75
  -4  -6   5   76.36    3.82
  -6  10   5   75.53    3.89
  -4  -6   5   70.38    3.88
   7   3  -5   13.39    0.86
   3 -10  -5   12.74    0.85
   7   3  -5   14.08    0.82
 -10   7  -5   13.23    0.86
 -10   7  -5   13.41    0.84
   3 -10  -5   13.26    0.89
  10  -7   5   12.48    0.69
  -3  10   5   13.13    0.87
  10  -7   5   12.58    0.90
  -7  -3   5   12.05    0.71
  -7  -3   5   12.61    0.91
  10   0  -5   30.92    1.72
 -10  10  -5   30.98    1.70
   0 -10  -5   30.46    1.76
  10   0  -5   31.89    1.66
 -10  10  -5   31.79    1.74
   0 -10  -5   33.60    1.57
  10   0  -5   31.85    1.57
 -10   0   5   29.97    1.77
  10 -10   5   32.21    1.79
   0  10   5   31.44    1.68
   0  10   5   31.41    1.73
  10 -10   5   31.68    1.47
 -10  13  -5   22.81    1.34
  13  -3  -5   22.92    1.40
  13  -3  -5   22.59    1.25
  -3 -10  -5   23.24    1.45
 -10  13  -5   21.61    1.42
  -3 -10  -5   24.92    1.32
   3  10   5   25.22    1.31
 -13   3   5   24.63    1.51
  10 -13   5   24.17    1.50
   3  10   5   23.22    1.42
 -13   3   5   23.92    1.36
 -10  16  -5    4.62    0.70
 -10  16  -5    3.72    0.51
  -6 -10  -5    3.93    0.57
  16  -6  -5    3.94    0.56
  -6 -10  -5    3.56    0.57
 -16   6   5    6.31    0.73
 -16   6   5    6.36    0.66
  10 -16   5    6.45    0.80
  19  -9  -5    3.30    0.57
  -9 -10  -5    3.13    0.55
 -10  19  -5    2.12    0.55
  -9 -10  -5    3.00    0.57
 -19   9   5    3.68    0.63
  10 -19   5    3.43    0.64
 -19   9   5    3.76    0.61
   9  10   5    3.44    0.62
 -11  -9  -5    0.72    0.38
  20 -11  -5    1.19    0.42
  -9  20  -5    1.30    0.47
 -11  -9  -5    0.55    0.38
 -20  11   5    1.62    0.49
  11   9   5    0.85    0.44
 -20  11   5    0.92    0.43
   9 -20   5    1.36    0.47
  17 -11  -5   18.35    1.16
  17 -11  -5   17.49    1.17
 -11  -6  -5   16.44    1.18
  -6  17  -5   15.35    1.22
 -11  -6  -5   14.41    1.16
  11   6   5   17.77    1.25
   6 -17   5   16.52    1.10
 -17  11   5   17.46    1.16
 -17  11   5   16.47    1.21
   6 -17   5   16.26    1.22
  14 -11  -5   53.12    2.86
 -11  -3  -5   57.16    2.94
  14 -11  -5   55.10    2.85
  -3  14  -5   55.23    2.90
 -11  -3  -5   55.61    2.93
  -3  14  -5   58.20    2.77
 -14  11   5   57.27    2.95
 -14  11   5   56.10    2.80
   3 -14   5   58.40    2.86
  11   3   5   54.78    2.88
   3 -14   5   53.70    2.93
  11 -11  -5    5.03    0.52
 -11   0  -5    5.50    0.63
   0  11  -5    4.75    0.53
 -11   0  -5    4.48    0.54
  11 -11  -5    4.89    0.57
   0  11  -5    4.62    0.53
 -11  11   5    6.33    0.65
   0 -11   5    5.75    0.58
  11   0   5    5.06    0.56
 -11  11   5    5.63    0.46
   0 -11   5    4.56    0.57
   8 -11  -5    4.34    0.51
   3   8  -5    5.84    0.53
   3   8  -5    5.12    0.54
 -11   3  -5    5.29    0.56
   8 -11  -5    5.36    0.57
 -11   3  -5    4.45    0.39
  11  -3   5    4.98    0.48
  -8  11   5    5.69    0.61
  -3  -8   5    4.91    0.55
  -8  11   5    5.95    0.32
  11  -3   5    5.24    0.60
  -3  -8   5    5.34    0.50
 -11   6  -5   35.78    1.92
   5 -11  -5   36.25    1.95
   6   5  -5   36.33    1.84
 -11   6  -5   35.15    1.82
   5 -11  -5   37.22    1.90
   6   5  -5   38.26    1.91
  -6  -5   5   34.78    1.94
  11  -6   5   34.49    1.75
  11  -6   5   32.93    1.94
  -6  -5   5   35.68    1.79
  -5  11   5   35.41    1.92
   9   2  -5   22.38    1.30
 -11   9  -5   21.44    1.34
   2 -11  -5   24.28    1.40
 -11   9  -5   23.53    1.38
   2 -11  -5   24.61    1.16
   9   2  -5   21.37    1.36
   2 -11  -5   21.76    1.40
  11  -9   5   24.90    1.17
  -9  -2   5   25.99    1.47
  -9  -2   5   24.81    1.23
  11  -9   5   26.37    1.46
  -2  11   5   25.65    1.41
  -1 -11  -5    6.70    0.50
 -11  12  -5    7.44    0.61
  12  -1  -5    6.36    0.48
  12  -1  -5    6.83    0.64
  -1 -11  -5    6.29    0.64
 -11  12  -5    6.03    0.64
  12  -1  -5    6.44    0.58
   1  11   5    4.87    0.58
 -12   1   5    5.41    0.74
 -12   1   5    5.97    0.56
   1  11   5    6.84    0.64
  11 -12   5    6.63    0.73
  -4 -11  -5   29.40    1.62
  15  -4  -5   29.45    1.72
  -4 -11  -5   29.45    1.77
 -11  15  -5   28.35    1.76
 -11  15  -5   29.23    1.63
   4  11   5   30.96    1.74
 -15   4   5   28.66    1.63
  11 -15   5   29.83    1.79
 -15   4   5   26.40    1.74
  18  -7  -5   19.52    1.36
  -7 -11  -5   21.24    1.38
 -11  18  -5   20.36    1.48
  -7 -11  -5   21.49    1.45
 -18   7   5   22.75    1.39
  11 -18   5   20.75    1.30
  11 -18   5   21.41    1.51
 -18   7   5   21.63    1.45
   7  11   5   22.01    1.45
  21 -10  -5    2.29    0.51
 -11  21  -5    2.22    0.55
 -10 -11  -5    1.90    0.49
 -10 -11  -5    2.03    0.50
  11 -21   5    1.06    0.48
 -21  10   5    1.03    0.47
  10  11   5    1.15    0.49
 -21  10   5    1.84    0.54
  22 -12  -5    9.44    0.85
 -10  22  -5    6.97    0.87
 -12 -10  -5    8.10    0.89
 -12 -10  -5    7.64    0.88
  10 -22   5    7.30    0.91
 -22  12   5    5.88    0.79
  12  10   5    6.52    0.84
 -22  12   5    7.03    0.90
  19 -12  -5    0.64    0.34
 -12  -7  -5    0.53    0.35
  -7  19  -5    0.14    0.35
 -12  -7  -5    0.76    0.39
   7 -19   5    0.31    0.43
  12   7   5   -0.05    0.39
 -19  12   5    0.98    0.41
 -19  12   5    0.47    0.42
  16 -12  -5    2.19    0.45
  -4  16  -5    1.59    0.45
 -12  -4  -5    1.00    0.38
  16 -12  -5    3.09    0.52
 -12  -4  -5    2.39    0.51
  -4  16  -5    1.87    0.37
 -16  12   5    2.92    0.58
 -16  12   5    2.69    0.45
  12   4   5    3.76    0.63
   4 -16   5    3.37    0.53
   4 -16   5    2.88    0.54
  13 -12  -5   37.00    1.98
  -1  13  -5   34.75    1.97
  13 -12  -5   35.64    1.99
 -12  -1  -5   36.26    2.03
 -12  -1  -5   37.09    2.06
  -1  13  -5   37.20    1.91
 -13  12   5   35.53    2.07
 -13  12   5   35.66    1.85
   1 -13   5   37.39    2.03
   1 -13   5   37.88    2.00
  12   1   5   34.03    1.96
 -12   2  -5    4.70    0.62
  10 -12  -5    5.51    0.60
   2  10  -5    5.65    0.56
   2  10  -5    5.07    0.52
  10 -12  -5    5.40    0.54
 -10  12   5    5.54    0.66
  12  -2   5    6.28    0.65
  -2 -10   5    4.23    0.52
  12  -2   5    4.75    0.53
  -2 -10   5    5.55    0.58
   7 -12  -5    1.66    0.35
   5   7  -5    1.41    0.33
   5   7  -5    1.66    0.30
 -12   5  -5    1.66    0.36
 -12   5  -5    2.06    0.32
   7 -12  -5    2.13    0.37
  12  -5   5    1.71    0.36
  -5  -7   5    1.90    0.33
  12  -5   5    1.75    0.29
  -7  12   5    1.48    0.37
  -5  -7   5    1.90    0.40
 -12   8  -5   70.09    3.33
   8   4  -5   64.23    3.27
   4 -12  -5   66.60    3.44
   4 -12  -5   66.88    3.35
   8   4  -5   68.15    3.37
 -12   8  -5   68.31    3.39
  12  -8   5   69.22    3.18
  12  -8   5   67.30    3.46
  -4  12   5   69.53    3.39
  -8  -4   5   68.25    3.44
  -8  -4   5   67.97    3.26
 -12  11  -5   11.16    0.88
  11   1  -5   11.22    0.70
   1 -12  -5   11.39    0.89
  11   1  -5   10.45    0.85
  11   1  -5   11.02    0.77
 -12  11  -5   10.21    0.82
  -1  12   5   13.35    0.90
  12 -11   5   13.04    0.96
  -1  12   5   12.23    0.86
 -11  -1   5   12.07    0.95
  -2 -12  -5   15.68    0.99
 -12  14  -5   16.24    1.05
 -12  14  -5   16.71    1.17
  14  -2  -5   19.31    1.20
  -2 -12  -5   15.59    1.15
   2  12   5   15.25    1.14
   2  12   5   16.14    1.05
  12 -14   5   16.40    1.20
 -14   2   5   19.27    1.09
 -14   2   5   17.39    1.23
  -5 -12  -5   11.73    0.97
 -12  17  -5   10.61    0.84
  17  -5  -5   11.15    0.93
  -5 -12  -5   11.35    0.87
 -12  17  -5   10.39    0.98
 -17   5   5   12.13    0.92
  12 -17   5   10.85    1.02
   5  12   5   11.98    0.97
 -17   5   5   13.47    1.11
 -12  20  -5    0.65    0.42
  -8 -12  -5    0.80    0.39
  20  -8  -5    0.79    0.37
  -8 -12  -5    0.46    0.36
 -20   8   5   -0.02    0.35
 -20   8   5   -0.16    0.38
   8  12   5    0.21    0.37
  12 -20   5    0.78    0.45
 -11 -12  -5    0.36    0.41
  23 -11  -5    0.80    0.44
 -12  23  -5    0.33    0.42
 -11 -12  -5    0.35    0.39
 -23  11   5    0.90    0.47
  11  12   5    0.06    0.43
  12 -23   5    0.20    0.47
 -13 -11  -5    5.65    0.81
  24 -13  -5    2.94    0.63
 -11  24  -5    5.98    0.82
 -13 -11  -5    5.26    0.80
  11 -24   5    3.71    0.77
  13  11   5    4.37    0.79
  21 -13  -5   15.61    1.19
 -13  -8  -5   16.12    1.23
 -13  -8  -5   15.50    1.26
  -8  21  -5   15.18    1.25
  13   8   5   16.40    1.30
 -21  13   5   17.62    1.32
   8 -21   5   16.52    1.31
 -13  -5  -5    0.88    0.41
  18 -13  -5    1.87    0.42
  -5  18  -5    1.51    0.48
  18 -13  -5    1.90    0.45
 -13  -5  -5    0.56    0.43
   5 -18   5    2.37    0.47
 -18  13   5    1.54    0.52
   5 -18   5    0.87    0.46
  13   5   5    0.90    0.45
  -2  15  -5    5.87    0.74
 -13  -2  -5    6.35    0.80
  15 -13  -5    7.30    0.68
  15 -13  -5    7.07    0.74
  -2  15  -5    6.03    0.64
 -13  -2  -5    6.42    0.72
  13   2   5    9.13    0.79
   2 -15   5    9.07    0.77
   2 -15   5    8.91    0.80
 -15  13   5    7.35    0.83
  12 -13  -5   25.78    1.53
   1  12  -5   26.32    1.51
   1  12  -5   26.88    1.55
 -13   1  -5   26.79    1.61
  12 -13  -5   26.59    1.58
  13  -1   5   26.03    1.52
  13  -1   5   27.18    1.62
 -12  13   5   25.73    1.62
  -1 -12   5   26.22    1.55
  -1 -12   5   27.46    1.57
 -13   4  -5    8.96    0.59
   9 -13  -5    9.98    0.74
   4   9  -5    9.20    0.75
   4   9  -5    9.10    0.70
 -13   4  -5    8.57    0.76
   9 -13  -5    8.87    0.79
  -4  -9   5    7.99    0.80
  -9  13   5    8.94    0.82
  13  -4   5    9.10    0.76
  13  -4   5    9.01    0.68
  -4  -9   5    9.05    0.67
   7   6  -5    1.62    0.29
 -13   7  -5    1.38    0.34
 -13   7  -5    2.17    0.36
   7   6  -5    1.94    0.38
   6 -13  -5    1.79    0.38
   6 -13  -5    1.32    0.32
  -6  13   5    1.64    0.40
  13  -7   5    0.82    0.31
  -7  -6   5    0.72    0.35
  13  -7   5    1.54    0.26
  -7  -6   5    1.44    0.27
 -13  10  -5   38.61    2.07
  10   3  -5   40.71    1.99
   3 -13  -5   42.36    2.17
   3 -13  -5   39.88    2.08
  10   3  -5   37.97    2.09
 -13  10  -5   40.65    2.08
  -3  13   5   36.40    2.08
 -10  -3   5   35.49    2.13
  13 -10   5   36.75    2.14
 -10  -3   5   36.55    1.92
 -13  13  -5    7.66    0.77
   0 -13  -5    6.38    0.70
  13   0  -5    8.35    0.73
  13   0  -5    6.82    0.63
 -13  13  -5    6.71    0.64
  13 -13   5    6.37    0.77
   0  13   5    6.38    0.74
 -13   0   5    6.58    0.85
   0  13   5    7.68    0.71
  16  -3  -5   11.53    0.91
  -3 -13  -5   11.45    0.98
 -13  16  -5   11.98    0.84
 -13  16  -5   10.97    0.96
 -16   3   5   10.05    0.98
 -16   3   5   10.26    0.85
   3  13   5    9.82    0.89
  13 -16   5    9.49    0.99
  19  -6  -5   12.98    1.03
 -13  19  -5   14.47    1.14
  -6 -13  -5   13.88    1.09
 -19   6   5   11.89    1.08
   6  13   5   13.20    1.11
 -19   6   5   13.01    1.01
  13 -19   5   12.09    1.17
  -9 -13  -5    0.79    0.42
 -13  22  -5    0.87    0.47
  22  -9  -5    0.67    0.42
 -22   9   5    0.44    0.40
  13 -22   5    0.51    0.48
   9  13   5    0.82    0.42
 -13  25  -5    0.41    0.49
 -12 -13  -5    0.70    0.44
  25 -12  -5    0.04    0.38
  13 -25   5    0.58    0.53
  12  13   5   -0.22    0.40
 -25  12   5    0.03    0.43
 -12  26  -5    0.66    0.47
  26 -14  -5    1.42    0.50
 -14 -12  -5   -0.15    0.46
  14  12   5    0.43    0.52
  12 -26   5   -0.20    0.49
 -14  -9  -5    0.96    0.46
  23 -14  -5    1.13    0.46
 -14  -9  -5    0.63    0.46
  -9  23  -5    1.69    0.56
 -23  14   5    1.30    0.56
  14   9   5    0.70    0.47
   9 -23   5    0.52    0.52
  -6  20  -5    5.57    0.77
  20 -14  -5    5.72    0.69
 -14  -6  -5    5.08    0.73
 -14  -6  -5    5.45    0.68
   6 -20   5    3.76    0.71
 -20  14   5    2.22    0.62
  14   6   5    4.53    0.74
  17 -14  -5    1.85    0.48
 -14  -3  -5    1.74    0.44
  17 -14  -5    1.55    0.39
 -14  -3  -5    1.86    0.52
  -3  17  -5    2.33    0.51
   3 -17   5    1.60    0.50
 -17  14   5    2.05    0.55
  14   3   5    1.17    0.44
   3 -17   5    2.08    0.45
 -14   0  -5    6.25    0.71
 -14   0  -5    5.97    0.72
   0  14  -5    6.57    0.67
  14 -14  -5    8.06    0.76
   0  14  -5    6.29    0.70
  14 -14  -5    7.55    0.71
 -14  14   5    5.52    0.83
  14   0   5    6.19    0.68
   0 -14   5    6.97    0.73
   0 -14   5    6.01    0.72
   3  11  -5    7.91    0.72
  11 -14  -5    8.92    0.73
  11 -14  -5    7.42    0.78
 -14   3  -5    7.14    0.79
   3  11  -5    7.91    0.71
  -3 -11   5    9.11    0.84
 -11  14   5    9.85    0.87
  14  -3   5    8.78    0.78
  -3 -11   5    9.09    0.75
  14  -3   5   10.52    0.73
 -14   6  -5    6.35    0.52
   8 -14  -5    5.37    0.62
 -14   6  -5    5.52    0.62
   6   8  -5    6.16    0.65
   8 -14  -5    4.81    0.56
   6   8  -5    5.21    0.54
  14  -6   5    5.98    0.64
  14  -6   5    5.76    0.54
  -6  -8   5    4.14    0.63
  -8  14   5    6.12    0.72
  -6  -8   5    6.08    0.54
   9   5  -5   18.22    1.07
 -14   9  -5   18.77    1.18
   5 -14  -5   18.74    1.25
   5 -14  -5   19.85    1.18
 -14   9  -5   18.42    1.13
   9   5  -5   19.16    1.20
  -9  -5   5   16.78    1.02
  -9  -5   5   16.79    1.27
  14  -9   5   16.19    1.19
  14  -9   5   17.83    0.99
  -5  14   5   18.65    1.22
 -14  12  -5   39.33    2.18
   2 -14  -5   39.69    2.24
  12   2  -5   39.87    2.05
 -14  12  -5   43.15    2.17
  12   2  -5   41.64    2.20
  -2  14   5   37.49    2.15
 -12  -2   5   38.85    2.26
  -2  14   5   39.00    2.16
  14 -12   5   37.54    2.23
  15  -1  -5    7.12    0.76
 -14  15  -5    8.06    0.82
  -1 -14  -5    8.05    0.79
 -14  15  -5    8.38    0.72
 -15   1   5    8.67    0.94
   1  14   5    9.07    0.81
 -15   1   5    6.77    0.69
   1  14   5    8.42    0.79
  14 -15   5    8.33    0.85
 -14  18  -5    1.67    0.41
  18  -4  -5    2.08    0.48
 -14  18  -5    1.52    0.49
  -4 -14  -5    2.27    0.52
 -18   4   5    1.24    0.51
   4  14   5    1.83    0.48
  14 -18   5    2.43    0.57
  -7 -14  -5    1.80    0.53
 -14  21  -5    2.80    0.62
  21  -7  -5    2.79    0.56
  14 -21   5    2.68    0.66
   7  14   5    2.64    0.58
 -21   7   5    2.17    0.58
  24 -10  -5   10.15    1.02
 -10 -14  -5   11.48    1.08
 -14  24  -5    7.81    1.02
  10  14   5   11.05    1.13
  14 -24   5   11.98    1.17
 -24  10   5   11.78    1.08
  27 -13  -5    0.97    0.51
 -14  27  -5    2.63    0.70
 -13 -14  -5    1.55    0.59
  13  14   5    1.14    0.56
  14 -27   5    0.85    0.56
 -13  28  -5   -0.04    0.42
 -15 -13  -5    1.22    0.54
  13 -28   5    0.10    0.57
 -15 -10  -5    2.42    0.63
 -15 -10  -5    1.81    0.61
  25 -15  -5    2.49    0.59
 -10  25  -5    2.61    0.65
  15  10   5    3.29    0.70
  10 -25   5    2.96    0.73
  22 -15  -5    4.29    0.66
 -15  -7  -5    5.33    0.82
  -7  22  -5    5.08    0.79
 -15  -7  -5    3.75    0.67
  15   7   5    4.51    0.73
 -22  15   5    3.71    0.76
   7 -22   5    3.45    0.70
  19 -15  -5    5.78    0.70
  19 -15  -5    6.38    0.76
 -15  -4  -5    5.44    0.73
 -15  -4  -5    5.26    0.78
  -4  19  -5    6.29    0.78
 -19  15   5    7.32    0.92
  15   4   5    5.18    0.74
   4 -19   5    4.90    0.78
  16 -15  -5   33.10    1.96
 -15  -1  -5   32.52    1.97
  -1  16  -5   32.74    1.92
  16 -15  -5   33.64    1.91
  -1  16  -5   33.54    1.89
 -15  -1  -5   31.19    1.99
  15   1   5   34.17    1.98
   1 -16   5   34.34    1.99
   1 -16   5   34.91    1.94
 -16  15   5   34.94    2.06
 -15   2  -5   13.56    1.05
  13 -15  -5   11.91    1.01
   2  13  -5   12.45    0.93
   2  13  -5   13.98    0.99
  13 -15  -5   12.30    0.96
  -2 -13   5   12.16    0.97
  15  -2   5   12.43    0.96
  15  -2   5   13.57    1.05
 -13  15   5   14.57    1.12
  -2 -13   5   13.30    1.04
  10 -15  -5   35.77    2.09
   5  10  -5   37.39    1.96
  10 -15  -5   36.34    2.00
 -15   5  -5   35.56    2.08
   5  10  -5   36.02    2.02
  -5 -10   5   36.58    2.09
  -5 -10   5   37.49    1.99
  15  -5   5   37.35    2.10
  15  -5   5   36.17    1.95
 -10  15   5   39.07    2.14
   8   7  -5    2.77    0.40
   7 -15  -5    3.10    0.48
   8   7  -5    2.38    0.48
 -15   8  -5    3.60    0.52
 -15   8  -5    2.48    0.40
   7 -15  -5    2.20    0.48
  15  -8   5    2.53    0.48
  -8  -7   5    3.00    0.55
  -8  -7   5    3.14    0.42
  -7  15   5    2.57    0.52
  15  -8   5    2.97    0.41
 -15  11  -5   35.03    1.93
   4 -15  -5   32.79    2.00
  11   4  -5   35.86    1.98
 -15  11  -5   35.34    1.94
  11   4  -5   35.23    1.81
   4 -15  -5   34.72    1.93
  -4  15   5   33.59    1.98
 -11  -4   5   32.12    2.00
  -4  15   5   33.64    1.93
  15 -11   5   34.41    2.01
   1 -15  -5   20.06    1.38
 -15  14  -5   18.88    1.25
 -15  14  -5   17.93    1.33
  14   1  -5   20.49    1.36
  14   1  -5   21.02    1.20
  15 -14   5   19.97    1.41
  -1  15   5   19.11    1.29
  -1  15   5   19.56    1.30
 -14  -1   5   20.22    1.43
  17  -2  -5    4.48    0.66
 -15  17  -5    5.19    0.72
 -15  17  -5    3.26    0.53
  -2 -15  -5    4.89    0.67
   2  15   5    4.15    0.62
  15 -17   5    4.63    0.73
 -17   2   5    4.71    0.77
  20  -5  -5    0.25    0.34
 -15  20  -5   -0.21    0.35
  -5 -15  -5   -0.30    0.34
   5  15   5   -0.11    0.35
 -20   5   5    0.57    0.44
  15 -20   5    0.15    0.43
  -8 -15  -5    4.97    0.76
 -15  23  -5    6.56    0.92
  23  -8  -5    4.82    0.71
  15 -23   5    6.14    0.89
   8  15   5    5.80    0.87
 -23   8   5    6.35    0.87
 -15  26  -5    1.57    0.59
  26 -11  -5    1.76    0.55
 -11 -15  -5    2.18    0.61
  15 -26   5    1.07    0.60
 -26  11   5    1.40    0.55
  11  15   5   -0.06    0.46
  27 -16  -5    2.07    0.59
 -16 -11  -5    2.51    0.66
 -11  27  -5    2.90    0.69
 -16 -11  -5    4.06    0.76
  11 -27   5    1.51    0.69
  16  11   5    1.40    0.62
 -16  -8  -5    0.40    0.41
  24 -16  -5    0.13    0.34
 -16  -8  -5    0.12    0.45
  -8  24  -5   -0.03    0.38
   8 -24   5   -0.21    0.47
  16   8   5    0.45    0.46
 -24  16   5    0.18    0.50
 -16  -5  -5    6.76    0.80
  -5  21  -5    6.65    0.78
  21 -16  -5    6.42    0.75
 -16  -5  -5    6.53    0.87
 -21  16   5    5.15    0.81
   5 -21   5    4.78    0.81
  16   5   5    4.54    0.73
 -16  -2  -5    0.26    0.37
  18 -16  -5   -0.01    0.35
  -2  18  -5    0.28    0.31
 -16  -2  -5    0.00    0.40
  18 -16  -5    0.27    0.31
   2 -18   5    0.69    0.42
   2 -18   5    0.57    0.39
 -18  16   5    0.54    0.48
  16   2   5    1.16    0.46
  15 -16  -5   12.69    0.94
   1  15  -5   13.13    0.98
 -16   1  -5   13.64    1.11
  15 -16  -5   11.31    1.01
   1  15  -5   12.78    0.96
  -1 -15   5   13.28    1.05
  16  -1   5   12.12    0.97
 -15  16   5   12.64    1.12
  16  -1   5   11.26    1.04
  -1 -15   5   11.54    0.99
  12 -16  -5    2.99    0.56
   4  12  -5    4.55    0.56
  12 -16  -5    4.15    0.54
   4  12  -5    3.16    0.54
 -16   4  -5    3.69    0.60
  -4 -12   5    5.01    0.73
  -4 -12   5    4.12    0.58
  16  -4   5    4.61    0.60
  16  -4   5    6.31    0.74
 -12  16   5    5.21    0.75
   9 -16  -5   54.98    3.02
   7   9  -5   54.80    2.95
   9 -16  -5   54.96    2.91
 -16   7  -5   54.77    2.98
   7   9  -5   57.04    2.85
  16  -7   5   57.72    3.05
  16  -7   5   56.67    2.81
  -9  16   5   58.55    3.06
  -7  -9   5   58.34    3.03
  -7  -9   5   58.81    2.89
   6 -16  -5    9.78    0.92
  10   6  -5   10.74    0.78
 -16  10  -5   10.98    0.87
 -16  10  -5   10.74    0.88
  10   6  -5   11.31    0.93
   6 -16  -5   11.05    0.87
 -10  -6   5   11.95    1.06
  16 -10   5   11.95    1.01
  -6  16   5   10.78    1.02
  13   3  -5   12.92    1.08
   3 -16  -5   14.44    1.16
 -16  13  -5   14.42    1.04
 -16  13  -5   13.91    1.07
  16 -13   5   15.93    1.21
  -3  16   5   16.13    1.13
 -13  -3   5   15.39    1.21
  -3  16   5   16.38    1.13
 -16  16  -5    9.01    0.74
   0 -16  -5    7.89    0.83
 -16  16  -5    6.99    0.86
  16   0  -5    8.11    0.80
   0  16   5    8.19    0.85
  16 -16   5    9.82    0.93
 -16   0   5    6.57    0.87
   0  16   5    7.39    0.80
  19  -3  -5   10.50    0.95
  -3 -16  -5    9.97    1.02
 -16  19  -5   10.93    1.03
  16 -19   5   11.23    1.11
   3  16   5   11.20    1.03
 -19   3   5   12.03    1.12
 -16  22  -5   10.60    1.06
  22  -6  -5   10.24    0.98
  -6 -16  -5   10.85    1.07
   6  16   5   11.15    1.10
 -22   6   5   11.13    1.13
  16 -22   5   10.00    1.11
 -16  25  -5    5.40    0.91
  25  -9  -5    6.05    0.79
  -9 -16  -5    4.85    0.84
   9  16   5    5.13    0.84
 -25   9   5    6.15    0.90
  16 -25   5    5.80    0.99
 -12 -16  -5   -0.04    0.49
 -17  -9  -5    0.28    0.47
  26 -17  -5   -0.14    0.38
  -9  26  -5    0.76    0.51
 -17  -9  -5    0.42    0.46
 -26  17   5    0.24    0.55
   9 -26   5    0.36    0.54
  17   9   5   -0.05    0.46
  23 -17  -5    6.77    0.76
 -17  -6  -5    5.10    0.82
  -6  23  -5    5.93    0.85
 -17  -6  -5    7.09    0.87
  17   6   5    6.54    0.87
   6 -23   5    7.08    0.90
 -23  17   5    5.80    0.95
  20 -17  -5    0.86    0.44
  20 -17  -5    0.75    0.38
  -3  20  -5    0.82    0.42
 -17  -3  -5    1.17    0.48
 -17  -3  -5    1.42    0.45
 -20  17   5    1.19    0.57
  17   3   5    1.37    0.49
   3 -20   5    0.78    0.46
   0  17  -5   31.70    1.81
  17 -17  -5   30.10    1.79
  17 -17  -5   29.64    1.88
   0  17  -5   31.44    1.84
 -17   0  -5   30.26    1.93
   0 -17   5   30.04    1.87
 -17  17   5   30.01    1.94
  17   0   5   28.65    1.91
  17   0   5   32.38    1.87
   0 -17   5   30.67    1.84
  14 -17  -5    0.57    0.37
 -17   3  -5    0.28    0.34
  14 -17  -5    0.56    0.33
   3  14  -5    0.78    0.38
   3  14  -5    0.28    0.32
 -14  17   5    0.58    0.44
  17  -3   5   -0.07    0.30
  -3 -14   5    0.32    0.34
  -3 -14   5    0.02    0.39
  17  -3   5   -0.60    0.28
  11 -17  -5   35.44    2.06
   6  11  -5   34.23    1.98
   6  11  -5   34.70    1.87
  11 -17  -5   35.81    1.96
 -17   6  -5   33.13    2.01
  -6 -11   5   32.98    1.90
  17  -6   5   32.04    2.00
  17  -6   5   34.30    1.88
 -11  17   5   35.42    2.09
  -6 -11   5   35.19    2.06
 -17   9  -5   34.97    2.02
   8 -17  -5   32.31    2.02
   9   8  -5   33.52    1.99
 -17   9  -5   32.81    1.87
   8 -17  -5   35.82    1.98
   9   8  -5   34.44    1.84
  17  -9   5   36.18    2.07
  -9  -8   5   36.08    2.09
  -8  17   5   36.70    2.09
  12   5  -5   26.22    1.68
   5 -17  -5   25.81    1.73
 -17  12  -5   26.85    1.64
 -17  12  -5   27.22    1.64
 -12  -5   5   26.75    1.77
  17 -12   5   28.78    1.75
  -5  17   5   27.31    1.66
  -5  17   5   29.44    1.73
  15   2  -5    7.61    0.81
   2 -17  -5    7.39    0.87
 -17  15  -5    8.30    0.88
 -17  15  -5    8.85    0.77
  -2  17   5    8.87    0.86
  -2  17   5    9.55    0.91
 -15  -2   5    9.47    0.97
  17 -15   5    7.99    0.88
  18  -1  -5    0.03    0.33
 -17  18  -5    0.95    0.43
  -1 -17  -5    0.59    0.40
 -17  18  -5    0.81    0.34
  17 -18   5    1.77    0.54
 -18   1   5    1.81    0.57
   1  17   5    0.87    0.41
  -4 -17  -5    0.69    0.43
 -17  21  -5    1.04    0.51
  21  -4  -5    0.26    0.38
  17 -21   5    0.85    0.54
   4  17   5   -0.21    0.37
 -21   4   5    0.55    0.50
 -17  24  -5    0.39    0.47
  -7 -17  -5    0.20    0.45
  24  -7  -5    0.56    0.44
  17 -24   5    0.19    0.50
   7  17   5   -0.10    0.44
 -24   7   5    0.30    0.45
  27 -10  -5    5.22    0.82
 -17  27  -5    4.39    0.87
 -10 -17  -5    5.43    0.89
  17 -27   5    2.74    0.80
 -27  10   5    5.34    0.89
  10  17   5    4.05    0.82
  -7  25  -5    0.98    0.53
  25 -18  -5    0.57    0.43
 -18  -7  -5    0.87    0.51
 -18  -7  -5    1.02    0.49
   7 -25   5   -0.03    0.44
 -25  18   5    0.02    0.55
  18   7   5    0.42    0.49
  22 -18  -5    2.72    0.56
 -18  -4  -5    3.17    0.62
  -4  22  -5    1.55    0.53
 -18  -4  -5    2.99    0.67
 -22  18   5    2.83    0.74
   4 -22   5    2.59    0.65
  18   4   5    3.00    0.66
  19 -18  -5    5.13    0.75
 -18  -1  -5    4.00    0.71
  -1  19  -5    4.13    0.66
  19 -18  -5    4.61    0.62
 -19  18   5    6.78    0.87
  18   1   5    4.89    0.81
   1 -19   5    6.52    0.80
  18   1   5    4.16    0.67
  16 -18  -5    2.12    0.46
   2  16  -5    2.14    0.45
   2  16  -5    2.91    0.53
  16 -18  -5    3.28    0.61
 -18   2  -5    2.35    0.56
  -2 -16   5    2.03    0.47
 -16  18   5    2.28    0.60
  18  -2   5    1.98    0.48
  18  -2   5    1.65    0.52
  -2 -16   5    2.25    0.57
 -18   5  -5    0.04    0.34
   5  13  -5    0.47    0.37
  13 -18  -5    0.76    0.36
  13 -18  -5    0.41    0.41
   5  13  -5    1.02    0.36
  -5 -13   5   -0.04    0.31
  -5 -13   5    0.10    0.38
 -13  18   5    0.67    0.51
  18  -5   5    0.19    0.32
  18  -5   5    0.05    0.36
   8  10  -5   11.59    0.83
  10 -18  -5   11.55    0.91
 -18   8  -5   11.81    0.96
   8  10  -5   11.39    0.95
  10 -18  -5   10.83    0.97
  -8 -10   5    9.76    1.00
  18  -8   5    9.53    0.97
 -10  18   5   11.35    1.13
  11   7  -5    6.41    0.77
   7 -18  -5    6.41    0.78
 -18  11  -5    7.02    0.72
 -18  11  -5    6.82    0.73
   7 -18  -5    7.43    0.75
  18 -11   5    6.99    0.84
 -11  -7   5    7.16    0.87
  -7  18   5    7.67    0.94
 -18  14  -5    3.42    0.58
 -18  14  -5    3.06    0.58
  14   4  -5    3.41    0.61
   4 -18  -5    2.95    0.62
 -14  -4   5    2.71    0.64
  18 -14   5    2.82    0.59
  -4  18   5    3.77    0.65
  -4  18   5    3.80    0.60
  17   1  -5    9.05    0.87
   1 -18  -5    7.77    0.86
 -18  17  -5    8.01    0.86
 -18  17  -5    7.83    0.75
  18 -17   5    5.56    0.83
  -1  18   5    6.25    0.81
 -17  -1   5    7.40    0.91
 -18  20  -5    6.57    0.89
  -2 -18  -5    6.66    0.84
  20  -2  -5    6.16    0.77
 -20   2   5    6.59    0.88
   2  18   5    5.60    0.81
  18 -20   5    5.84    0.91
  23  -5  -5    4.95    0.74
  -5 -18  -5    5.15    0.83
 -18  23  -5    6.45    0.87
   5  18   5    5.33    0.80
  18 -23   5    3.58    0.81
 -23   5   5    4.82    0.86
  26  -8  -5    3.70    0.72
  -8 -18  -5    4.87    0.86
 -18  26  -5    4.70    0.87
  18 -26   5    5.88    1.03
 -26   8   5    7.35    0.98
   8  18   5    5.90    0.90
  -8  27  -5    0.74    0.55
 -19  -8  -5    0.21    0.45
 -19  -8  -5    0.47    0.55
  19   8   5    0.71    0.55
 -27  19   5    0.54    0.60
   8 -27   5    0.15    0.52
 -19  -5  -5    0.98    0.53
 -19  -5  -5    0.98    0.52
  -5  24  -5    1.05    0.49
  24 -19  -5    0.47    0.44
 -24  19   5    0.13    0.56
  19   5   5    0.96    0.57
   5 -24   5    0.46    0.50
  21 -19  -5    6.11    0.85
 -19  -2  -5    5.84    0.85
  -2  21  -5    4.42    0.68
  21 -19  -5    5.87    0.75
  19   2   5    5.02    0.85
   2 -21   5    4.28    0.73
 -21  19   5    4.96    0.89
  19   2   5    3.51    0.72
 -19   1  -5   11.81    1.05
   1  18  -5   10.19    0.90
  18 -19  -5    9.98    0.86
  18 -19  -5    8.28    0.95
   1  18  -5    9.65    0.92
  -1 -18   5   10.62    0.92
 -18  19   5    9.63    1.05
  19  -1   5    7.33    0.84
  -1 -18   5    8.86    0.95
  19  -1   5    8.42    0.94
   4  15  -5    1.74    0.48
  15 -19  -5    1.06    0.48
 -19   4  -5    1.86    0.50
  15 -19  -5    0.58    0.37
   4  15  -5    2.35    0.45
  19  -4   5    1.48    0.46
  -4 -15   5    1.70    0.45
  19  -4   5    1.91    0.46
  -4 -15   5    2.06    0.55
 -15  19   5    2.36    0.61
 -19   7  -5    4.64    0.71
  12 -19  -5    6.39    0.79
   7  12  -5    4.34    0.65
  12 -19  -5    4.39    0.60
 -12  19   5    6.48    0.92
  -7 -12   5    5.25    0.76
  19  -7   5    5.84    0.72
  10   9  -5    5.57    0.70
   9 -19  -5    4.28    0.71
   9 -19  -5    3.63    0.57
 -19  10  -5    5.24    0.66
 -10  -9   5    3.48    0.69
  19 -10   5    4.27    0.67
  -9  19   5    4.20    0.75
   6 -19  -5    4.86    0.75
  13   6  -5    3.63    0.63
 -19  13  -5    3.22    0.57
 -19  13  -5    3.90    0.58
 -13  -6   5    3.11    0.69
  -6  19   5    3.19    0.62
  -6  19   5    3.58    0.61
  19 -13   5    3.01    0.62
  16   3  -5    1.18    0.44
   3 -19  -5    1.21    0.49
 -19  16  -5    1.20    0.40
 -19  16  -5    0.48    0.41
  -3  19   5    1.47    0.52
 -16  -3   5    1.23    0.53
  -3  19   5    1.27    0.47
  19 -16   5    1.08    0.51
  19   0  -5    7.99    0.88
   0 -19  -5    7.93    0.90
 -19  19  -5    7.72    0.90
  19 -19   5    6.59    0.91
   0  19   5    8.13    0.87
 -19   0   5    9.13    1.01
  -3 -19  -5    0.80    0.52
 -19  22  -5    0.75    0.47
  22  -3  -5   -0.09    0.37
   3  19   5    0.54    0.48
  19 -22   5    0.63    0.56
 -22   3   5    0.60    0.52
  25  -6  -5   -0.15    0.39
 -19  25  -5    0.00    0.49
  -6 -19  -5    0.40    0.51
 -25   6   5    0.51    0.53
  19 -25   5    0.99    0.63
   6  19   5   -0.03    0.45
  -6  26  -5    5.49    0.84
 -20  -6  -5    6.83    0.94
 -20  -6  -5    7.25    0.97
   6 -26   5    5.72    0.92
 -26  20   5    6.37    1.05
  20   6   5    7.47    1.02
  -3  23  -5    3.27    0.65
 -20  -3  -5    2.94    0.68
 -23  20   5    3.78    0.82
   3 -23   5    2.75    0.68
  20   3   5    3.46    0.72
  20   3   5    3.01    0.69
  20 -20  -5    4.22    0.75
  20 -20  -5    4.20    0.65
 -20   0  -5    2.33    0.65
   0  20  -5    3.57    0.63
  20   0   5    6.80    0.85
   0 -20   5    6.00    0.81
 -20  20   5    6.15    0.98
  20   0   5    5.39    0.79
  17 -20  -5    6.90    0.76
   3  17  -5    7.07    0.78
 -20   3  -5    7.27    0.87
  17 -20  -5    7.41    0.84
   3  17  -5    5.55    0.70
  -3 -17   5    5.50    0.83
  20  -3   5    6.09    0.74
  20  -3   5    7.11    0.90
 -17  20   5    6.27    0.91
  -3 -17   5    6.79    0.80
 -20   6  -5    1.01    0.43
  14 -20  -5    1.40    0.52
   6  14  -5    0.37    0.40
  14 -20  -5    1.06    0.41
  20  -6   5    0.65    0.39
 -14  20   5    0.32    0.47
  -6 -14   5    1.39    0.50
  20  -6   5    0.40    0.33
  11 -20  -5    2.01    0.54
  11 -20  -5    2.06    0.48
   9  11  -5    2.47    0.54
 -20   9  -5    2.14    0.51
  20  -9   5    2.14    0.52
 -11  20   5    2.31    0.62
  -9 -11   5    1.90    0.59
   8 -20  -5    6.17    0.74
 -20  12  -5    6.48    0.73
  12   8  -5    6.96    0.80
   8 -20  -5    6.70    0.82
 -12  -8   5    6.29    0.85
  -8  20   5    5.05    0.78
  20 -12   5    5.78    0.84
 -20  15  -5    5.69    0.75
   5 -20  -5    5.37    0.81
  15   5  -5    5.83    0.76
 -20  15  -5    6.38    0.74
  -5  20   5    5.35    0.72
 -15  -5   5    7.18    0.89
  -5  20   5    6.50    0.86
  20 -15   5    5.40    0.85
  18   2  -5    7.87    0.89
 -20  18  -5    9.31    0.85
   2 -20  -5    8.63    0.93
 -20  18  -5    8.57    0.96
  20 -18   5    7.74    0.95
 -18  -2   5    8.06    0.99
  -2  20   5    8.55    0.89
 -20  21  -5    2.17    0.63
  -1 -20  -5    1.41    0.52
  21  -1  -5    0.76    0.49
   1  20   5    1.61    0.54
 -21   1   5    1.78    0.65
  20 -21   5    2.75    0.71
  -4 -20  -5    0.05    0.48
 -20  24  -5    0.69    0.52
  24  -4  -5    0.44    0.46
   4  20   5    0.57    0.48
  20 -24   5    0.80    0.57
 -24   4   5    0.98    0.55
 -20  27  -5    1.36    0.63
  -7 -20  -5    0.24    0.49
  20 -27   5    0.96    0.65
 -27   7   5    1.05    0.63
 -21  -4  -5    4.41    0.85
  -4  25  -5    4.10    0.74
 -25  21   5    4.12    0.88
  21   4   5    2.76    0.71
  21   4   5    3.58    0.75
   4 -25   5    5.71    0.93
  -1  22  -5   -0.32    0.35
 -21  -1  -5    0.41    0.48
  22 -21  -5    0.32    0.48
  21   1   5    0.73    0.50
 -22  21   5    0.14    0.55
   1 -22   5    0.61    0.46
  21   1   5   -0.42    0.41
   2  19  -5    4.87    0.70
 -21   2  -5    3.11    0.72
  19 -21  -5    4.78    0.81
  19 -21  -5    4.65    0.68
  21  -2   5    5.16    0.78
  21  -2   5    2.99    0.67
  -2 -19   5    4.16    0.72
 -19  21   5    3.48    0.78
 -21   5  -5    1.40    0.49
   5  16  -5    1.55    0.53
  16 -21  -5    2.44    0.53
  16 -21  -5    1.61    0.55
  21  -5   5    1.84    0.49
  21  -5   5    1.71    0.55
 -16  21   5    2.11    0.62
  -5 -16   5    1.77    0.58
 -21   8  -5    2.12    0.54
  13 -21  -5    2.36    0.57
   8  13  -5    2.70    0.59
  13 -21  -5    2.65    0.55
 -13  21   5    1.99    0.63
  -8 -13   5    1.75    0.55
  21  -8   5    1.92    0.55
 -21  11  -5    0.87    0.41
  10 -21  -5    0.94    0.48
  11  10  -5    1.57    0.51
  10 -21  -5    1.10    0.42
 -10  21   5    0.81    0.52
 -11 -10   5    0.58    0.53
  21 -11   5    1.31    0.49
   7 -21  -5   15.44    1.24
  14   7  -5   15.38    1.21
 -21  14  -5   13.73    1.11
  -7  21   5   14.09    1.13
  21 -14   5   15.44    1.24
  -7  21   5   12.53    1.17
 -14  -7   5   14.39    1.27
   4 -21  -5    0.74    0.46
  17   4  -5    1.37    0.50
 -21  17  -5    1.24    0.41
 -21  17  -5    0.93    0.48
 -17  -4   5    0.59    0.48
  21 -17   5    0.64    0.52
  -4  21   5    1.21    0.49
  -4  21   5    1.01    0.45
  20   1  -5    3.98    0.69
   1 -21  -5    2.84    0.67
 -21  20  -5    3.58    0.70
  21 -20   5    3.88    0.76
 -20  -1   5    6.01    0.89
  -1  21   5    3.31    0.66
  -2 -21  -5    1.16    0.54
  23  -2  -5    2.32    0.61
 -21  23  -5    2.25    0.64
  21 -23   5    1.28    0.65
   2  21   5    0.48    0.49
 -23   2   5    0.58    0.55
  26  -5  -5    1.76    0.60
  -5 -21  -5    1.54    0.59
 -21  26  -5    1.56    0.62
  21 -26   5    1.15    0.67
 -26   5   5    2.50    0.72
   5  21   5    0.95    0.58
 -22  -2  -5    0.92    0.54
  22   2   5    1.69    0.59
  22   2   5    0.10    0.48
 -24  22   5    1.28    0.70
   2 -24   5    0.76    0.54
  21 -22  -5    1.09    0.54
 -22   1  -5    2.17    0.60
 -21  22   5    0.65    0.60
  22  -1   5    1.49    0.55
  22  -1   5    2.64    0.64
  -1 -21   5    1.18    0.51
  18 -22  -5    0.26    0.39
   4  18  -5   -0.19    0.37
  18 -22  -5    0.52    0.46
 -22   4  -5    0.22    0.42
  22  -4   5    0.57    0.50
  22  -4   5    0.57    0.41
 -18  22   5   -0.12    0.52
  15 -22  -5    3.52    0.63
  15 -22  -5    3.28    0.70
   7  15  -5    3.56    0.66
 -22   7  -5    3.39    0.66
  -7 -15   5    3.33    0.67
 -15  22   5    3.56    0.76
  22  -7   5    3.53    0.67
  12 -22  -5    2.87    0.57
  12 -22  -5    3.20    0.65
  10  12  -5    2.73    0.59
 -22  10  -5    4.16    0.70
 -12  22   5    2.84    0.71
  22 -10   5    3.71    0.68
 -10 -12   5    2.96    0.69
  13   9  -5    4.52    0.80
   9 -22  -5    6.83    0.86
 -22  13  -5    5.24    0.72
 -13  -9   5    5.34    0.87
  22 -13   5    5.87    0.87
  -9  22   5    6.80    0.93
  -9  22   5    5.96    0.81
  16   6  -5    4.86    0.77
 -22  16  -5    5.75    0.79
 -22  16  -5    5.65    0.72
   6 -22  -5    4.81    0.78
  22 -16   5    6.49    0.91
  -6  22   5    4.53    0.76
 -16  -6   5    4.87    0.87
  -6  22   5    7.17    0.91
  19   3  -5    0.13    0.40
 -22  19  -5    0.40    0.45
   3 -22  -5   -0.47    0.34
  -3  22   5    0.09    0.44
  22 -19   5    0.10    0.48
 -19  -3   5   -0.01    0.53
   0 -22  -5    1.09    0.58
 -22  22  -5    2.14    0.64
  22   0  -5    1.36    0.53
   0  22   5    1.10    0.55
 -22   0   5    1.21    0.59
  22 -22   5    1.00    0.58
  -3 -22  -5    3.04    0.73
  25  -3  -5    2.63    0.65
 -22  25  -5    2.65    0.70
   3  22   5    2.36    0.70
 -25   3   5    2.28    0.71
  22 -25   5    1.68    0.72
 -23   0  -5    3.05    0.71
 -23  23   5    3.94    0.85
  23   0   5    2.48    0.70
  23   0   5    2.19    0.66
   0 -23   5    2.19    0.61
   3  20  -5    2.59    0.64
  20 -23  -5    4.03    0.78
 -23   3  -5    2.84    0.69
  23  -3   5    3.24    0.69
  23  -3   5    3.32    0.67
 -20  23   5    3.63    0.83
  17 -23  -5    5.87    0.85
   6  17  -5    5.34    0.81
 -23   6  -5    3.83    0.76
  17 -23  -5    4.85    0.72
  23  -6   5    5.64    0.87
 -17  23   5    4.66    0.88
  -6 -17   5    4.73    0.81
   9  14  -5    9.45    1.01
  14 -23  -5    8.93    1.03
  14 -23  -5    8.09    0.87
 -23   9  -5    8.60    0.95
  23  -9   5    7.84    0.93
 -14  23   5    5.38    0.92
  -9 -14   5    8.40    1.05
  11 -23  -5    1.80    0.59
 -23  12  -5    0.94    0.47
  11 -23  -5    1.47    0.47
  12  11  -5    1.65    0.54
 -12 -11   5    0.68    0.52
  23 -12   5    1.64    0.57
 -11  23   5    0.82    0.55
   8 -23  -5    9.14    1.01
 -23  15  -5    8.53    0.93
  15   8  -5    8.91    0.98
  -8  23   5    7.75    0.91
 -15  -8   5   10.46    1.15
  23 -15   5    7.21    1.00
  -8  23   5    9.57    1.03
  18   5  -5    2.73    0.66
   5 -23  -5    1.13    0.55
 -23  18  -5    2.10    0.56
 -23  18  -5    1.98    0.53
  -5  23   5    2.37    0.59
  23 -18   5    2.32    0.69
 -18  -5   5    2.68    0.74
  -5  23   5    3.18    0.67
 -23  21  -5    0.10    0.42
  21   2  -5    0.08    0.43
   2 -23  -5    0.37    0.47
 -21  -2   5    0.22    0.55
  -2  23   5   -0.09    0.41
  23 -21   5    0.11    0.49
  -1 -23  -5    0.15    0.52
  24  -1  -5    0.66    0.48
 -23  24  -5    0.13    0.47
  23 -24   5    1.14    0.64
 -24   1   5    0.58    0.59
   1  23   5    0.65    0.52
 -24   2  -5    3.50    0.78
  22 -24  -5    2.50    0.73
  24  -2   5    4.85    0.80
  24  -2   5    2.91    0.74
 -22  24   5    2.83    0.83
 -24   5  -5    4.54    0.76
   5  19  -5    2.86    0.68
  19 -24  -5    3.02    0.72
  24  -5   5    3.22    0.72
 -19  24   5    3.35    0.80
   8  16  -5   13.99    1.22
  16 -24  -5   12.19    1.13
 -24   8  -5   12.28    1.23
  16 -24  -5   14.15    1.33
 -16  24   5   14.06    1.39
  24  -8   5   15.50    1.34
  -8 -16   5   14.49    1.34
 -24  11  -5    0.48    0.43
  13 -24  -5    1.19    0.59
  11  13  -5    0.40    0.49
  13 -24  -5    0.67    0.42
 -13  24   5    1.11    0.61
  24 -11   5    0.86    0.55
 -11 -13   5    1.23    0.62
  10 -24  -5    2.60    0.68
  14  10  -5    2.52    0.69
 -24  14  -5    4.05    0.72
  24 -14   5    5.32    0.81
 -10  24   5    3.53    0.79
 -14 -10   5    4.11    0.80
 -10  24   5    4.84    0.80
 -24  17  -5    0.44    0.40
   7 -24  -5   -0.14    0.47
  17   7  -5    0.17    0.44
  -7  24   5    0.11    0.40
  24 -17   5   -0.18    0.44
  -7  24   5   -0.27    0.42
 -17  -7   5    0.07    0.49
 -24  20  -5    2.88    0.69
   4 -24  -5    2.94    0.71
  20   4  -5    4.00    0.77
 -20  -4   5    5.75    0.99
  24 -20   5    4.22    0.86
  -4  24   5    2.76    0.65
  23   1  -5    2.54    0.64
 -24  23  -5    2.04    0.64
   1 -24  -5    1.87    0.64
  24 -23   5    1.28    0.67
  -1  24   5    2.54    0.67
 -23  -1   5    2.21    0.71
 -25   4  -5    0.55    0.50
  21 -25  -5    1.42    0.64
  25  -4   5    1.85    0.65
 -21  25   5    0.73    0.58
  18 -25  -5    1.21    0.59
   7  18  -5    0.13    0.46
 -25   7  -5    0.44    0.48
  25  -7   5    0.04    0.48
 -18  25   5    0.29    0.56
 -25  10  -5    0.91    0.51
  10  15  -5    1.80    0.59
  15 -25  -5    2.13    0.67
  25 -10   5    2.05    0.62
 -10 -15   5    1.54    0.68
 -15  25   5    0.93    0.67
  13  12  -5    2.84    0.70
 -25  13  -5    2.50    0.64
  12 -25  -5    2.25    0.65
 -12  25   5    2.37    0.70
 -12  25   5    2.96    0.61
  25 -13   5    1.12    0.61
 -13 -12   5    1.91    0.67
   9 -25  -5    3.32    0.73
 -25  16  -5    2.45    0.62
  16   9  -5    3.96    0.76
 -16  -9   5    2.36    0.74
  -9  25   5    4.53    0.81
  25 -16   5    3.37    0.79
  -9  25   5    3.15    0.68
   6 -25  -5    0.20    0.47
  19   6  -5    0.00    0.42
  -6  25   5   -0.75    0.37
 -19  -6   5    0.65    0.60
  25 -19   5    0.06    0.54
   3 -25  -5    4.83    0.88
  22   3  -5    3.39    0.74
 -25  22  -5    3.86    0.76
 -22  -3   5    2.66    0.78
  25 -22   5    3.44    0.81
  -3  25   5    4.42    0.84
  20 -26  -5   -0.20    0.53
 -26   6  -5    0.78    0.52
   6  20  -5    0.29    0.51
  26  -6   5   -0.28    0.45
 -20  26   5    0.49    0.59
  17 -26  -5    4.35    0.84
 -26   9  -5    3.56    0.77
   9  17  -5    3.99    0.78
  26  -9   5    4.32    0.81
 -17  26   5    4.72    0.91
  -9 -17   5    4.05    0.84
  12  14  -5    2.16    0.67
  14 -26  -5    1.88    0.62
 -26  12  -5    1.20    0.52
  26 -12   5    1.12    0.57
 -14  26   5    1.96    0.71
 -12 -14   5    1.49    0.67
 -26  15  -5    0.15    0.42
  15  11  -5    0.08    0.44
  11 -26  -5   -0.29    0.40
 -11  26   5   -0.07    0.42
  26 -15   5   -0.28    0.48
 -11  26   5   -0.51    0.51
 -15 -11   5   -0.59    0.52
  18   8  -5    0.64    0.55
 -26  18  -5    0.88    0.48
   8 -26  -5    1.29    0.60
  -8  26   5   -0.28    0.40
  -8  26   5    0.15    0.51
  26 -18   5   -0.27    0.51
 -18  -8   5    0.45    0.57
   5 -26  -5    1.57    0.66
  21   5  -5    1.46    0.62
  26 -21   5    0.77    0.61
 -21  -5   5    0.92    0.70
  -5  26   5    0.99    0.53
 -27   8  -5    0.71    0.51
  19 -27  -5    0.64    0.58
   8  19  -5    0.67    0.52
 -19  27   5   -0.10    0.55
  27  -8   5    0.06    0.54
  16 -27  -5    5.70    0.96
  11  16  -5    3.41    0.74
 -27  11  -5    2.88    0.69
  27 -11   5    2.69    0.73
 -16  27   5    2.72    0.83
 -11 -16   5    3.01    0.80
 -27  14  -5    0.14    0.44
  14  13  -5    0.48    0.52
  13 -27  -5    1.01    0.62
  27 -14   5    0.85    0.59
 -14 -13   5    0.79    0.61
 -13  27   5    0.20    0.53
  10 -27  -5    0.10    0.52
  17  10  -5    0.64    0.54
 -27  17  -5    0.18    0.43
  27 -17   5   -0.26    0.51
 -10  27   5    0.04    0.41
 -10  27   5   -0.39    0.48
 -17 -10   5    0.04    0.54
   7 -27  -5    0.76    0.58
 -20  -7   5    1.29    0.76
  27 -20   5    1.05    0.67
 -28  13  -5    0.70    0.49
  15 -28  -5    0.78    0.59
 -13 -15   5    0.83    0.61
 -15  28   5    1.95    0.73
   0   0  -6  521.42   24.08
   0   0  -6  525.59   23.54
   0   0  -6  526.22   23.71
   0   0  -6  519.59   23.77
  -1   2  -6   85.39    3.84
   2  -1  -6   82.97    3.80
  -1  -1  -6   80.48    3.81
  -1   2  -6   81.67    3.74
   2  -1  -6   79.22    3.80
   2  -1  -6   83.10    3.85
  -1  -1  -6   79.07    3.87
  -1   2  -6   81.49    3.85
  -1  -1  -6   80.18    3.78
  -1  -1  -6   80.36    3.82
  -2   1   6   80.71    3.83
   1  -2   6   82.39    3.86
   1  -2  -6  224.06   10.14
  -2   1  -6  220.12    9.89
   1   1  -6  221.66   10.02
  -2   1  -6  214.31   10.04
   1  -2  -6  219.76    9.94
  -2   1  -6  221.98   10.00
   1   1  -6  218.57    9.91
   1  -2  -6  217.71   10.01
   1  -2  -6  221.75   10.01
  -1  -1   6  218.00   10.05
  -1  -1   6  211.78   10.10
   2  -1   6  214.56   10.16
  -2   4  -6   76.73    3.62
   4  -2  -6   76.38    3.59
  -2   4  -6   76.34    3.63
   4  -2  -6   74.10    3.54
  -2  -2  -6   76.73    3.57
  -2  -2  -6   76.18    3.66
  -2   4  -6   76.22    3.48
  -2  -2  -6   76.92    3.60
   4  -2  -6   75.93    3.62
  -2  -2  -6   75.46    3.56
  -4   2   6   74.21    3.60
   2  -4   6   77.03    3.65
   0   3  -6    5.41    0.47
  -3   0  -6    6.24    0.43
  -3   0  -6    6.18    0.47
   3  -3  -6    5.86    0.50
  -3   0  -6    5.87    0.44
  -3   0  -6    6.45    0.48
   3  -3  -6    5.73    0.41
   0   3  -6    6.39    0.41
   3  -3  -6    5.94    0.46
   0  -3   6    6.93    0.51
   0  -3   6    8.00    0.45
  -3   3   6    8.10    0.47
  -3   3  -6   47.98    2.29
   0  -3  -6   47.57    2.25
   0  -3  -6   46.98    2.27
   0  -3  -6   45.79    2.27
   3   0  -6   47.91    2.30
   3   0  -6   47.60    2.26
   0  -3  -6   46.07    2.30
  -3   3  -6   46.95    2.30
  -3   3  -6   45.78    2.17
  -3   0   6   47.28    2.30
  -3   0   6   45.98    2.19
   3  -3   6   46.66    2.31
  -3  -3  -6   43.69    2.06
  -3   6  -6   43.40    2.15
   6  -3  -6   42.08    2.13
   6  -3  -6   43.34    2.02
   6  -3  -6   45.01    2.16
  -3   6  -6   43.62    1.97
  -3   6  -6   41.86    2.14
  -3  -3  -6   44.59    2.11
  -3  -3  -6   43.82    2.18
   3  -6   6   39.54    2.14
  -6   3   6   41.00    2.12
   3   3   6   40.38    2.10
  -4  -1  -6   50.56    2.45
   5  -4  -6   50.52    2.47
   5  -4  -6   51.27    2.52
  -4  -1  -6   53.10    2.58
  -1   5  -6   50.63    2.54
   5  -4  -6   51.52    2.55
  -4  -1  -6   51.27    2.53
  -1   5  -6   52.19    2.42
   4   1   6   50.99    2.47
   1  -5   6   53.17    2.56
  -5   4   6   51.23    2.54
   1  -5   6   52.65    2.53
  -5   4   6   53.59    2.50
  -4   2  -6  172.40    7.73
   2  -4  -6  171.93    7.82
   2  -4  -6  176.32    7.97
  -4   2  -6  177.36    7.84
   2  -4  -6  173.34    7.87
   2   2  -6  169.83    7.87
   2   2  -6  177.09    7.79
  -4   2  -6  170.52    7.89
  -2  -2   6  163.09    7.88
   4  -2   6  165.74    8.00
  -2   4   6  165.80    7.82
  -2  -2   6  164.71    7.90
  -4   5  -6   10.55    0.72
  -1  -4  -6   11.16    0.73
  -1  -4  -6   11.09    0.74
  -4   5  -6   11.76    0.73
  -1  -4  -6   11.54    0.68
  -4   5  -6   10.67    0.56
   5  -1  -6   11.81    0.75
   5  -1  -6   11.11    0.73
   1   4   6   12.59    0.70
  -5   1   6   15.34    0.80
   4  -5   6   12.71    0.75
  -4   8  -6   35.56    1.81
  -4  -4  -6   33.82    1.84
  -4   8  -6   32.02    1.81
   8  -4  -6   33.89    1.69
  -4   8  -6   34.69    1.62
  -4  -4  -6   35.30    1.78
   8  -4  -6   32.71    1.79
   4  -8   6   35.14    1.84
  -8   4   6   36.82    1.82
   4   4   6   35.81    1.80
   4   4   6   36.18    1.70
  -8   4   6   34.68    1.81
  -2   7  -6   11.94    0.76
  -5  -2  -6   11.80    0.76
  -2   7  -6   12.14    0.62
   7  -5  -6   11.54    0.65
  -5  -2  -6   12.34    0.74
  -5  -2  -6   11.74    0.63
   7  -5  -6   11.61    0.74
  -7   5   6    9.99    0.73
  -7   5   6    9.95    0.70
   2  -7   6    9.68    0.72
   2  -7   6   10.65    0.73
   5   2   6   10.21    0.70
   4  -5  -6   13.71    0.88
  -5   1  -6   15.63    0.85
  -5   1  -6   14.57    0.91
   4  -5  -6   14.52    0.86
   1   4  -6   14.43    0.90
  -5   1  -6   14.74    0.91
   1   4  -6   14.71    0.84
  -4   5   6   16.96    0.93
  -4   5   6   16.68    0.84
  -1  -4   6   17.17    0.94
   5  -1   6   16.70    0.85
  -1  -4   6   17.00    0.85
   4   1  -6   46.44    2.24
  -5   4  -6   47.59    2.28
   4   1  -6   45.46    2.26
   1  -5  -6   45.28    2.18
   1  -5  -6   44.80    2.29
   1  -5  -6   44.57    2.25
  -5   4  -6   46.34    2.25
   5  -4   6   46.19    2.11
  -1   5   6   45.99    2.25
   5  -4   6   45.15    2.31
   7  -2  -6   90.94    4.28
  -2  -5  -6   90.44    4.38
  -2  -5  -6   91.41    4.27
  -5   7  -6   91.34    4.31
  -5   7  -6   90.86    4.31
   7  -2  -6   90.57    4.29
  -2  -5  -6   89.67    4.24
   2   5   6   86.67    4.21
   5  -7   6   90.12    4.38
  -7   2   6   91.97    4.32
   2   5   6   89.79    4.28
  -5  10  -6    1.05    0.29
  10  -5  -6    1.00    0.20
  10  -5  -6    0.75    0.26
  -5  10  -6    1.05    0.28
  -5  -5  -6    0.93    0.25
  -5  10  -6    1.21    0.18
  -5  -5  -6    0.96    0.30
 -10   5   6    1.39    0.33
   5   5   6    2.03    0.27
   5   5   6    1.36    0.31
 -10   5   6    2.04    0.35
   9  -6  -6   26.48    1.44
  -3   9  -6   26.31    1.55
  -6  -3  -6   27.20    1.52
  -6  -3  -6   26.24    1.56
   9  -6  -6   25.97    1.52
  -3   9  -6   27.39    1.38
   6   3   6   28.90    1.53
  -9   6   6   30.32    1.52
  -9   6   6   31.77    1.58
   3  -9   6   30.31    1.57
   6   3   6   29.09    1.37
   3  -9   6   30.17    1.55
  -6   0  -6   80.62    3.81
   6  -6  -6   82.56    3.73
   0   6  -6   82.19    3.64
   0   6  -6   83.99    3.76
  -6   0  -6   79.89    3.75
   6  -6  -6   81.51    3.73
  -6   0  -6   78.85    3.62
   0  -6   6   74.81    3.73
  -6   6   6   73.09    3.65
   0  -6   6   73.44    3.75
   6   0   6   72.38    3.65
  -6   6   6   72.30    3.74
  -6   3  -6   49.33    2.37
  -6   3  -6   47.40    2.43
   3   3  -6   48.20    2.42
   3   3  -6   49.38    2.38
   3  -6  -6   49.03    2.44
   3  -6  -6   48.47    2.41
   6  -3   6   49.68    2.30
   6  -3   6   48.30    2.47
  -3  -3   6   50.48    2.33
  -3   6   6   48.93    2.43
  -3  -3   6   48.90    2.46
  -3   6   6   50.42    2.32
  -6   6  -6   36.80    2.03
   0  -6  -6   39.30    2.08
   6   0  -6   37.51    2.02
  -6   6  -6   39.45    2.03
   0  -6  -6   37.55    2.02
   0  -6  -6   38.81    1.94
   6   0  -6   40.23    2.03
   0   6   6   44.02    2.02
  -6   0   6   46.01    2.10
   6  -6   6   44.35    2.10
  -3  -6  -6   62.07    2.97
  -6   9  -6   62.34    3.07
  -3  -6  -6   62.14    3.10
   9  -3  -6   63.95    3.04
   9  -3  -6   61.33    3.02
   9  -3  -6   63.34    2.89
  -6   9  -6   62.99    3.03
   6  -9   6   58.86    3.09
   3   6   6   58.77    3.01
  -9   3   6   58.92    3.04
   3   6   6   60.83    2.92
  -6  -6  -6   12.89    0.88
  12  -6  -6   13.11    0.78
  -6  -6  -6   12.78    0.92
  -6  12  -6   11.95    0.68
  12  -6  -6   12.07    0.90
  -6  12  -6   13.48    0.94
 -12   6   6   13.53    0.91
   6 -12   6   11.37    0.91
 -12   6   6   13.08    0.93
   6 -12   6   12.36    0.87
   6   6   6   12.54    0.71
   6   6   6   13.74    0.91
  -4  11  -6   38.39    1.81
  11  -7  -6   38.22    1.98
  11  -7  -6   37.50    1.90
  -7  -4  -6   38.99    1.99
  -7  -4  -6   37.30    2.03
  -4  11  -6   36.00    2.00
 -11   7   6   37.20    1.99
   7   4   6   35.26    1.76
   4 -11   6   37.67    2.03
 -11   7   6   35.74    1.95
   7   4   6   36.37    1.98
   4 -11   6   39.30    1.99
  -1   8  -6   15.67    1.04
  -7  -1  -6   16.49    1.03
  -1   8  -6   16.69    0.93
  -7  -1  -6   18.07    1.06
   8  -7  -6   18.65    0.99
  -7  -1  -6   17.37    0.88
   8  -7  -6   16.89    1.03
   1  -8   6   17.41    1.03
   7   1   6   18.02    1.02
   1  -8   6   17.47    1.04
  -8   7   6   17.38    0.97
  -8   7   6   17.01    1.06
   5  -7  -6   81.54    3.91
   2   5  -6   84.87    3.93
   2   5  -6   82.54    3.85
  -7   2  -6   80.86    3.94
   5  -7  -6   84.50    3.95
  -7   2  -6   84.95    3.83
  -5   7   6   79.93    3.80
  -5   7   6   81.59    3.94
   7  -2   6   83.05    3.82
  -2  -5   6   80.85    3.89
  -2  -5   6   77.37    3.94
   7  -2   6   82.01    4.01
   5   2  -6   21.03    1.16
  -7   5  -6   20.59    1.18
   2  -7  -6   20.59    1.17
  -7   5  -6   20.42    1.13
   2  -7  -6   20.86    1.16
   2  -7  -6   20.99    1.03
   5   2  -6   21.37    1.15
  -5  -2   6   21.33    1.21
   7  -5   6   20.53    1.00
  -2   7   6   19.67    1.15
  -5  -2   6   20.51    0.99
   7  -5   6   20.04    1.19
   8  -1  -6   41.11    2.15
  -1  -7  -6   40.48    2.15
  -7   8  -6   40.22    2.14
  -1  -7  -6   41.05    2.05
   8  -1  -6   43.23    2.14
  -1  -7  -6   41.47    2.21
  -7   8  -6   39.59    2.15
   1   7   6   43.77    2.10
   7  -8   6   45.99    2.24
  -8   1   6   46.46    2.22
  -4  -7  -6    5.42    0.58
  -7  11  -6    4.11    0.49
  -7  11  -6    5.22    0.57
  11  -4  -6    5.05    0.40
  11  -4  -6    4.63    0.52
  -4  -7  -6    4.14    0.46
   4   7   6    5.66    0.56
 -11   4   6    5.91    0.59
   7 -11   6    7.45    0.66
   4   7   6    5.41    0.46
 -11   4   6    6.40    0.57
  -7  -7  -6   11.57    0.89
  14  -7  -6   11.02    0.88
  -7  14  -6   12.99    0.97
  -7  -7  -6   11.95    0.94
  14  -7  -6   11.79    0.80
   7 -14   6   11.93    0.89
 -14   7   6   12.04    0.93
   7   7   6   12.30    0.93
 -14   7   6   12.84    0.96
   7 -14   6   12.95    1.02
  -8  -5  -6   55.15    2.74
  -5  13  -6   51.51    2.53
  13  -8  -6   53.71    2.65
  13  -8  -6   53.33    2.72
  -8  -5  -6   54.83    2.81
  -5  13  -6   54.87    2.78
   5 -13   6   51.50    2.80
   8   5   6   51.11    2.72
   5 -13   6   51.17    2.69
 -13   8   6   52.81    2.71
 -13   8   6   53.59    2.75
  -2  10  -6    4.21    0.40
  -8  -2  -6    4.36    0.50
  -2  10  -6    4.88    0.52
  10  -8  -6    5.96    0.52
  10  -8  -6    5.25    0.47
  -8  -2  -6    5.69    0.53
   8   2   6    4.37    0.30
   8   2   6    4.59    0.52
   2 -10   6    3.63    0.50
 -10   8   6    4.01    0.45
 -10   8   6    3.68    0.51
   2 -10   6    3.93    0.50
   1   7  -6   24.93    1.32
  -8   1  -6   24.41    1.41
   7  -8  -6   24.03    1.38
  -8   1  -6   25.80    1.26
   7  -8  -6   26.23    1.37
   1   7  -6   26.33    1.41
  -8   1  -6   25.89    1.43
   8  -1   6   25.94    1.34
  -7   8   6   23.83    1.27
  -1  -7   6   25.62    1.42
  -7   8   6   24.09    1.42
  -1  -7   6   25.30    1.35
   4   4  -6   20.69    1.24
  -8   4  -6   21.59    1.29
   4   4  -6   20.91    1.25
   4  -8  -6   21.22    1.27
  -8   4  -6   20.39    1.20
   4  -8  -6   20.66    1.27
  -4   8   6   24.60    1.12
  -4  -4   6   25.24    1.33
   8  -4   6   24.60    1.16
  -4   8   6   25.33    1.31
   8  -4   6   23.86    1.34
  -4  -4   6   24.88    1.16
   1  -8  -6    4.71    0.50
   7   1  -6    4.35    0.49
  -8   7  -6    5.12    0.50
   1  -8  -6    4.62    0.48
   1  -8  -6    5.03    0.35
   7   1  -6    4.85    0.45
  -8   7  -6    5.31    0.48
  -7  -1   6    5.06    0.54
  -1   8   6    5.15    0.49
   8  -7   6    5.19    0.52
  -8  10  -6   49.46    2.51
  10  -2  -6   51.92    2.50
  10  -2  -6   50.22    2.34
  -2  -8  -6   51.42    2.59
  -8  10  -6   50.91    2.55
  -2  -8  -6   51.76    2.42
   2   8   6   46.31    2.42
   8 -10   6   49.13    2.60
 -10   2   6   47.11    2.55
   2   8   6   46.26    2.50
  -8  13  -6    2.55    0.44
  -8  13  -6    3.02    0.49
  -5  -8  -6    2.46    0.44
  -5  -8  -6    3.37    0.47
  13  -5  -6    2.10    0.35
  13  -5  -6    2.89    0.49
 -13   5   6    3.48    0.59
 -13   5   6    3.51    0.47
   8 -13   6    2.53    0.47
   5   8   6    3.48    0.50
  -8  16  -6    4.15    0.62
  16  -8  -6    3.73    0.54
  -8  -8  -6    3.38    0.60
  -8  -8  -6    3.70    0.57
   8 -16   6    2.52    0.56
   8   8   6    3.58    0.58
   8 -16   6    3.85    0.54
 -16   8   6    3.89    0.59
 -16   8   6    3.71    0.61
  -9  -6  -6   11.45    0.91
  15  -9  -6   12.98    0.85
  -9  -6  -6   11.43    0.91
  15  -9  -6   11.43    0.88
  -6  15  -6   11.14    0.93
 -15   9   6   11.73    0.93
 -15   9   6    9.79    0.89
   6 -15   6    9.93    0.91
   9   6   6    9.83    0.89
   6 -15   6   11.89    0.87
  -3  12  -6   35.47    1.74
  -9  -3  -6   34.96    1.92
  -9  -3  -6   34.09    1.93
  12  -9  -6   34.78    1.82
  -3  12  -6   33.14    1.89
  12  -9  -6   34.23    1.86
 -12   9   6   33.79    1.82
   3 -12   6   35.14    1.87
   9   3   6   34.62    1.89
 -12   9   6   33.29    1.90
   3 -12   6   34.13    1.91
  -9   0  -6   40.78    1.94
  -9   0  -6   41.47    2.18
   0   9  -6   42.21    2.15
  -9   0  -6   43.34    2.17
   0   9  -6   40.65    2.04
   9  -9  -6   41.12    2.13
   9  -9  -6   43.24    2.13
  -9   9   6   39.34    2.16
   9   0   6   42.38    2.10
  -9   9   6   40.58    2.02
   0  -9   6   40.08    2.12
   0  -9   6   37.47    2.13
   3   6  -6   39.98    2.10
  -9   3  -6   42.46    2.17
  -9   3  -6   38.77    2.01
   6  -9  -6   39.61    2.13
   3   6  -6   39.40    2.08
   6  -9  -6   37.04    2.10
  -6   9   6   42.16    1.95
  -3  -6   6   42.76    2.06
  -6   9   6   43.19    2.18
  -3  -6   6   43.55    2.18
   9  -3   6   44.82    2.04
   9  -3   6   42.90    2.20
   3  -9  -6   42.88    2.15
  -9   6  -6   42.41    2.16
   3  -9  -6   43.82    2.19
   6   3  -6   44.16    2.14
  -9   6  -6   44.30    2.11
   6   3  -6   44.15    2.12
  -3   9   6   42.39    2.15
   9  -6   6   38.75    2.19
   9  -6   6   39.85    1.95
  -6  -3   6   40.21    2.19
  -6  -3   6   39.74    1.98
  -3   9   6   39.92    1.94
   0  -9  -6    3.12    0.47
   9   0  -6    3.57    0.43
  -9   9  -6    3.42    0.42
   0  -9  -6    3.22    0.31
   0  -9  -6    2.95    0.43
  -9   9  -6    3.55    0.48
   9   0  -6    2.78    0.45
   9   0  -6    3.50    0.25
   0   9   6    3.16    0.44
  -9   0   6    3.28    0.51
   9  -9   6    2.82    0.50
  12  -3  -6    9.85    0.78
  -3  -9  -6   11.30    0.71
  -9  12  -6    9.19    0.80
  -3  -9  -6   10.06    0.80
  -9  12  -6    9.65    0.74
 -12   3   6    9.74    0.83
 -12   3   6    9.72    0.73
   3   9   6   10.23    0.79
   9 -12   6    9.22    0.81
   3   9   6    9.21    0.68
  -9  15  -6   50.38    2.60
  -6  -9  -6   53.25    2.75
  -9  15  -6   54.69    2.75
  -6  -9  -6   51.38    2.61
  15  -6  -6   50.91    2.65
 -15   6   6   48.38    2.69
   6   9   6   48.22    2.66
   9 -15   6   47.78    2.73
 -15   6   6   48.04    2.62
  -9  -9  -6    5.17    0.69
  -9  18  -6    6.46    0.81
  -9  -9  -6    6.78    0.77
  18  -9  -6    6.31    0.72
 -18   9   6    6.05    0.79
   9 -18   6    5.85    0.65
 -18   9   6    6.32    0.73
   9 -18   6    5.04    0.80
   9   9   6    6.13    0.76
 -10  -7  -6    3.96    0.63
  -7  17  -6    3.64    0.63
 -10  -7  -6    4.11    0.60
  17 -10  -6    4.42    0.58
 -17  10   6    4.37    0.65
   7 -17   6    4.88    0.59
 -17  10   6    3.79    0.66
   7 -17   6    3.56    0.62
  10   7   6    3.90    0.64
  14 -10  -6   29.03    1.47
  -4  14  -6   29.11    1.58
  -4  14  -6   27.01    1.36
 -10  -4  -6   27.07    1.55
 -10  -4  -6   25.91    1.56
  14 -10  -6   27.49    1.52
   4 -14   6   24.28    1.52
 -14  10   6   22.23    1.51
 -14  10   6   20.54    1.42
  10   4   6   22.77    1.50
   4 -14   6   20.37    1.43
  11 -10  -6    7.67    0.67
  -1  11  -6    7.62    0.70
  11 -10  -6    7.74    0.64
 -10  -1  -6    8.28    0.69
  -1  11  -6    7.95    0.59
  10   1   6    6.62    0.66
   1 -11   6    7.25    0.68
 -11  10   6    8.09    0.73
   1 -11   6    7.31    0.66
 -11  10   6    7.01    0.60
   2   8  -6   17.75    1.08
 -10   2  -6   17.47    0.92
   8 -10  -6   17.75    1.08
 -10   2  -6   17.46    1.12
   2   8  -6   18.42    1.04
   8 -10  -6   19.57    1.10
  -2  -8   6   18.60    1.04
  -8  10   6   16.09    1.11
  10  -2   6   17.41    1.12
  -2  -8   6   16.44    1.09
  -8  10   6   17.33    0.92
  10  -2   6   15.83    1.00
 -10   5  -6   12.45    0.70
   5   5  -6   12.18    0.75
   5   5  -6   12.55    0.78
   5 -10  -6   12.62    0.79
   5 -10  -6   11.90    0.78
 -10   5  -6   11.98    0.79
  -5  10   6    8.76    0.76
  10  -5   6    9.04    0.61
  -5  -5   6    8.25    0.60
  10  -5   6    8.30    0.75
  -5  -5   6    9.42    0.78
   2 -10  -6   68.93    3.42
 -10   8  -6   66.17    3.36
   2 -10  -6   66.96    3.34
   8   2  -6   66.82    3.33
 -10   8  -6   69.62    3.34
   2 -10  -6   68.84    3.15
   8   2  -6   67.92    3.31
  -8  -2   6   67.74    3.19
  10  -8   6   68.53    3.10
  10  -8   6   66.90    3.45
  -2  10   6   70.01    3.35
  -8  -2   6   66.42    3.41
 -10  11  -6    0.54    0.27
  -1 -10  -6    0.65    0.29
  -1 -10  -6    0.91    0.21
  11  -1  -6    0.82    0.29
 -10  11  -6    0.56    0.30
  11  -1  -6    1.08    0.28
   1  10   6    0.77    0.27
  10 -11   6    0.96    0.34
 -11   1   6    1.01    0.37
   1  10   6    0.70    0.29
 -10  14  -6   17.46    1.21
  -4 -10  -6   16.50    1.07
  14  -4  -6   15.63    1.14
  -4 -10  -6   15.63    1.19
 -10  14  -6   16.56    1.11
 -14   4   6   19.36    1.26
 -14   4   6   20.47    1.18
  10 -14   6   19.29    1.29
   4  10   6   18.23    1.20
  17  -7  -6    0.60    0.34
  -7 -10  -6    0.76    0.36
  -7 -10  -6    0.72    0.35
 -10  17  -6    0.51    0.40
 -17   7   6    0.61    0.38
   7  10   6    0.62    0.37
  10 -17   6    0.86    0.46
  10 -17   6    0.81    0.34
 -17   7   6    0.78    0.45
  20 -10  -6    3.14    0.56
 -10  20  -6    1.85    0.52
 -10 -10  -6    2.60    0.53
 -10 -10  -6    2.10    0.49
  10  10   6    1.94    0.54
  10 -20   6    1.74    0.54
 -20  10   6    2.01    0.54
 -20  10   6    1.75    0.52
 -11  -8  -6   10.95    1.00
 -11  -8  -6   10.88    0.97
  19 -11  -6    9.38    0.89
  -8  19  -6    9.71    1.00
  11   8   6   11.76    1.05
   8 -19   6   10.60    1.05
   8 -19   6   12.63    0.92
 -19  11   6   12.41    1.00
 -19  11   6   12.24    1.02
  16 -11  -6   50.89    2.71
  -5  16  -6   51.97    2.80
  16 -11  -6   47.90    2.72
 -11  -5  -6   49.27    2.80
 -11  -5  -6   52.98    2.82
   5 -16   6   53.47    2.73
 -16  11   6   52.05    2.80
  11   5   6   56.45    2.81
   5 -16   6   54.84    2.87
 -16  11   6   53.19    2.72
  13 -11  -6   26.18    1.46
  -2  13  -6   26.65    1.39
 -11  -2  -6   26.53    1.53
  13 -11  -6   25.24    1.48
 -11  -2  -6   24.39    1.53
  -2  13  -6   24.27    1.48
 -13  11   6   24.36    1.37
   2 -13   6   23.78    1.44
  11   2   6   24.28    1.48
 -13  11   6   23.01    1.53
   2 -13   6   21.13    1.47
   1  10  -6    4.64    0.50
   1  10  -6    4.77    0.53
 -11   1  -6    5.49    0.58
  10 -11  -6    5.10    0.55
  10 -11  -6    4.61    0.52
 -11   1  -6    5.26    0.56
 -10  11   6    5.27    0.43
 -10  11   6    5.20    0.64
  -1 -10   6    4.95    0.54
  11  -1   6    5.61    0.54
  11  -1   6    4.43    0.54
  -1 -10   6    4.73    0.56
   4   7  -6    0.51    0.24
   7 -11  -6    0.15    0.22
   4   7  -6    0.21    0.20
   7 -11  -6    0.17    0.20
 -11   4  -6    0.15    0.16
 -11   4  -6   -0.29    0.18
  -7  11   6    0.12    0.26
  -4  -7   6    0.13    0.26
  11  -4   6    0.25    0.23
  11  -4   6    0.72    0.22
  -4  -7   6    0.41    0.19
   7   4  -6   36.87    2.03
   7   4  -6   36.58    1.98
 -11   7  -6   36.99    2.06
 -11   7  -6   38.59    1.99
   4 -11  -6   35.67    2.03
   4 -11  -6   37.88    2.09
  -7  -4   6   41.62    2.13
  11  -7   6   40.67    2.13
  11  -7   6   40.91    1.86
  -7  -4   6   38.86    1.89
  -4  11   6   40.46    2.08
 -11  10  -6  118.33    5.62
   1 -11  -6  120.17    5.61
  10   1  -6  119.49    5.55
  10   1  -6  117.15    5.61
 -11  10  -6  121.56    5.63
   1 -11  -6  115.74    5.73
   1 -11  -6  119.18    5.42
  -1  11   6  114.29    5.57
  -1  11   6  115.97    5.61
 -10  -1   6  113.93    5.68
  11 -10   6  116.68    5.76
  -2 -11  -6   14.20    0.89
  13  -2  -6   14.82    1.04
  -2 -11  -6   13.88    1.06
 -11  13  -6   15.42    0.99
 -11  13  -6   15.30    1.07
   2  11   6   14.30    1.04
 -13   2   6   16.12    1.00
 -13   2   6   16.02    1.13
  11 -13   6   14.28    1.09
   2  11   6   13.83    0.95
  16  -5  -6   16.95    1.17
  -5 -11  -6   17.01    1.21
 -11  16  -6   16.75    1.25
  -5 -11  -6   16.33    1.10
 -11  16  -6   16.77    1.11
 -16   5   6   16.11    1.13
  11 -16   6   17.24    1.29
   5  11   6   16.09    1.19
 -16   5   6   18.20    1.30
 -11  19  -6   19.81    1.40
  -8 -11  -6   17.56    1.32
  -8 -11  -6   20.38    1.29
  19  -8  -6   16.64    1.26
 -19   8   6   18.08    1.30
  11 -19   6   19.01    1.41
   8  11   6   19.25    1.39
 -19   8   6   17.00    1.31
  11 -19   6   21.25    1.27
  22 -11  -6   11.08    0.98
 -11 -11  -6   10.01    0.98
 -11 -11  -6   10.75    1.04
 -11  22  -6   12.09    1.12
  11 -22   6   10.79    1.13
 -22  11   6    9.91    1.01
  11  11   6   11.56    1.09
 -22  11   6   10.25    1.05
  -9  21  -6    6.29    0.82
 -12  -9  -6    5.81    0.78
  21 -12  -6    5.52    0.70
 -12  -9  -6    6.23    0.81
 -21  12   6    6.23    0.78
   9 -21   6    6.97    0.91
  12   9   6    6.91    0.83
 -21  12   6    7.32    0.90
 -12  -6  -6    1.90    0.47
 -12  -6  -6    2.06    0.51
  18 -12  -6    1.77    0.43
  -6  18  -6    1.74    0.51
 -18  12   6    1.15    0.46
  12   6   6    1.76    0.51
   6 -18   6    1.31    0.49
   6 -18   6    1.75    0.42
 -18  12   6    1.58    0.44
  -3  15  -6   31.57    1.82
 -12  -3  -6   33.52    1.87
 -12  -3  -6   32.77    1.88
  15 -12  -6   32.68    1.80
  -3  15  -6   33.97    1.70
  15 -12  -6   31.48    1.77
  12   3   6   29.84    1.80
 -15  12   6   29.22    1.85
   3 -15   6   28.44    1.83
   3 -15   6   29.59    1.77
 -15  12   6   29.28    1.70
   0  12  -6    6.74    0.60
 -12   0  -6    4.60    0.65
 -12   0  -6    6.49    0.68
  12 -12  -6    5.98    0.66
  12 -12  -6    5.52    0.64
   0  12  -6    4.79    0.64
  12   0   6    7.37    0.67
 -12  12   6    7.88    0.76
   0 -12   6    6.81    0.67
   0 -12   6    8.74    0.75
   3   9  -6    0.99    0.28
 -12   3  -6    1.17    0.20
   3   9  -6    1.81    0.35
 -12   3  -6    1.57    0.36
   9 -12  -6    0.67    0.30
   9 -12  -6    1.08    0.30
  -3  -9   6    1.53    0.36
  -3  -9   6    1.66    0.30
  -9  12   6    1.06    0.36
  12  -3   6    0.88    0.31
  12  -3   6    1.01    0.28
   6 -12  -6   11.46    0.88
   6   6  -6   11.76    0.83
   6 -12  -6   10.43    0.83
   6   6  -6   11.53    0.79
 -12   6  -6   11.65    0.76
 -12   6  -6   12.83    0.89
  -6  -6   6   12.22    0.72
  -6  12   6   10.71    0.87
  12  -6   6   11.26    0.87
  12  -6   6   12.58    0.73
  -6  -6   6   10.24    0.88
   9   3  -6   13.53    0.93
   9   3  -6   14.40    0.88
   3 -12  -6   12.78    0.91
   3 -12  -6   13.92    0.97
 -12   9  -6   13.85    0.93
 -12   9  -6   14.01    0.93
  -9  -3   6   12.13    0.98
  12  -9   6   10.94    0.94
  -3  12   6   12.21    0.95
   0 -12  -6   20.81    1.38
 -12  12  -6   23.03    1.34
 -12  12  -6   21.53    1.36
  12   0  -6   22.40    1.38
  12   0  -6   21.51    1.29
 -12   0   6   22.43    1.44
   0  12   6   21.37    1.32
   0  12   6   22.42    1.36
  12 -12   6   23.34    1.47
  -3 -12  -6   17.34    1.25
 -12  15  -6   16.08    1.21
  15  -3  -6   15.74    1.17
 -12  15  -6   17.22    1.13
  12 -15   6   19.09    1.32
   3  12   6   17.87    1.22
 -15   3   6   17.92    1.15
 -15   3   6   18.40    1.29
 -12  18  -6    0.71    0.33
 -12  18  -6    0.45    0.40
  -6 -12  -6    0.42    0.38
  18  -6  -6    0.71    0.35
   6  12   6    0.24    0.34
 -18   6   6    0.29    0.36
  12 -18   6    0.30    0.40
 -18   6   6   -0.16    0.41
  21  -9  -6    6.03    0.73
  -9 -12  -6    7.04    0.84
 -12  21  -6    6.43    0.83
 -21   9   6    6.07    0.84
   9  12   6    6.38    0.83
  12 -21   6    5.96    0.89
 -21   9   6    6.26    0.81
 -12  24  -6    2.08    0.62
 -12 -12  -6    1.47    0.55
  24 -12  -6    1.32    0.52
  12 -24   6    0.99    0.54
 -24  12   6    2.14    0.56
  12  12   6    0.94    0.50
 -13 -10  -6    4.35    0.74
  23 -13  -6    3.10    0.61
 -10  23  -6    6.08    0.84
 -13 -10  -6    3.30    0.67
  13  10   6    2.95    0.67
 -23  13   6    4.28    0.74
  10 -23   6    3.03    0.74
  -7  20  -6    8.60    0.92
  20 -13  -6    7.91    0.82
 -13  -7  -6    6.13    0.78
 -13  -7  -6    7.76    0.87
  13   7   6    8.17    0.90
 -20  13   6    7.81    0.89
   7 -20   6    8.03    0.94
  -4  17  -6    6.40    0.75
 -13  -4  -6    5.98    0.75
  17 -13  -6    7.27    0.72
 -13  -4  -6    7.38    0.75
  17 -13  -6    8.49    0.79
   4 -17   6    7.27    0.74
 -17  13   6    6.95    0.84
   4 -17   6    6.63    0.82
  13   4   6    6.31    0.74
 -13  -1  -6   28.35    1.74
  14 -13  -6   27.22    1.69
  14 -13  -6   26.34    1.68
  -1  14  -6   28.45    1.64
  -1  14  -6   27.99    1.71
 -13  -1  -6   26.67    1.75
  13   1   6   32.05    1.73
 -14  13   6   33.68    1.85
   1 -14   6   31.34    1.73
   1 -14   6   33.28    1.79
 -13   2  -6   14.38    1.09
  11 -13  -6   16.49    1.10
   2  11  -6   16.90    1.05
  11 -13  -6   16.34    1.07
   2  11  -6   16.68    1.06
  -2 -11   6   15.38    1.03
  13  -2   6   15.58    1.03
  13  -2   6   15.13    1.13
 -11  13   6   15.67    1.16
  -2 -11   6   15.59    1.11
   5   8  -6   26.16    1.56
   5   8  -6   28.49    1.54
 -13   5  -6   26.84    1.44
   8 -13  -6   25.95    1.56
 -13   5  -6   25.99    1.60
   8 -13  -6   27.94    1.63
  -5  -8   6   28.08    1.64
  -5  -8   6   28.64    1.50
  13  -5   6   27.72    1.64
  13  -5   6   27.97    1.47
  -8  13   6   30.02    1.68
 -13   8  -6    3.26    0.49
   5 -13  -6    3.49    0.52
   8   5  -6    3.06    0.49
   5 -13  -6    3.06    0.50
 -13   8  -6    3.24    0.45
   8   5  -6    3.81    0.45
  13  -8   6    3.39    0.54
  13  -8   6    3.26    0.36
  -8  -5   6    3.60    0.60
  -8  -5   6    3.56    0.36
  -5  13   6    4.30    0.63
  11   2  -6   29.56    1.66
 -13  11  -6   29.32    1.63
   2 -13  -6   29.68    1.72
   2 -13  -6   29.67    1.66
 -13  11  -6   27.34    1.62
  11   2  -6   29.37    1.56
  13 -11   6   27.45    1.72
  -2  13   6   25.08    1.61
  -2  13   6   27.36    1.64
 -11  -2   6   26.57    1.71
  14  -1  -6   17.31    1.20
  -1 -13  -6   16.95    1.23
 -13  14  -6   16.40    1.20
 -13  14  -6   18.44    1.15
   1  13   6   17.32    1.15
 -14   1   6   19.47    1.32
  13 -14   6   17.11    1.26
   1  13   6   16.68    1.22
 -14   1   6   18.26    1.12
 -13  17  -6   17.37    1.32
  -4 -13  -6   18.03    1.29
 -13  17  -6   22.21    1.24
  17  -4  -6   18.53    1.28
 -17   4   6   18.18    1.38
  13 -17   6   17.73    1.34
 -17   4   6   17.27    1.19
   4  13   6   14.63    1.22
 -13  20  -6   -0.33    0.33
  -7 -13  -6    0.64    0.40
  20  -7  -6   -0.13    0.32
 -20   7   6    0.02    0.39
  13 -20   6   -0.25    0.36
   7  13   6    0.34    0.37
 -20   7   6    0.13    0.36
 -13  23  -6    5.53    0.83
 -10 -13  -6    5.07    0.77
  23 -10  -6    4.61    0.71
 -23  10   6    6.69    0.87
  13 -23   6    6.91    0.97
  10  13   6    6.17    0.84
 -13  26  -6    0.98    0.51
  26 -13  -6    0.49    0.44
 -13 -13  -6    1.17    0.53
  13  13   6    0.61    0.51
  13 -26   6    0.25    0.56
 -14 -11  -6   -0.35    0.40
 -14 -11  -6    0.04    0.37
 -11  25  -6   -0.10    0.44
  25 -14  -6    0.51    0.41
  14  11   6   -0.23    0.44
  11 -25   6    0.10    0.52
 -14  -8  -6    6.78    0.85
  -8  22  -6    6.95    0.88
  22 -14  -6    6.57    0.74
 -14  -8  -6    6.82    0.86
 -22  14   6    3.93    0.74
   8 -22   6    4.77    0.80
  14   8   6    4.30    0.77
  19 -14  -6   22.74    1.50
 -14  -5  -6   23.20    1.56
 -14  -5  -6   20.53    1.56
  -5  19  -6   22.52    1.55
  14   5   6   25.23    1.61
   5 -19   6   24.92    1.62
 -19  14   6   26.48    1.67
 -14  -2  -6    6.65    0.76
  16 -14  -6    6.56    0.73
 -14  -2  -6    7.76    0.80
  16 -14  -6    6.93    0.72
  -2  16  -6    5.71    0.70
 -16  14   6    6.73    0.83
   2 -16   6    7.58    0.77
   2 -16   6    6.08    0.78
  14   2   6    6.41    0.74
 -14   1  -6   17.66    1.25
  13 -14  -6   17.44    1.18
   1  13  -6   17.21    1.15
   1  13  -6   17.63    1.18
  13 -14  -6   18.84    1.24
  -1 -13   6   18.81    1.21
  14  -1   6   18.25    1.29
  14  -1   6   18.73    1.21
 -13  14   6   18.67    1.35
  -1 -13   6   17.72    1.21
   4  10  -6   11.82    0.82
  10 -14  -6   10.90    0.86
  10 -14  -6   11.70    0.85
   4  10  -6   11.96    0.86
 -14   4  -6   11.46    0.92
  14  -4   6   10.37    0.90
 -10  14   6    9.07    0.90
  14  -4   6    9.68    0.77
  -4 -10   6    9.44    0.77
  -4 -10   6    9.19    0.86
   7   7  -6   35.63    1.98
   7   7  -6   36.30    2.06
 -14   7  -6   36.75    2.09
 -14   7  -6   38.06    1.96
   7 -14  -6   36.41    2.06
   7 -14  -6   37.27    2.11
  -7  -7   6   39.62    1.96
  -7  14   6   38.37    2.14
  14  -7   6   39.17    2.16
  -7  -7   6   39.59    2.18
  14  -7   6   38.84    1.91
 -14  10  -6   60.95    3.16
   4 -14  -6   62.47    3.16
  10   4  -6   58.27    3.05
   4 -14  -6   60.48    3.24
  10   4  -6   60.87    3.16
 -14  10  -6   60.53    3.12
  -4  14   6   63.79    3.18
  14 -10   6   64.26    3.29
 -10  -4   6   67.18    3.31
 -14  13  -6   22.71    1.40
  13   1  -6   22.57    1.41
 -14  13  -6   22.81    1.36
  13   1  -6   22.60    1.29
   1 -14  -6   23.23    1.46
 -13  -1   6   19.25    1.44
  14 -13   6   20.11    1.46
  -1  14   6   20.45    1.37
  -1  14   6   20.20    1.36
  -2 -14  -6    2.11    0.49
 -14  16  -6    2.43    0.45
  16  -2  -6    1.80    0.46
 -14  16  -6    2.60    0.56
 -16   2   6    2.85    0.61
 -16   2   6    2.35    0.44
   2  14   6    1.59    0.45
  14 -16   6    2.96    0.58
 -14  19  -6    8.41    0.75
 -14  19  -6    6.86    0.87
  19  -5  -6    6.70    0.76
  -5 -14  -6    7.78    0.83
 -19   5   6    7.69    0.92
  14 -19   6    6.37    0.85
   5  14   6    7.07    0.80
  22  -8  -6    3.95    0.65
  -8 -14  -6    5.37    0.78
 -14  22  -6    3.53    0.71
 -22   8   6    4.78    0.76
   8  14   6    4.71    0.73
  14 -22   6    2.44    0.66
 -11 -14  -6    1.17    0.55
  25 -11  -6    0.47    0.46
 -14  25  -6    1.74    0.62
  11  14   6    1.01    0.52
  14 -25   6    0.81    0.61
 -25  11   6    1.60    0.57
  27 -15  -6    0.39    0.42
 -15 -12  -6    0.67    0.52
 -12  27  -6    0.50    0.48
  12 -27   6    0.66    0.59
  15  12   6    0.42    0.56
 -15  -9  -6    2.05    0.56
  24 -15  -6    2.16    0.56
 -15  -9  -6    1.66    0.61
  -9  24  -6    0.97    0.50
 -24  15   6    2.00    0.64
  15   9   6    2.15    0.62
   9 -24   6    1.43    0.57
 -15  -6  -6    7.06    0.88
 -15  -6  -6    9.70    0.96
  21 -15  -6    8.31    0.85
  -6  21  -6    7.88    0.89
   6 -21   6    9.89    1.03
  15   6   6    8.65    0.96
 -21  15   6    8.34    1.01
  -3  18  -6    6.59    0.74
 -15  -3  -6    6.50    0.76
  18 -15  -6    7.15    0.73
 -15  -3  -6    6.35    0.77
  18 -15  -6    5.66    0.73
   3 -18   6    6.24    0.75
   3 -18   6    6.43    0.77
  15   3   6    7.34    0.82
 -18  15   6    5.81    0.81
  15 -15  -6    5.95    0.69
   0  15  -6    6.16    0.71
 -15   0  -6    7.15    0.79
   0  15  -6    4.78    0.64
  15 -15  -6    7.11    0.75
 -15   0  -6    6.91    0.72
   0 -15   6    6.99    0.77
  15   0   6    6.43    0.73
 -15  15   6    6.61    0.84
   0 -15   6    5.64    0.72
  15   0   6    6.87    0.76
  12 -15  -6   33.80    1.94
   3  12  -6   33.89    1.86
 -15   3  -6   33.94    1.97
  12 -15  -6   31.32    1.87
   3  12  -6   32.88    1.86
  -3 -12   6   34.08    1.87
  -3 -12   6   34.79    1.96
  15  -3   6   33.33    1.98
 -12  15   6   31.20    1.97
  15  -3   6   32.09    1.82
   9 -15  -6   26.62    1.61
   6   9  -6   26.18    1.63
 -15   6  -6   28.79    1.71
   9 -15  -6   28.24    1.70
   6   9  -6   26.59    1.56
  -6  -9   6   29.14    1.75
  -9  15   6   28.42    1.72
  15  -6   6   27.82    1.70
  15  -6   6   27.56    1.53
  -6  -9   6   28.80    1.55
   6 -15  -6    0.94    0.40
 -15   9  -6    1.30    0.34
   6 -15  -6    1.02    0.35
   9   6  -6    0.86    0.38
 -15   9  -6    1.31    0.38
   9   6  -6    1.04    0.30
  -9  -6   6    2.00    0.50
  15  -9   6    1.68    0.45
  -6  15   6    1.67    0.48
 -15  12  -6   12.11    0.93
 -15  12  -6   11.75    0.96
   3 -15  -6   12.37    1.01
  12   3  -6   11.26    0.95
  12   3  -6   11.45    0.85
  -3  15   6   12.56    0.98
 -12  -3   6   14.36    1.12
  -3  15   6   14.85    1.08
  15 -12   6   13.49    1.05
   0 -15  -6    8.54    0.83
 -15  15  -6    8.84    0.87
 -15  15  -6    6.10    0.67
  15   0  -6    8.22    0.81
 -15   0   6   10.29    0.75
  15 -15   6    7.62    0.90
   0  15   6    8.25    0.85
   0  15   6    7.10    0.78
 -15   0   6    8.22    0.92
 -15  18  -6    0.99    0.45
  -3 -15  -6    0.39    0.37
  18  -3  -6    0.91    0.39
 -15  18  -6    0.97    0.34
   3  15   6    0.42    0.37
 -18   3   6    0.62    0.45
  15 -18   6    0.81    0.45
  21  -6  -6    0.61    0.39
  -6 -15  -6   -0.24    0.39
 -15  21  -6    1.06    0.47
  15 -21   6    0.91    0.50
   6  15   6    0.66    0.42
 -21   6   6    0.94    0.49
  24  -9  -6    5.20    0.78
 -15  24  -6    5.20    0.86
  -9 -15  -6    6.50    0.90
 -24   9   6    4.93    0.84
  15 -24   6    4.11    0.86
   9  15   6    5.05    0.80
 -15  27  -6    0.94    0.55
  27 -12  -6    0.82    0.50
 -12 -15  -6    1.04    0.58
  15 -27   6    1.08    0.61
  12  15   6    0.46    0.49
  26 -16  -6    1.06    0.47
 -16 -10  -6    0.81    0.50
 -16 -10  -6    0.81    0.50
 -10  26  -6    0.82    0.46
  16  10   6   -0.11    0.45
  10 -26   6   -0.20    0.51
  23 -16  -6    5.12    0.71
  -7  23  -6    6.74    0.84
 -16  -7  -6    6.32    0.85
 -16  -7  -6    4.26    0.79
   7 -23   6    6.45    0.89
  16   7   6    4.87    0.78
 -23  16   6    5.48    0.89
 -16  -4  -6    4.49    0.72
  -4  20  -6    3.63    0.62
  20 -16  -6    3.77    0.60
 -16  -4  -6    4.23    0.66
   4 -20   6    3.81    0.69
  16   4   6    3.54    0.66
 -20  16   6    3.98    0.76
 -16  -1  -6   10.31    1.02
 -16  -1  -6   13.19    1.04
  -1  17  -6   11.51    0.95
  17 -16  -6   10.81    0.99
  17 -16  -6   11.95    0.95
   1 -17   6   11.71    1.01
 -17  16   6   11.27    1.06
   1 -17   6    9.91    0.96
  16   1   6   10.97    1.00
   2  14  -6    5.67    0.66
  14 -16  -6    4.48    0.62
   2  14  -6    4.83    0.59
  14 -16  -6    4.88    0.70
 -16   2  -6    4.82    0.72
  -2 -14   6    4.45    0.66
  16  -2   6    5.36    0.66
  16  -2   6    4.53    0.67
  -2 -14   6    5.04    0.66
 -14  16   6    4.99    0.76
   5  11  -6    5.14    0.61
  11 -16  -6    4.94    0.71
 -16   5  -6    4.87    0.65
   5  11  -6    4.33    0.60
  11 -16  -6    3.99    0.58
 -11  16   6    6.54    0.88
  -5 -11   6    6.19    0.66
  -5 -11   6    6.24    0.82
  16  -5   6    6.64    0.64
  16  -5   6    7.03    0.74
 -16   8  -6    3.29    0.54
   8   8  -6    2.75    0.46
 -16   8  -6    3.48    0.49
   8 -16  -6    3.29    0.54
   8   8  -6    3.16    0.54
   8 -16  -6    2.70    0.56
  -8  -8   6    2.84    0.58
  -8  16   6    3.14    0.58
  16  -8   6    2.24    0.52
 -16  11  -6    5.36    0.62
  11   5  -6    4.65    0.55
   5 -16  -6    5.09    0.65
  11   5  -6    4.17    0.65
 -16  11  -6    3.92    0.56
   5 -16  -6    5.32    0.70
  -5  16   6    3.93    0.66
 -11  -5   6    3.90    0.68
  16 -11   6    4.84    0.74
 -16  14  -6    2.73    0.48
   2 -16  -6    1.64    0.45
 -16  14  -6    1.71    0.45
  14   2  -6    1.26    0.45
 -14  -2   6    1.95    0.58
  -2  16   6    2.03    0.46
  16 -14   6    1.92    0.55
  -2  16   6    2.23    0.54
  -1 -16  -6    6.99    0.82
 -16  17  -6    7.37    0.80
  17  -1  -6    5.61    0.71
 -16  17  -6    6.95    0.70
   1  16   6    6.45    0.75
 -17   1   6    6.30    0.84
  16 -17   6    5.85    0.83
  20  -4  -6    1.09    0.42
 -16  20  -6    1.24    0.50
  -4 -16  -6    0.79    0.42
  16 -20   6    0.73    0.51
 -20   4   6    0.47    0.50
   4  16   6    1.22    0.46
  23  -7  -6    3.33    0.66
  -7 -16  -6    5.33    0.77
 -16  23  -6    5.12    0.86
  16 -23   6    4.28    0.81
   7  16   6    4.53    0.78
 -23   7   6    4.81    0.84
 -16  26  -6    3.04    0.72
 -10 -16  -6    2.53    0.69
  26 -10  -6    2.92    0.66
  10  16   6    2.13    0.66
  16 -26   6    3.45    0.80
 -26  10   6    1.75    0.61
 -17  -8  -6    4.74    0.82
  -8  25  -6    4.44    0.82
 -17  -8  -6    4.70    0.77
  25 -17  -6    4.73    0.76
   8 -25   6    4.14    0.84
 -25  17   6    4.09    0.83
  17   8   6    3.90    0.78
  22 -17  -6    1.73    0.50
 -17  -5  -6    1.67    0.56
  -5  22  -6    1.16    0.48
 -17  -5  -6    1.67    0.51
  17   5   6    1.16    0.51
   5 -22   6    0.98    0.50
 -22  17   6    1.67    0.60
 -17  -2  -6    2.45    0.59
  -2  19  -6    3.82    0.61
  19 -17  -6    3.08    0.57
  19 -17  -6    3.79    0.64
 -17  -2  -6    2.69    0.57
 -19  17   6    3.03    0.71
  17   2   6    3.54    0.64
   2 -19   6    2.78    0.59
   1  16  -6    6.22    0.72
  16 -17  -6    5.15    0.70
 -17   1  -6    6.96    0.82
   1  16  -6    6.79    0.74
  16 -17  -6    5.98    0.71
  -1 -16   6    6.54    0.75
  -1 -16   6    6.40    0.79
  17  -1   6    6.83    0.76
  17  -1   6    6.39    0.82
 -16  17   6    6.62    0.86
  13 -17  -6   24.56    1.56
 -17   4  -6   24.83    1.66
   4  13  -6   25.77    1.60
   4  13  -6   26.41    1.57
  13 -17  -6   26.20    1.66
  17  -4   6   27.24    1.72
  -4 -13   6   25.16    1.66
  -4 -13   6   26.76    1.57
 -13  17   6   27.15    1.74
  17  -4   6   27.30    1.57
   7  10  -6   26.54    1.57
 -17   7  -6   25.97    1.69
  10 -17  -6   24.40    1.61
   7  10  -6   25.80    1.66
  10 -17  -6   24.74    1.70
  -7 -10   6   31.19    1.82
  17  -7   6   32.51    1.81
 -10  17   6   30.88    1.83
 -17  10  -6    6.72    0.65
   7 -17  -6    5.66    0.67
  10   7  -6    6.36    0.72
  10   7  -6    5.65    0.58
 -17  10  -6    6.86    0.71
   7 -17  -6    6.88    0.76
 -10  -7   6    5.62    0.80
  -7  17   6    5.18    0.85
  17 -10   6    6.76    0.77
  13   4  -6    5.51    0.70
   4 -17  -6    7.62    0.79
 -17  13  -6    6.98    0.69
 -17  13  -6    6.12    0.72
  -4  17   6    6.78    0.85
  -4  17   6    5.80    0.71
  17 -13   6    5.83    0.77
 -13  -4   6    4.65    0.79
  16   1  -6    9.44    0.89
 -17  16  -6    9.03    0.83
 -17  16  -6    8.01    0.86
   1 -17  -6    8.17    0.89
  -1  17   6   10.22    0.93
 -16  -1   6    9.50    1.00
  17 -16   6    9.76    0.97
  -1  17   6   11.13    0.93
  -2 -17  -6    3.77    0.66
 -17  19  -6    2.95    0.53
  19  -2  -6    2.65    0.57
 -17  19  -6    3.52    0.66
  17 -19   6    2.90    0.64
   2  17   6    2.53    0.58
 -19   2   6    2.13    0.64
  22  -5  -6    1.78    0.53
 -17  22  -6    2.54    0.63
  -5 -17  -6    1.04    0.48
 -22   5   6    1.00    0.52
   5  17   6    0.85    0.48
  17 -22   6    0.56    0.52
 -17  25  -6    8.13    1.02
  25  -8  -6    7.89    0.93
  -8 -17  -6    9.65    1.06
 -25   8   6    6.96    0.96
  17 -25   6    8.16    1.10
   8  17   6    6.74    0.95
 -18  -9  -6    0.39    0.54
  -9  27  -6    1.68    0.60
  27 -18  -6    0.40    0.48
 -18  -9  -6    0.22    0.51
  18   9   6    0.76    0.57
 -27  18   6    1.02    0.63
   9 -27   6    1.06    0.62
 -18  -6  -6    4.93    0.84
  24 -18  -6    3.01    0.62
 -18  -6  -6    2.87    0.62
  -6  24  -6    2.27    0.60
   6 -24   6    3.70    0.72
 -24  18   6    2.54    0.70
  18   6   6    3.97    0.78
  21 -18  -6    3.48    0.64
  -3  21  -6    5.07    0.75
 -18  -3  -6    4.58    0.78
 -18  -3  -6    3.57    0.69
 -21  18   6    3.85    0.78
  18   3   6    4.55    0.77
   3 -21   6    4.39    0.71
  18 -18  -6   -0.05    0.31
  18 -18  -6    0.48    0.42
   0  18  -6    0.29    0.35
 -18   0  -6    0.43    0.40
   0 -18   6   -0.12    0.36
  18   0   6    0.59    0.43
  18   0   6    0.13    0.37
 -18  18   6   -0.17    0.42
   0 -18   6    0.46    0.42
  15 -18  -6    0.34    0.40
  15 -18  -6    0.32    0.35
   3  15  -6    0.85    0.38
   3  15  -6    1.50    0.42
 -18   3  -6    1.20    0.44
  -3 -15   6    0.86    0.39
  18  -3   6    0.34    0.33
  -3 -15   6    1.08    0.47
 -15  18   6    0.86    0.50
  18  -3   6    0.89    0.44
   6  12  -6   13.60    0.99
   6  12  -6   15.12    1.08
  12 -18  -6   13.45    1.05
 -18   6  -6   13.14    1.08
  12 -18  -6   12.76    1.07
  18  -6   6   13.58    1.13
  -6 -12   6   12.89    1.16
 -12  18   6   12.52    1.14
   9 -18  -6    4.37    0.68
   9   9  -6    4.51    0.65
 -18   9  -6    4.41    0.63
   9   9  -6    4.77    0.56
   9 -18  -6    5.58    0.68
  18  -9   6    5.72    0.73
  -9  18   6    4.97    0.77
  -9  -9   6    5.52    0.80
  12   6  -6    0.88    0.42
   6 -18  -6    0.90    0.42
 -18  12  -6    0.81    0.38
 -18  12  -6    0.71    0.36
   6 -18  -6    0.66    0.38
  18 -12   6    0.71    0.40
  -6  18   6    1.17    0.51
 -12  -6   6    0.33    0.48
 -18  15  -6    1.17    0.38
 -18  15  -6    1.15    0.44
  15   3  -6    1.49    0.47
   3 -18  -6    1.66    0.52
 -15  -3   6    1.34    0.53
  18 -15   6    1.86    0.55
  -3  18   6    0.87    0.42
  -3  18   6    1.40    0.49
 -18  18  -6    5.25    0.66
   0 -18  -6    7.45    0.82
 -18  18  -6    4.85    0.73
  18   0  -6    6.84    0.78
 -18   0   6    4.91    0.85
  18 -18   6    5.01    0.83
   0  18   6    4.69    0.70
  -3 -18  -6    4.78    0.74
  21  -3  -6    5.43    0.78
 -18  21  -6    3.04    0.68
 -21   3   6    5.30    0.89
  18 -21   6    3.87    0.80
   3  18   6    5.66    0.81
 -18  24  -6    3.27    0.72
  24  -6  -6    2.92    0.65
  -6 -18  -6    2.35    0.63
  18 -24   6    3.25    0.76
 -24   6   6    3.68    0.78
   6  18   6    3.13    0.72
  -9 -18  -6    0.97    0.56
 -18  27  -6    0.18    0.49
  27  -9  -6    0.46    0.47
   9  18   6    0.15    0.52
 -27   9   6    1.62    0.60
  18 -27   6    0.23    0.56
 -19  -7  -6    1.03    0.57
 -19  -7  -6    1.11    0.58
  -7  26  -6    0.35    0.47
  19   7   6    1.07    0.58
   7 -26   6   -0.40    0.44
 -26  19   6    0.47    0.61
 -19  -4  -6    1.03    0.49
  -4  23  -6   -0.19    0.41
 -19  -4  -6    1.06    0.54
  23 -19  -6    0.70    0.44
 -23  19   6    0.64    0.58
  19   4   6    1.07    0.54
   4 -23   6    1.49    0.54
  -1  20  -6    9.84    0.97
  20 -19  -6    9.61    0.92
  20 -19  -6    9.97    1.02
 -19  -1  -6    9.59    1.03
  19   1   6    9.51    1.10
   1 -20   6   11.81    1.07
 -20  19   6   10.59    1.10
  19   1   6   11.90    1.03
  17 -19  -6   14.08    1.07
  17 -19  -6   14.16    1.18
 -19   2  -6   12.91    1.16
   2  17  -6   12.07    1.07
   2  17  -6   12.68    1.03
  19  -2   6   14.42    1.17
  19  -2   6   14.40    1.12
 -17  19   6   12.55    1.19
  -2 -17   6   15.16    1.20
  -2 -17   6   13.20    1.09
  14 -19  -6    0.08    0.31
 -19   5  -6    0.36    0.38
   5  14  -6    0.48    0.37
   5  14  -6    0.61    0.34
  14 -19  -6    0.12    0.39
  -5 -14   6    0.47    0.44
 -14  19   6   -0.43    0.42
  19  -5   6   -0.32    0.27
  19  -5   6    0.02    0.35
 -19   8  -6    5.19    0.71
  11 -19  -6    5.90    0.72
  11 -19  -6    7.00    0.82
   8  11  -6    5.88    0.75
  -8 -11   6    5.88    0.81
  19  -8   6    6.36    0.82
 -11  19   6    6.16    0.91
   8 -19  -6    4.91    0.64
 -19  11  -6    6.03    0.72
  11   8  -6    4.46    0.65
   8 -19  -6    3.93    0.67
 -11  -8   6    3.77    0.70
  -8  19   6    3.31    0.70
  19 -11   6    4.72    0.72
   5 -19  -6   16.89    1.35
  14   5  -6   17.11    1.30
 -19  14  -6   19.97    1.30
 -19  14  -6   17.93    1.26
  19 -14   6   14.13    1.28
 -14  -5   6   18.72    1.45
  -5  19   6   17.77    1.34
  -5  19   6   18.64    1.30
 -19  17  -6    9.44    0.96
 -19  17  -6   11.51    0.96
  17   2  -6   11.31    1.02
   2 -19  -6   10.98    1.08
  19 -17   6   11.33    1.09
  -2  19   6   11.59    1.02
 -17  -2   6   11.65    1.13
  20  -1  -6    1.12    0.48
 -19  20  -6    1.46    0.53
  -1 -19  -6    1.53    0.54
  19 -20   6    1.28    0.56
   1  19   6    1.49    0.52
 -20   1   6    2.84    0.71
  -4 -19  -6   -0.07    0.44
 -19  23  -6    0.34    0.49
  23  -4  -6    0.29    0.41
 -23   4   6    0.33    0.52
  19 -23   6   -0.18    0.46
   4  19   6    0.23    0.45
 -19  26  -6    0.32    0.48
  26  -7  -6    0.03    0.44
  -7 -19  -6    0.13    0.44
  19 -26   6    0.19    0.55
 -26   7   6    0.66    0.53
   7  19   6   -0.43    0.40
  -5  25  -6    0.41    0.47
 -20  -5  -6    0.30    0.49
 -20  -5  -6    1.11    0.55
 -25  20   6    0.01    0.60
   5 -25   6    0.26    0.49
  20   5   6    0.67    0.54
  22 -20  -6    2.27    0.56
  -2  22  -6    2.37    0.57
 -20  -2  -6    1.91    0.61
  20   2   6    1.81    0.58
  20   2   6    2.05    0.62
 -22  20   6    2.07    0.71
   2 -22   6    2.99    0.66
   1  19  -6    5.39    0.74
  19 -20  -6    6.29    0.77
  19 -20  -6    6.58    0.87
 -20   1  -6    4.93    0.86
  -1 -19   6    7.52    0.84
 -19  20   6    5.01    0.90
  20  -1   6    4.75    0.81
  20  -1   6    4.85    0.76
 -20   4  -6    3.33    0.67
  16 -20  -6    3.38    0.57
   4  16  -6    3.48    0.58
   4  16  -6    3.52    0.62
  16 -20  -6    3.76    0.66
  20  -4   6    2.84    0.64
 -16  20   6    2.61    0.68
  20  -4   6    2.70    0.56
  -4 -16   6    2.86    0.65
   7  13  -6    2.72    0.56
  13 -20  -6    3.58    0.66
 -20   7  -6    3.16    0.60
  13 -20  -6    4.01    0.59
 -13  20   6    3.87    0.71
  -7 -13   6    2.83    0.66
  20  -7   6    1.98    0.52
  10 -20  -6    4.28    0.74
[truncated: 527,385 more chars]
