# Supplementary material for: A [Cu3(μ3-O)]–pyrazolate metallacycle with terminal nitrate ligands exhibiting point group symmetry 3
Source: Acta Crystallogr E Crystallogr Commun. 2016 Mar 15;72(Pt 4):492–4. doi: 10.1107/S2056989016003741 (PMC4910335; doi:10.1107/S2056989016003741)
Supplement: Supplementary file 3 [file e-72-00492-Isup4.hkl]

data_I                                                                          
_shelx_title ' RCR013_0m in R3'                                                 
_shelx_refln_list_code          4                                               
_shelx_F_calc_maximum      654.67                                               
_exptl_crystal_F_000      3687.00                                               
_reflns_d_resolution_high  0.8004                                               
                                                                                
loop_                                                                           
 _space_group_symop_operation_xyz                                               
 'x, y, z'                                                                      
 '-y, x-y, z'                                                                   
 '-x+y, -x, z'                                                                  
 'x+2/3, y+1/3, z+1/3'                                                          
 '-y+2/3, x-y+1/3, z+1/3'                                                       
 '-x+y+2/3, -x+1/3, z+1/3'                                                      
 'x+1/3, y+2/3, z+2/3'                                                          
 '-y+1/3, x-y+2/3, z+2/3'                                                       
 '-x+y+1/3, -x+2/3, z+2/3'                                                      
                                                                                
_cell_length_a    23.0375                                                       
_cell_length_b    23.0375                                                       
_cell_length_c    18.4214                                                       
_cell_angle_alpha  90.000                                                       
_cell_angle_beta   90.000                                                       
_cell_angle_gamma 120.000                                                       
                                                                                
_shelx_F_squared_multiplier     1.000                                           
                                                                                
loop_                                                                           
 _refln_index_h                                                                 
 _refln_index_k                                                                 
 _refln_index_l                                                                 
 _refln_F_squared_calc                                                          
 _refln_F_squared_meas                                                          
 _refln_F_squared_sigma                                                         
 _refln_observed_status                                                         
   0   1 -22        511.93        293.48       167.87 o                         
  -2   2 -22        534.35        546.23       135.76 o                         
   1   2 -22        949.21       1010.35       163.89 o                         
  -4   3 -22        247.53        127.00       119.79 o                         
  -1   3 -22       1094.78        955.83       160.97 o                         
   2   3 -22        278.29        144.53       124.85 o                         
  -6   4 -22        235.55        221.97       146.56 o                         
  -3   4 -22         27.15        -21.87       111.13 o                         
   0   4 -22         31.61        -19.21       105.58 o                         
   3   4 -22        891.52       1221.82       391.58 o                         
  -8   5 -22        792.30        625.72       179.58 o                         
  -5   5 -22        602.15        704.89       151.49 o                         
  -2   5 -22        867.59        838.41       154.30 o                         
   1   5 -22        809.96       1078.46       299.57 o                         
  -7   6 -22        216.68        445.19       173.83 o                         
  -4   6 -22       1984.44       3045.27       284.02 o                         
  -1   6 -22        424.40        129.03       228.96 o                         
   2   6 -22        281.60        275.55       160.48 o                         
  -6   7 -22        560.64        543.97       182.91 o                         
  -3   7 -22        443.41        617.57       182.16 o                         
   0   7 -22         22.20         12.51       114.15 o                         
  -5   8 -22        139.29        184.54       295.29 o                         
  -2   8 -22         30.46        209.70       222.54 o                         
   0   0 -21        441.30        346.65       218.26 o                         
   1   1 -21        704.49        358.90       123.69 o                         
  -1   2 -21        612.98        700.38       137.48 o                         
   2   2 -21        583.25        479.49       126.53 o                         
  -3   3 -21       1253.77       1591.18       179.95 o                         
   0   3 -21        149.47        142.72       113.60 o                         
   3   3 -21       1360.01       1613.55       176.22 o                         
  -5   4 -21        157.67        238.62       115.20 o                         
  -2   4 -21        290.26        140.68       112.34 o                         
   1   4 -21        990.48       1003.77       134.29 o                         
   4   4 -21        221.32        240.88       116.94 o                         
  -7   5 -21        512.59        414.61       131.08 o                         
  -4   5 -21        960.83        923.41       162.17 o                         
  -1   5 -21        202.57         42.22       110.57 o                         
   2   5 -21        418.57        565.33       128.86 o                         
   5   5 -21       1168.87       1113.98       164.43 o                         
  -9   6 -21        112.88        138.83       117.65 o                         
  -6   6 -21        934.70       1072.39       193.67 o                         
  -3   6 -21         58.12        -49.64       145.51 o                         
   0   6 -21         19.72        -22.55        97.18 o                         
   3   6 -21        572.07        432.92       133.09 o                         
 -11   7 -21        369.67        375.68       127.89 o                         
  -8   7 -21        400.77        445.17       127.46 o                         
  -5   7 -21        108.28         62.56       134.43 o                         
  -2   7 -21       1014.83       1214.58       144.34 o                         
   1   7 -21        669.73        731.69       142.92 o                         
   4   7 -21        925.64       1238.03       169.22 o                         
 -10   8 -21         28.16        -57.61        96.88 o                         
  -7   8 -21         49.33         68.47       133.15 o                         
  -4   8 -21        911.13       1381.09       181.85 o                         
  -1   8 -21         10.61         73.32       109.41 o                         
   2   8 -21        145.57        238.58       116.95 o                         
  -9   9 -21        152.48        317.32       122.60 o                         
  -6   9 -21        779.67       1190.59       164.27 o                         
  -3   9 -21        314.47        507.98       155.82 o                         
   0   9 -21        267.27        211.04       115.18 o                         
  -8  10 -21        405.00        208.31       122.10 o                         
  -5  10 -21         54.75         68.66       110.79 o                         
  -2  10 -21         83.20        188.69       118.81 o                         
  -7  11 -21        216.13        220.13       124.15 o                         
  -4  11 -21        208.27         62.16       205.42 o                         
  -1   1 -20       1066.58        940.05       183.93 o                         
  -3   2 -20        191.83        147.18       105.51 o                         
   0   2 -20       1007.71       1103.57       151.05 o                         
  -5   3 -20        974.87        768.89       115.75 o                         
  -2   3 -20        181.47         88.21        99.22 o                         
   1   3 -20        620.26        608.38       109.44 o                         
  -7   4 -20        417.63        336.37       121.69 o                         
  -4   4 -20        228.94        252.98       113.17 o                         
  -1   4 -20        100.97        -51.18        95.04 o                         
   2   4 -20       1096.61       1056.56       116.87 o                         
  -9   5 -20        627.64        572.92       131.57 o                         
  -6   5 -20       1256.74       1718.20       175.11 o                         
  -3   5 -20        617.29        527.51       125.07 o                         
   0   5 -20        176.34        201.49        84.68 o                         
   3   5 -20       2746.39       3107.05       258.22 o                         
 -11   6 -20        222.81        169.68       117.56 o                         
  -8   6 -20        676.38        796.79       118.22 o                         
  -5   6 -20        284.19        219.41       191.93 o                         
  -2   6 -20        629.16        642.47       114.89 o                         
   1   6 -20         48.74          8.19       107.84 o                         
   4   6 -20        481.58        358.33       167.72 o                         
 -13   7 -20        325.07        476.89       135.67 o                         
 -10   7 -20        246.93        292.55       101.33 o                         
  -7   7 -20       1095.64       1253.52       184.69 o                         
  -4   7 -20       2551.23       2337.30       222.07 o                         
  -1   7 -20        220.44        230.60        96.18 o                         
   2   7 -20        902.42        758.97       144.72 o                         
   5   7 -20        389.65        175.80       116.95 o                         
 -12   8 -20        283.10        410.05       128.70 o                         
  -9   8 -20        428.33        361.82       105.22 o                         
  -6   8 -20       1887.32       2439.81       203.13 o                         
  -3   8 -20        310.87        287.94       130.69 o                         
   0   8 -20        223.54        123.92       107.44 o                         
   3   8 -20        208.13         76.84       110.08 o                         
   6   8 -20        820.20        984.73       161.49 o                         
 -14   9 -20       1073.89        787.45       265.34 o                         
 -11   9 -20        574.58        519.16       114.82 o                         
  -8   9 -20        209.39        137.81        91.31 o                         
  -5   9 -20         66.29         23.20        99.38 o                         
  -2   9 -20         15.68         -3.83       106.82 o                         
   1   9 -20        710.90        540.77       136.70 o                         
   4   9 -20         43.09         70.61       118.25 o                         
 -13  10 -20        891.19       1010.10       162.31 o                         
 -10  10 -20         38.88        -57.26       100.34 o                         
  -7  10 -20        457.96        309.53       132.82 o                         
  -4  10 -20        727.70        717.73       250.36 o                         
  -1  10 -20        224.79        112.28       116.77 o                         
   2  10 -20        333.81        151.06       114.36 o                         
 -12  11 -20        636.59        766.04       127.48 o                         
  -9  11 -20        274.58        243.01       115.66 o                         
  -6  11 -20        109.78        154.85       114.15 o                         
  -3  11 -20        111.55        136.98       110.34 o                         
   0  11 -20        445.25        196.22       121.78 o                         
 -11  12 -20       1224.86       1404.59       175.00 o                         
  -8  12 -20        897.64        749.96       145.52 o                         
  -5  12 -20        191.94        193.58       117.56 o                         
  -2  12 -20        116.84        149.07       120.03 o                         
 -10  13 -20         43.45         37.42       127.85 o                         
  -7  13 -20        944.12       1005.15       159.54 o                         
  -4  13 -20        834.94        627.24       176.54 o                         
  -9  14 -20        406.33        617.75       170.80 o                         
  -6  14 -20        261.53        213.78       125.58 o                         
   0   1 -19        490.41        528.10       116.83 o                         
  -2   2 -19       1899.85       2182.48       183.46 o                         
   1   2 -19        237.66        188.87        84.00 o                         
  -4   3 -19       1257.00       1315.94       133.85 o                         
  -1   3 -19       1201.09       1182.61       137.13 o                         
   2   3 -19        412.20        465.00        90.16 o                         
  -6   4 -19        511.59        441.68        92.51 o                         
  -3   4 -19        682.87        576.87       123.39 o                         
   0   4 -19        552.86        498.31       130.34 o                         
   3   4 -19       1763.37       2148.95       159.10 o                         
  -8   5 -19       1350.69       1506.12       137.78 o                         
  -5   5 -19       3843.14       4193.95       206.01 o                         
  -2   5 -19        351.57        283.71        92.36 o                         
   1   5 -19        654.91        603.82        97.30 o                         
   4   5 -19       1098.20       1269.35       160.45 o                         
 -10   6 -19       1610.79       1374.13       206.70 o                         
  -7   6 -19        949.61       1161.45       128.32 o                         
  -4   6 -19       2337.92       2633.25       174.50 o                         
  -1   6 -19        597.97        668.44        98.32 o                         
   2   6 -19       1555.41       1394.83       161.07 o                         
   5   6 -19        217.46        443.46       125.82 o                         
 -12   7 -19        132.39        109.46       111.89 o                         
  -9   7 -19        861.63        938.09       126.01 o                         
  -6   7 -19       1206.21       1261.22       132.19 o                         
  -3   7 -19       1080.96       1217.23       129.70 o                         
   0   7 -19        262.85        319.61       110.71 o                         
   3   7 -19        409.63        131.39       107.05 o                         
   6   7 -19         86.37        151.48       108.54 o                         
 -14   8 -19        349.97        334.74       126.10 o                         
 -11   8 -19       2753.92       3030.55       296.33 o                         
  -8   8 -19        394.30        282.19        94.73 o                         
  -5   8 -19       1343.52       1477.89       194.35 o                         
  -2   8 -19        542.02        650.73       112.59 o                         
   1   8 -19        663.98        774.94       137.35 o                         
   4   8 -19        347.92        504.66       129.87 o                         
   7   8 -19        320.68        330.66       127.63 o                         
 -16   9 -19        186.51        336.45       130.77 o                         
 -13   9 -19        570.29        239.90       121.46 o                         
 -10   9 -19         49.87        -37.09        73.27 o                         
  -7   9 -19        210.18        221.58        93.40 o                         
  -4   9 -19        437.87        342.28        92.52 o                         
  -1   9 -19        388.06        371.36       117.65 o                         
   2   9 -19        645.88        572.10       135.56 o                         
   5   9 -19        243.66        274.30       124.25 o                         
 -15  10 -19        497.91        502.55       139.66 o                         
 -12  10 -19        840.32        741.34       124.16 o                         
  -9  10 -19        639.40        770.15       115.37 o                         
  -6  10 -19       3300.35       3813.47       219.90 o                         
  -3  10 -19         10.97         17.78        96.58 o                         
   0  10 -19        243.23         93.61       104.50 o                         
   3  10 -19        158.15        226.11       182.41 o                         
   6  10 -19       1011.72        800.83       301.71 o                         
 -14  11 -19        918.42        768.16       155.59 o                         
 -11  11 -19        197.06        257.71        90.16 o                         
  -8  11 -19        148.22        207.18        97.42 o                         
  -5  11 -19         37.36         50.82        95.70 o                         
  -2  11 -19       1320.87       1443.72       166.32 o                         
   1  11 -19        170.79        172.13       108.99 o                         
   4  11 -19        439.43        511.10       138.08 o                         
 -13  12 -19       2008.64       2404.41       162.16 o                         
 -10  12 -19         82.84        -73.25        90.19 o                         
  -7  12 -19         76.94         43.40       107.07 o                         
  -4  12 -19         32.96         30.40       117.90 o                         
  -1  12 -19        562.88        481.96       129.93 o                         
   2  12 -19        232.97        155.30       123.35 o                         
 -12  13 -19        205.68        233.36        99.87 o                         
  -9  13 -19       2847.26       3052.77       200.42 o                         
  -6  13 -19        644.82        715.85       223.20 o                         
  -3  13 -19       1353.87       1624.75       181.42 o                         
   0  13 -19        377.60        306.52       122.32 o                         
 -14  14 -19         34.37         16.37       114.82 o                         
 -11  14 -19        232.76        258.79       103.95 o                         
  -8  14 -19        271.29        360.35       123.18 o                         
  -5  14 -19          2.42       -102.83       102.83 o                         
  -2  14 -19        260.31        352.59       120.03 o                         
 -10  15 -19        307.53        513.27       136.32 o                         
  -7  15 -19        337.10        296.38       120.39 o                         
  -4  15 -19        630.05        560.63       175.52 o                         
  -9  16 -19        259.11        122.59       121.41 o                         
  -6  16 -19         29.34         60.45       144.41 o                         
   0   0 -18        564.79        406.56       184.02 o                         
   1   1 -18       2169.66       2452.82       216.82 o                         
  -1   2 -18        470.97        421.29        92.38 o                         
   2   2 -18       1327.02       1341.20       155.53 o                         
  -3   3 -18        479.57        560.59        98.86 o                         
   0   3 -18        298.16        230.52        83.45 o                         
   3   3 -18       1467.44       1570.17       160.87 o                         
  -5   4 -18        609.57        665.21       104.30 o                         
  -2   4 -18       1772.10       1915.90       147.41 o                         
   1   4 -18       2531.64       2674.54       165.02 o                         
   4   4 -18       1417.50       1204.37       126.57 o                         
  -7   5 -18        694.96        761.40       108.52 o                         
  -4   5 -18         38.51         74.05        65.49 o                         
  -1   5 -18        280.81        336.97        80.49 o                         
   2   5 -18       1502.34       1952.75       150.66 o                         
   5   5 -18        994.34       1059.51       143.16 o                         
  -9   6 -18        450.96        362.83        93.70 o                         
  -6   6 -18        782.29       1051.81       105.39 o                         
  -3   6 -18       2468.32       2900.82       154.63 o                         
   0   6 -18        863.08        580.56        91.32 o                         
   3   6 -18       2770.56       3093.47       216.60 o                         
   6   6 -18        101.18        116.23        99.57 o                         
 -11   7 -18       1076.64        990.83       125.49 o                         
  -8   7 -18       1125.14        874.33       101.14 o                         
  -5   7 -18       1799.04       2106.89       134.32 o                         
  -2   7 -18        450.61        472.73        88.01 o                         
   1   7 -18        190.09        361.02       111.53 o                         
   4   7 -18       1155.38       1464.70       166.61 o                         
   7   7 -18        575.30        505.40       127.72 o                         
 -13   8 -18        241.90         99.27       106.11 o                         
 -10   8 -18        551.24        574.30        94.06 o                         
  -7   8 -18       2909.60       3293.43       185.67 o                         
  -4   8 -18       2647.92       2955.57       155.33 o                         
  -1   8 -18        934.20        921.72       136.52 o                         
   2   8 -18        307.81        323.97       114.24 o                         
   5   8 -18        147.50         71.69       100.09 o                         
   8   8 -18        191.48        161.98       112.57 o                         
 -15   9 -18        134.51         -5.31       105.15 o                         
 -12   9 -18        310.77        178.80        83.09 o                         
  -9   9 -18        764.29        771.40        99.40 o                         
  -6   9 -18         39.17        169.21        74.81 o                         
  -3   9 -18        581.94        658.18       108.46 o                         
   0   9 -18        591.55        610.23       142.82 o                         
   3   9 -18        765.74        770.18       136.17 o                         
   6   9 -18        442.10        602.25       135.85 o                         
 -17  10 -18        149.50         89.75       115.24 o                         
 -14  10 -18       1258.09       1271.72       172.51 o                         
 -11  10 -18       4551.35       4536.73       204.53 o                         
  -8  10 -18       1125.95       1203.80       113.87 o                         
  -5  10 -18        353.64        508.81       145.78 o                         
  -2  10 -18        552.40        472.97       115.46 o                         
   1  10 -18        418.38        384.83       122.98 o                         
   4  10 -18        408.62        595.79       131.06 o                         
   7  10 -18        295.85        473.43       135.76 o                         
 -16  11 -18        128.46        287.81       115.07 o                         
 -13  11 -18       1217.65       1297.52       124.41 o                         
 -10  11 -18        273.75        248.66        79.33 o                         
  -7  11 -18         30.95         71.41        84.18 o                         
  -4  11 -18        762.42        810.80       117.11 o                         
  -1  11 -18        312.32        144.22       105.05 o                         
   2  11 -18        549.85        343.94       116.44 o                         
   5  11 -18        269.16        323.15       126.20 o                         
 -15  12 -18        919.38        674.90       121.87 o                         
 -12  12 -18        363.59        340.92        83.92 o                         
  -9  12 -18       1013.93        985.66       126.69 o                         
  -6  12 -18        766.20       1109.68       148.89 o                         
  -3  12 -18       1519.93       1345.71       161.38 o                         
   0  12 -18         86.21         79.23        98.38 o                         
   3  12 -18        231.29        330.58       118.14 o                         
 -17  13 -18       1092.47        995.85       152.57 o                         
 -14  13 -18        170.77        142.34        78.43 o                         
 -11  13 -18        709.52        616.03       102.74 o                         
  -8  13 -18         63.66         61.85       103.38 o                         
  -5  13 -18        826.30        847.25       141.56 o                         
  -2  13 -18       1009.25       1031.52       151.45 o                         
   1  13 -18         53.49        108.67       112.71 o                         
   4  13 -18        438.90        371.50       132.23 o                         
 -16  14 -18          1.74         43.31       111.47 o                         
 -13  14 -18        354.17        354.16        92.56 o                         
 -10  14 -18        896.20        924.58       145.65 o                         
  -7  14 -18         72.13        145.79       108.69 o                         
  -4  14 -18         25.02        130.69        95.27 o                         
  -1  14 -18       1704.82       1588.42       181.94 o                         
   2  14 -18        211.72        130.03       116.68 o                         
 -15  15 -18        768.17        635.89       107.15 o                         
 -12  15 -18        318.10        437.87       110.81 o                         
  -9  15 -18       1932.35       2303.82       204.70 o                         
  -6  15 -18        172.54         67.43       109.49 o                         
  -3  15 -18       1675.11       1693.83       207.00 o                         
   0  15 -18        523.60        518.74       171.27 o                         
 -14  16 -18        192.28        356.40        99.15 o                         
 -11  16 -18        403.24        453.64       128.48 o                         
  -8  16 -18         98.39        195.68       113.44 o                         
  -5  16 -18        138.71        102.38       174.58 o                         
  -2  16 -18        372.06        314.09       123.62 o                         
 -13  17 -18        426.24        356.90       124.96 o                         
 -10  17 -18        133.98        213.01       115.77 o                         
  -7  17 -18        182.38         28.49       111.73 o                         
  -4  17 -18        466.29        689.84       261.06 o                         
  -1   1 -17       8999.66       9102.42       267.77 o                         
  -3   2 -17         63.07        -24.23        66.23 o                         
   0   2 -17        350.48        417.52       126.99 o                         
  -5   3 -17       1270.71       1365.97       174.26 o                         
  -2   3 -17        101.16        103.69        62.60 o                         
   1   3 -17       3495.93       3128.11       153.54 o                         
  -7   4 -17        304.36        228.62        83.66 o                         
  -4   4 -17       3222.47       3352.94       155.95 o                         
  -1   4 -17       1940.80       2007.33       126.69 o                         
   2   4 -17       2475.15       2236.55       135.41 o                         
  -9   5 -17       1472.22       1421.52       134.60 o                         
  -6   5 -17        134.73         86.45        75.92 o                         
  -3   5 -17        946.52        959.51        84.31 o                         
   0   5 -17        181.87        144.52        69.86 o                         
   3   5 -17       2820.52       3225.99       179.61 o                         
 -11   6 -17       1180.32       1242.68       151.94 o                         
  -8   6 -17        193.05        153.82        69.36 o                         
  -5   6 -17       3296.64       3629.01       162.89 o                         
  -2   6 -17       5340.53       6027.15       215.03 o                         
   1   6 -17       6356.64       6977.44       313.18 o                         
   4   6 -17        898.78        565.78       117.56 o                         
 -13   7 -17        427.51        366.46       113.17 o                         
 -10   7 -17        199.94        283.01        79.95 o                         
  -7   7 -17        420.25        290.30        75.16 o                         
  -4   7 -17        461.54        723.20        76.57 o                         
  -1   7 -17         98.98         48.86        64.44 o                         
   2   7 -17       1299.61       1204.89       149.84 o                         
   5   7 -17        496.33        489.94       118.39 o                         
 -15   8 -17        195.76        104.82       132.65 o                         
 -12   8 -17        279.99        185.87        76.97 o                         
  -9   8 -17        901.90        893.04       102.92 o                         
  -6   8 -17       1524.25       1675.62       122.79 o                         
  -3   8 -17         62.61        137.51        70.32 o                         
   0   8 -17        814.39        656.15       122.26 o                         
   3   8 -17        360.26        126.10        99.06 o                         
   6   8 -17        813.53        818.66       138.32 o                         
 -17   9 -17        188.19        202.43       115.06 o                         
 -14   9 -17        421.88        516.38       124.74 o                         
 -11   9 -17         36.03        120.22        72.31 o                         
  -8   9 -17         54.18        -37.40        61.06 o                         
  -5   9 -17       2823.56       2973.31       181.98 o                         
  -2   9 -17       1631.37       1598.47       159.62 o                         
   1   9 -17       1009.54       1160.63       147.09 o                         
   4   9 -17        394.48        439.54       120.05 o                         
   7   9 -17        582.17        601.83       132.69 o                         
 -19  10 -17        179.61         82.06       113.96 o                         
 -16  10 -17        486.10        362.13       122.60 o                         
 -13  10 -17       1459.86       1410.33       124.72 o                         
 -10  10 -17         73.89        139.29        67.51 o                         
  -7  10 -17       2651.58       2635.47       150.50 o                         
  -4  10 -17        398.34        315.00        90.47 o                         
  -1  10 -17       1178.42       1328.35       204.15 o                         
   2  10 -17        503.20        602.64       124.30 o                         
   5  10 -17        293.80        317.74       117.47 o                         
   8  10 -17        289.76        371.88       121.19 o                         
 -18  11 -17        301.67        425.35       129.73 o                         
 -15  11 -17       1208.41       1222.77       135.66 o                         
 -12  11 -17        638.44        630.97        88.11 o                         
  -9  11 -17        163.01         73.17        65.72 o                         
  -6  11 -17        339.74        333.13        96.03 o                         
  -3  11 -17        526.11        585.29       118.60 o                         
   0  11 -17        201.64         50.05        93.83 o                         
   3  11 -17        714.88        973.81       229.53 o                         
   6  11 -17        295.45        512.51       133.11 o                         
 -17  12 -17        351.33        264.62       103.20 o                         
 -14  12 -17        936.63       1162.71       109.74 o                         
 -11  12 -17       1724.15       1594.16       119.90 o                         
  -8  12 -17          3.44        -12.88        78.54 o                         
  -5  12 -17       1045.26       1078.98       142.84 o                         
  -2  12 -17       2349.02       2539.21       209.48 o                         
   1  12 -17       2085.58       2169.55       194.58 o                         
   4  12 -17       1160.12       1158.40       160.17 o                         
   7  12 -17        966.54        858.44       160.80 o                         
 -16  13 -17       1039.68       1173.78       139.20 o                         
 -13  13 -17       2323.53       2465.35       154.85 o                         
 -10  13 -17        415.50        213.21        91.66 o                         
  -7  13 -17        806.49        701.80       130.01 o                         
  -4  13 -17       4037.11       3883.62       206.25 o                         
  -1  13 -17        541.23        501.01       125.82 o                         
   2  13 -17        373.57        269.37       116.74 o                         
   5  13 -17         32.86         71.66       108.69 o                         
 -18  14 -17        164.32         88.24        89.31 o                         
 -15  14 -17        176.63        157.55        85.14 o                         
 -12  14 -17        429.95        408.13        93.73 o                         
  -9  14 -17        217.56        262.98       108.31 o                         
  -6  14 -17        220.64        174.36       107.65 o                         
  -3  14 -17       2706.06       2949.71       213.31 o                         
   0  14 -17        612.41        591.45       131.49 o                         
   3  14 -17        150.00         63.04       113.60 o                         
 -17  15 -17        861.83       1112.95       139.92 o                         
 -14  15 -17        489.69        534.19       100.36 o                         
 -11  15 -17       1058.64        982.32       146.42 o                         
  -8  15 -17        503.76        388.03       121.15 o                         
  -5  15 -17       1744.02       1751.18       183.59 o                         
  -2  15 -17        209.18        262.11       116.83 o                         
   1  15 -17        432.77        545.03       134.59 o                         
 -16  16 -17        694.60        552.79       107.36 o                         
 -13  16 -17        535.79        415.68       107.13 o                         
 -10  16 -17       1724.67       1853.77       192.33 o                         
  -7  16 -17         81.55          9.46        97.17 o                         
  -4  16 -17        147.88        151.31       111.19 o                         
  -1  16 -17        565.91        736.67       141.17 o                         
 -15  17 -17        286.80        191.79       106.35 o                         
 -12  17 -17       1651.92       1871.66       256.56 o                         
  -9  17 -17        307.38        578.66       135.29 o                         
  -6  17 -17         68.67         66.51       109.86 o                         
  -3  17 -17         19.17        -45.37       104.58 o                         
 -14  18 -17         49.60        -97.33        97.33 o                         
 -11  18 -17        145.97        -10.35       104.00 o                         
  -8  18 -17        654.98        770.91       142.21 o                         
  -5  18 -17        132.00         72.34       116.09 o                         
 -10  19 -17        630.33        501.31       141.56 o                         
  -7  19 -17        174.76        222.98       125.70 o                         
   0   1 -16       1977.50       2061.92       109.98 o                         
  -2   2 -16        323.56        411.66        72.63 o                         
   1   2 -16       5979.89       6077.51       189.11 o                         
  -4   3 -16        173.66        195.18        59.69 o                         
  -1   3 -16       4060.80       3899.71       147.85 o                         
   2   3 -16       1123.95       1359.43       110.17 o                         
  -6   4 -16        965.03        986.10        86.48 o                         
  -3   4 -16       4017.50       4004.47       160.45 o                         
   0   4 -16       1371.24       1441.26       108.71 o                         
   3   4 -16       3630.21       3618.24       193.34 o                         
  -8   5 -16       4993.38       4874.07       188.43 o                         
  -5   5 -16        642.20        671.57        70.39 o                         
  -2   5 -16       2811.65       2652.91       137.50 o                         
   1   5 -16       1258.29       1262.74       108.70 o                         
   4   5 -16       2485.90       2792.70       161.46 o                         
 -10   6 -16       1736.69       1777.59       122.14 o                         
  -7   6 -16        754.81        709.18        79.62 o                         
  -4   6 -16       7679.37       7742.49       204.24 o                         
  -1   6 -16       2467.01       2592.66       138.00 o                         
   2   6 -16       2080.75       2003.54       141.52 o                         
   5   6 -16        276.42        295.70       102.70 o                         
 -12   7 -16        390.50        380.03        81.00 o                         
  -9   7 -16       1312.39       1338.90       101.71 o                         
  -6   7 -16       1973.04       2029.85        97.22 o                         
  -3   7 -16        652.30        775.38        74.17 o                         
   0   7 -16        345.57        252.13        85.86 o                         
   3   7 -16       1931.70       2332.19       228.93 o                         
   6   7 -16        440.86        510.14       119.35 o                         
 -14   8 -16       1418.51       1410.05       159.65 o                         
 -11   8 -16       2247.46       2082.75       120.65 o                         
  -8   8 -16        763.71        794.59        82.27 o                         
  -5   8 -16       1653.57       1736.69        99.97 o                         
  -2   8 -16         20.80        -19.15        63.46 o                         
   1   8 -16       4669.77       4421.73       237.89 o                         
   4   8 -16       2235.46       2655.13       193.87 o                         
   7   8 -16        626.33        606.55       129.20 o                         
 -16   9 -16        668.48        568.06       150.56 o                         
 -13   9 -16        572.58        625.04        91.36 o                         
 -10   9 -16        196.14        125.61        66.46 o                         
  -7   9 -16        525.28        546.35        75.73 o                         
  -4   9 -16       2242.25       2889.08       146.34 o                         
  -1   9 -16       1396.24       1374.05       148.12 o                         
   2   9 -16       1023.93       1019.59       141.71 o                         
   5   9 -16        120.05        156.33       101.06 o                         
   8   9 -16       1346.32       1242.88       163.83 o                         
 -18  10 -16        135.03         71.88       109.41 o                         
 -15  10 -16        159.30        234.29        91.26 o                         
 -12  10 -16       2762.69       2748.94       139.59 o                         
  -9  10 -16       1547.33       1373.11       105.51 o                         
  -6  10 -16       2225.18       2022.03       130.35 o                         
  -3  10 -16        396.02        421.00        90.16 o                         
   0  10 -16        127.97        244.72        98.77 o                         
   3  10 -16       1450.32       1861.25       174.17 o                         
   6  10 -16       3361.67       3883.54       287.94 o                         
   9  10 -16        609.84        457.01       133.80 o                         
 -20  11 -16        641.91        802.76       155.14 o                         
 -17  11 -16        803.02        851.79       121.61 o                         
 -14  11 -16       4802.69       4733.64       179.72 o                         
 -11  11 -16       1232.92       1293.41       104.02 o                         
  -8  11 -16       1299.63       1448.32       135.22 o                         
  -5  11 -16        157.63        248.61        84.17 o                         
  -2  11 -16       3706.56       3816.54       196.56 o                         
   1  11 -16       3219.22       2888.02       205.98 o                         
   4  11 -16        511.92        268.43       111.35 o                         
   7  11 -16       1150.27       1086.55       158.01 o                         
 -19  12 -16        407.31        437.92       143.71 o                         
 -16  12 -16        390.56        499.05        95.46 o                         
 -13  12 -16       1344.46       1402.89       111.24 o                         
 -10  12 -16        527.63        369.50        84.16 o                         
  -7  12 -16       1891.49       1986.05       155.95 o                         
  -4  12 -16        702.10        730.24       107.98 o                         
  -1  12 -16       3259.71       3520.97       222.37 o                         
   2  12 -16        668.48        567.74       125.87 o                         
   5  12 -16       1174.65       1175.86       162.16 o                         
   8  12 -16          9.82        -26.37       114.46 o                         
 -18  13 -16       1213.43       1195.62       124.74 o                         
 -15  13 -16       1548.32       1708.99       124.11 o                         
 -12  13 -16          3.83         48.38        75.22 o                         
  -9  13 -16       1053.02        910.78       116.19 o                         
  -6  13 -16        621.50        483.43       115.20 o                         
  -3  13 -16       1453.53       1338.39       135.49 o                         
   0  13 -16        254.57        592.72       190.14 o                         
   3  13 -16        282.48        357.20       118.27 o                         
   6  13 -16        378.76        446.88       134.23 o                         
 -20  14 -16        130.52        110.37       100.23 o                         
 -17  14 -16        462.21        455.85        95.90 o                         
 -14  14 -16         73.12        100.65        91.38 o                         
 -11  14 -16        224.66        204.05        81.35 o                         
  -8  14 -16        682.07        751.02       129.10 o                         
  -5  14 -16       1071.44        901.43       117.35 o                         
  -2  14 -16       2344.90       2367.87       220.19 o                         
   1  14 -16       1656.35       1730.55       177.76 o                         
   4  14 -16        652.26        697.92       138.05 o                         
 -19  15 -16        127.93        187.15       100.40 o                         
 -16  15 -16        111.68        137.94        86.63 o                         
 -13  15 -16        463.69        316.43        89.48 o                         
 -10  15 -16       2690.38       2871.52       208.24 o                         
  -7  15 -16        513.00        408.27       117.96 o                         
  -4  15 -16        133.69        151.25        87.06 o                         
  -1  15 -16        513.79        537.56       128.16 o                         
   2  15 -16        659.46        506.40       132.18 o                         
 -18  16 -16       1415.15       1590.66       176.05 o                         
 -15  16 -16        231.48        173.78        86.51 o                         
 -12  16 -16        505.67        330.34       116.16 o                         
  -9  16 -16        303.04        691.11       145.75 o                         
  -6  16 -16       1311.48       1257.23       166.32 o                         
  -3  16 -16       2485.84       2192.63       193.23 o                         
   0  16 -16        112.64         89.29       106.84 o                         
   3  16 -16        709.17        686.57       144.43 o                         
 -17  17 -16        557.55        563.85       109.10 o                         
 -14  17 -16        319.10        214.34        97.27 o                         
 -11  17 -16        561.18        779.04       138.40 o                         
  -8  17 -16       1838.01       2064.46       190.99 o                         
  -5  17 -16        530.58        325.19       101.49 o                         
  -2  17 -16        198.71        295.29       115.89 o                         
   1  17 -16        788.16        938.24       222.69 o                         
 -16  18 -16        993.04       1154.74       143.09 o                         
 -13  18 -16        649.26        461.56       131.95 o                         
 -10  18 -16        535.42        364.89       126.83 o                         
  -7  18 -16         27.75        -59.39        99.75 o                         
  -4  18 -16        237.32        251.49       107.21 o                         
  -1  18 -16        473.06        448.95       142.76 o                         
 -15  19 -16        819.98       1112.86       165.76 o                         
 -12  19 -16        717.54        501.03       138.27 o                         
  -9  19 -16         42.87        -23.86       102.27 o                         
  -6  19 -16        761.41        896.23       152.74 o                         
  -3  19 -16        376.23        438.47       132.50 o                         
 -14  20 -16        208.43        123.96       151.34 o                         
 -11  20 -16         64.46        -88.65       103.07 o                         
  -8  20 -16        650.27        623.56       145.48 o                         
   0   0 -15       7384.63       7582.18       369.58 o                         
   1   1 -15       3294.88       3620.78       133.65 o                         
  -1   2 -15       1100.39       1249.90        87.43 o                         
   2   2 -15       1868.09       1909.90       103.78 o                         
  -3   3 -15      12144.63      12154.54       276.25 o                         
   0   3 -15      10278.09      10114.98       255.61 o                         
   3   3 -15       6305.00       6138.54       189.46 o                         
  -5   4 -15        337.94        317.21        56.18 o                         
  -2   4 -15        717.82        704.77        66.69 o                         
   1   4 -15       8125.05       7861.66       243.38 o                         
   4   4 -15       1124.66       1212.50        97.98 o                         
  -7   5 -15        183.65        178.46        56.96 o                         
  -4   5 -15       3487.05       3615.97       119.16 o                         
  -1   5 -15        615.91        728.09        73.60 o                         
   2   5 -15       1037.10       1253.66       111.60 o                         
   5   5 -15       4859.97       4916.64       192.22 o                         
  -9   6 -15       2941.36       3211.30       134.15 o                         
  -6   6 -15       6101.64       6253.01       163.63 o                         
  -3   6 -15       1402.51       1454.36        87.80 o                         
   0   6 -15         86.31        142.92        65.44 o                         
   3   6 -15       1151.97       1488.61       122.92 o                         
   6   6 -15       1845.27       1887.22       143.87 o                         
 -11   7 -15        790.94        734.52        79.78 o                         
  -8   7 -15        534.23        454.35        68.22 o                         
  -5   7 -15        657.36        772.14        72.01 o                         
  -2   7 -15       5117.79       5318.46       160.46 o                         
   1   7 -15      10488.71      10458.28       335.06 o                         
   4   7 -15       3233.11       3416.15       205.83 o                         
   7   7 -15       1267.55       1257.35       151.20 o                         
 -13   8 -15        704.58        547.03        77.50 o                         
 -10   8 -15         98.50         77.50        57.35 o                         
  -7   8 -15       4513.71       4342.82       160.58 o                         
  -4   8 -15       5945.80       5893.62       167.18 o                         
  -1   8 -15       4327.66       4137.24       217.32 o                         
   2   8 -15        848.84        805.37       155.15 o                         
   5   8 -15       1175.61       1152.21       141.25 o                         
   8   8 -15       2651.15       2245.01       189.25 o                         
 -15   9 -15        352.55        417.74        85.75 o                         
 -12   9 -15       7505.07       7852.78       231.36 o                         
  -9   9 -15        687.80        676.06        78.92 o                         
  -6   9 -15       2492.29       2677.96       127.71 o                         
  -3   9 -15       3869.89       3523.65       158.44 o                         
   0   9 -15       1984.67       1919.04       168.40 o                         
   3   9 -15       2669.23       2693.03       193.08 o                         
   6   9 -15        443.25        214.88       107.82 o                         
   9   9 -15        164.45        289.51       114.02 o                         
 -17  10 -15       1061.90       1039.04       114.22 o                         
 -14  10 -15        722.83        774.39        88.46 o                         
 -11  10 -15       3115.74       3173.61       140.69 o                         
  -8  10 -15       1770.23       1619.01       108.73 o                         
  -5  10 -15        248.60        323.95        73.42 o                         
  -2  10 -15        913.87        905.26       118.02 o                         
   1  10 -15       1872.62       1586.32       180.23 o                         
   4  10 -15       5278.28       5054.64       340.04 o                         
   7  10 -15        321.36        581.85       132.81 o                         
  10  10 -15         47.85        -54.36        99.22 o                         
 -19  11 -15       1339.18       1209.66       135.52 o                         
 -16  11 -15       2479.79       2643.93       156.00 o                         
 -13  11 -15       5176.64       5416.90       189.65 o                         
 -10  11 -15        597.93        481.76        75.62 o                         
  -7  11 -15         84.36         24.55        69.96 o                         
  -4  11 -15       1684.09       1631.52       153.19 o                         
  -1  11 -15        340.02        334.07       105.85 o                         
   2  11 -15         72.27          6.83        88.10 o                         
   5  11 -15        880.48       1051.64       144.28 o                         
   8  11 -15       1350.88       1522.87       179.71 o                         
 -21  12 -15        577.01        564.91       171.77 o                         
 -18  12 -15       1121.40        994.88       113.31 o                         
 -15  12 -15        287.60        269.13        75.51 o                         
 -12  12 -15        670.86        891.97        93.86 o                         
  -9  12 -15        287.15        290.24        78.05 o                         
  -6  12 -15        740.56        808.00       123.54 o                         
  -3  12 -15       7150.75       7411.10       271.57 o                         
   0  12 -15        196.16        297.59       103.59 o                         
   3  12 -15        147.94         27.29        91.46 o                         
   6  12 -15       1524.62       1409.96       289.96 o                         
   9  12 -15        111.27        368.19       126.53 o                         
 -20  13 -15       2264.41       2212.60       155.71 o                         
 -17  13 -15        403.31        433.93        95.19 o                         
 -14  13 -15        706.81        716.44        88.97 o                         
 -11  13 -15       1205.67       1158.96       123.17 o                         
  -8  13 -15        868.22        837.40       127.22 o                         
  -5  13 -15         45.95          7.11        73.51 o                         
  -2  13 -15       1853.29       2147.20       156.93 o                         
   1  13 -15        551.57        498.02       115.97 o                         
   4  13 -15        544.98        741.07       201.58 o                         
   7  13 -15       2245.98       2337.99       205.22 o                         
 -19  14 -15        144.91        182.79        87.65 o                         
 -16  14 -15        136.49        -11.05        66.61 o                         
 -13  14 -15       1097.12       1191.50       132.42 o                         
 -10  14 -15        222.08        230.63        88.78 o                         
  -7  14 -15       1578.96       1621.59       166.02 o                         
  -4  14 -15       4927.71       5132.71       229.84 o                         
  -1  14 -15       3554.63       3512.34       223.19 o                         
   2  14 -15        369.75        259.40       126.71 o                         
   5  14 -15        969.31        824.30       147.97 o                         
 -21  15 -15        728.15        794.49       127.36 o                         
 -18  15 -15        632.21        765.55       134.04 o                         
 -15  15 -15        429.02        433.46        92.57 o                         
 -12  15 -15        815.32       1025.07       109.95 o                         
  -9  15 -15        513.81        620.72       120.75 o                         
  -6  15 -15        841.20       1012.17       121.05 o                         
  -3  15 -15       1221.10       1260.03       134.49 o                         
   0  15 -15        206.39        243.35       108.55 o                         
   3  15 -15        379.23        403.69       124.90 o                         
   6  15 -15        820.21        706.74       143.14 o                         
 -20  16 -15        186.41         86.93       118.34 o                         
 -17  16 -15        169.39         25.20        77.25 o                         
 -14  16 -15         74.38         43.37        76.44 o                         
 -11  16 -15       1502.29       1959.39       185.02 o                         
  -8  16 -15        675.45        691.92       206.46 o                         
  -5  16 -15       1876.02       1907.84       156.62 o                         
  -2  16 -15       1629.88       1907.57       182.40 o                         
   1  16 -15        113.74        110.55       110.79 o                         
   4  16 -15        245.70        300.54       224.16 o                         
 -19  17 -15        726.16        659.40       141.14 o                         
 -16  17 -15         21.98         81.28        79.58 o                         
 -13  17 -15        209.80        158.95        90.85 o                         
 -10  17 -15       2272.64       2716.25       205.21 o                         
  -7  17 -15        297.47        176.38       104.09 o                         
  -4  17 -15        116.71        156.36        92.49 o                         
  -1  17 -15        608.51        672.52       137.81 o                         
   2  17 -15        332.73        201.47       184.67 o                         
 -18  18 -15       1685.66       1990.71       177.28 o                         
 -15  18 -15        576.05        427.32       106.67 o                         
 -12  18 -15        396.17        324.63       114.73 o                         
  -9  18 -15        104.04         18.29        97.61 o                         
  -6  18 -15         57.53         68.44        89.59 o                         
  -3  18 -15        483.89        425.16       124.16 o                         
   0  18 -15        901.39        930.93       171.96 o                         
 -17  19 -15       1213.62       1559.54       256.35 o                         
 -14  19 -15        928.49       1086.84       270.29 o                         
 -11  19 -15        204.58        308.44       113.09 o                         
  -8  19 -15       1056.14        718.56       207.70 o                         
  -5  19 -15        618.14        870.30       125.13 o                         
  -2  19 -15        329.87         96.37       110.13 o                         
 -16  20 -15        187.55        166.57       100.29 o                         
 -13  20 -15        838.39        788.34       142.24 o                         
 -10  20 -15        169.61         72.68       111.35 o                         
  -7  20 -15         77.26         33.62       111.77 o                         
  -4  20 -15         26.05         70.92        99.84 o                         
 -15  21 -15        783.64        912.96       157.30 o                         
 -12  21 -15        280.56         86.80       118.39 o                         
  -9  21 -15        135.06         -9.58       164.66 o                         
  -6  21 -15        600.12        725.40       160.89 o                         
  -1   1 -14      20514.55      19610.71       418.71 o                         
  -3   2 -14       3115.07       3077.91       102.33 o                         
   0   2 -14      14474.46      14826.72       328.34 o                         
  -5   3 -14       6581.42       6000.11       207.15 o                         
  -2   3 -14       2971.77       3437.83       108.78 o                         
   1   3 -14      11899.89      11335.21       255.99 o                         
  -7   4 -14       1346.31       1182.84        84.48 o                         
  -4   4 -14       5590.20       5297.62       141.48 o                         
  -1   4 -14       7721.16       6967.54       180.04 o                         
   2   4 -14       4309.72       4322.75       145.25 o                         
  -9   5 -14       2901.39       3120.46       130.54 o                         
  -6   5 -14       2979.25       2934.12       114.63 o                         
  -3   5 -14      12752.02      12964.83       287.31 o                         
   0   5 -14      12285.94      12523.18       311.33 o                         
   3   5 -14      14692.13      14221.38       359.03 o                         
 -11   6 -14       5727.77       5952.20       182.99 o                         
  -8   6 -14       2859.80       2605.44       119.75 o                         
  -5   6 -14       5078.17       4789.65       135.50 o                         
  -2   6 -14       2490.55       2705.31       109.22 o                         
   1   6 -14       1186.43       1294.45       140.84 o                         
   4   6 -14       2002.57       2236.51       123.39 o                         
 -13   7 -14       1250.66       1294.49       106.19 o                         
 -10   7 -14        406.11        506.61        69.16 o                         
  -7   7 -14       3378.07       3556.23       124.63 o                         
  -4   7 -14       7963.12       8148.76       200.40 o                         
  -1   7 -14       2621.50       2561.98       137.26 o                         
   2   7 -14       4043.00       4290.41       189.30 o                         
   5   7 -14       1009.43        951.72       103.98 o                         
 -15   8 -14        743.16        580.20        86.23 o                         
 -12   8 -14        116.39        105.24        56.73 o                         
  -9   8 -14       1405.93       1483.90        95.69 o                         
  -6   8 -14       8783.84       9036.66       229.98 o                         
  -3   8 -14       1228.00       1132.40        87.00 o                         
   0   8 -14       1942.18       1835.67       127.06 o                         
   3   8 -14         31.96        -18.76        72.76 o                         
   6   8 -14       8384.39       9085.20       306.06 o                         
 -17   9 -14       2172.82       1885.66       133.36 o                         
 -14   9 -14       7089.82       7296.92       219.11 o                         
 -11   9 -14       3056.33       3406.50       138.41 o                         
  -8   9 -14        770.33        783.01        79.95 o                         
  -5   9 -14       7684.62       7788.49       222.45 o                         
  -2   9 -14        206.69         92.37        66.95 o                         
   1   9 -14       3699.35       3636.09       259.61 o                         
   4   9 -14        818.82        874.86       126.41 o                         
   7   9 -14        287.69        202.82       103.35 o                         
 -19  10 -14        727.91        616.48        98.69 o                         
 -16  10 -14        254.82        240.84        77.03 o                         
 -13  10 -14       2486.36       2499.31       128.86 o                         
 -10  10 -14        171.58        101.39        61.44 o                         
  -7  10 -14       2031.79       1881.38       103.13 o                         
  -4  10 -14       5066.29       5032.08       219.90 o                         
  -1  10 -14       1174.57       1139.08       114.89 o                         
   2  10 -14        555.74        611.81       112.34 o                         
   5  10 -14        763.57        736.67       121.69 o                         
   8  10 -14       1693.57       1611.51       172.82 o                         
 -21  11 -14       1461.20       1356.24       167.69 o                         
 -18  11 -14        298.32        271.93        96.06 o                         
 -15  11 -14        808.91        857.39        88.23 o                         
 -12  11 -14       4604.71       4386.19       165.53 o                         
  -9  11 -14         76.99        -48.97        53.79 o                         
  -6  11 -14       5033.18       5098.13       196.12 o                         
  -3  11 -14       1295.26       1243.35       120.35 o                         
   0  11 -14        585.50        565.62       111.35 o                         
   3  11 -14         47.59         49.59        86.87 o                         
   6  11 -14       5012.77       5485.83       281.59 o                         
   9  11 -14       1973.98       2072.29       192.33 o                         
 -20  12 -14        180.74         18.26        76.69 o                         
 -17  12 -14        293.55        339.25       160.80 o                         
 -14  12 -14       2742.15       2694.27       137.87 o                         
 -11  12 -14       5713.39       5444.77       187.81 o                         
  -8  12 -14       3905.61       3914.71       246.47 o                         
  -5  12 -14         46.08         15.36        68.22 o                         
  -2  12 -14       4621.52       4829.62       215.15 o                         
   1  12 -14       3099.86       3180.75       204.81 o                         
   4  12 -14       3788.54       3862.94       234.38 o                         
   7  12 -14        192.32        134.66       103.71 o                         
  10  12 -14       1121.72        947.96       269.61 o                         
 -22  13 -14        379.91        177.77       135.85 o                         
 -19  13 -14         68.82        102.84        80.01 o                         
 -16  13 -14        380.12        367.26        74.95 o                         
 -13  13 -14       1841.44       1874.14       131.68 o                         
 -10  13 -14       1295.36       1329.30       114.08 o                         
  -7  13 -14       3112.99       2940.02       184.69 o                         
  -4  13 -14       5958.82       5645.66       237.95 o                         
  -1  13 -14       1432.73       1700.30       167.14 o                         
   2  13 -14        619.42        575.64       120.44 o                         
   5  13 -14       1402.68       1327.25       166.30 o                         
   8  13 -14       1511.62       1938.12       247.01 o                         
 -21  14 -14       1728.31       2036.40       173.62 o                         
 -18  14 -14        125.98        158.55        81.95 o                         
 -15  14 -14         10.93         27.83        70.27 o                         
 -12  14 -14        474.12        464.69       111.09 o                         
  -9  14 -14       1935.09       2622.22       264.56 o                         
  -6  14 -14       2343.45       2313.11       148.60 o                         
  -3  14 -14       1472.75       1489.60       137.24 o                         
   0  14 -14       1132.92       1156.27       263.46 o                         
   3  14 -14        114.12         75.24       102.47 o                         
   6  14 -14        390.63        434.34       128.06 o                         
 -20  15 -14       1524.16       1648.42       179.54 o                         
 -17  15 -14        129.46         40.01        73.53 o                         
 -14  15 -14        193.74        111.72        75.32 o                         
 -11  15 -14       3837.97       4099.88       234.11 o                         
  -8  15 -14       2522.68       2868.07       201.54 o                         
  -5  15 -14       2241.96       2178.71       216.20 o                         
  -2  15 -14        619.52        602.64       105.28 o                         
   1  15 -14       1148.42       1122.36       147.88 o                         
   4  15 -14        802.49        996.63       151.40 o                         
   7  15 -14        263.42        158.45       134.18 o                         
 -22  16 -14        150.85         67.23       129.70 o                         
 -19  16 -14        380.34        382.39       121.35 o                         
 -16  16 -14        499.91        519.25        93.95 o                         
 -13  16 -14       1291.84       1367.14       134.83 o                         
 -10  16 -14       1040.49        933.07       140.52 o                         
  -7  16 -14        259.39        394.30       112.34 o                         
  -4  16 -14        599.18        622.23       116.00 o                         
  -1  16 -14        598.72        662.88       124.80 o                         
   2  16 -14       1044.50       1015.17       156.14 o                         
   5  16 -14        124.31        -15.68       103.71 o                         
 -21  17 -14        666.31        429.78       183.01 o                         
 -18  17 -14        371.50        523.82        96.05 o                         
 -15  17 -14        745.37        887.17       122.91 o                         
 -12  17 -14       4020.35       4028.82       246.15 o                         
  -9  17 -14       1321.24       1392.06       180.28 o                         
  -6  17 -14        498.78        451.74       105.08 o                         
  -3  17 -14         56.50         96.64        89.75 o                         
   0  17 -14        168.34         57.67       103.38 o                         
   3  17 -14        342.70        440.63       126.42 o                         
 -20  18 -14        531.57        293.55       127.60 o                         
 -17  18 -14        276.51        361.91       105.55 o                         
 -14  18 -14        139.34         55.44        88.33 o                         
 -11  18 -14        190.67        172.07       127.31 o                         
  -8  18 -14       1022.37       1057.29       213.79 o                         
  -5  18 -14        658.29        389.14       108.10 o                         
  -2  18 -14        866.19        790.68       141.14 o                         
   1  18 -14        926.86       1196.16       167.87 o                         
 -19  19 -14        699.60        747.62       125.81 o                         
 -16  19 -14        437.84        525.03       116.04 o                         
 -13  19 -14        442.52        639.07       130.05 o                         
 -10  19 -14        882.36        558.50       146.76 o                         
  -7  19 -14        417.58        438.27       123.21 o                         
  -4  19 -14       1083.04        878.96       126.79 o                         
  -1  19 -14        734.56        982.17       154.21 o                         
 -18  20 -14        947.36       1035.01       136.32 o                         
 -15  20 -14        761.21        783.55       189.73 o                         
 -12  20 -14         63.21         10.24       117.62 o                         
  -9  20 -14        374.21        382.17       123.88 o                         
  -6  20 -14       1320.69       1523.95       153.51 o                         
  -3  20 -14        471.56        295.22       119.75 o                         
 -17  21 -14       1035.83       1183.66       141.62 o                         
 -14  21 -14       1401.28       1380.30       181.75 o                         
 -11  21 -14        494.27        545.88       134.14 o                         
  -8  21 -14         13.83        -89.99        89.99 o                         
  -5  21 -14        753.25        677.92       122.74 o                         
 -16  22 -14        493.53        318.75       163.08 o                         
 -13  22 -14       1059.87       1111.95       167.92 o                         
 -10  22 -14       1722.62       1687.17       193.98 o                         
  -7  22 -14        229.01        143.92       160.76 o                         
   0   1 -13        663.18        690.50        59.99 o                         
  -2   2 -13      19151.96      19497.27       364.05 o                         
   1   2 -13       3068.79       3369.31       103.70 o                         
  -4   3 -13       5668.03       5571.65       138.89 o                         
  -1   3 -13      10965.97      11620.91       232.49 o                         
   2   3 -13       3501.38       3610.65       109.54 o                         
  -6   4 -13        180.35        174.15        46.79 o                         
  -3   4 -13       1999.84       2208.96        88.67 o                         
   0   4 -13       4039.06       4088.40       121.49 o                         
   3   4 -13       2290.65       2450.79       109.28 o                         
  -8   5 -13      12674.37      12737.42       296.57 o                         
  -5   5 -13       6925.75       7099.38       168.79 o                         
  -2   5 -13       7623.66       7743.68       190.91 o                         
   1   5 -13       2292.89       2105.68       101.89 o                         
   4   5 -13       7703.49       7569.22       204.76 o                         
 -10   6 -13      10435.84      10177.96       261.61 o                         
  -7   6 -13       5947.74       5702.14       158.11 o                         
  -4   6 -13       8712.35       8402.35       190.63 o                         
  -1   6 -13        159.07         85.16        45.17 o                         
   2   6 -13       3115.37       2897.49       126.02 o                         
   5   6 -13       1655.97       1866.05       104.23 o                         
 -12   7 -13        501.36        414.79        66.62 o                         
  -9   7 -13       2711.28       2678.82       133.69 o                         
  -6   7 -13       3061.08       3089.81       113.13 o                         
  -3   7 -13       2364.67       2432.22       104.08 o                         
   0   7 -13       7226.48       7058.19       275.52 o                         
   3   7 -13       2582.48       2539.43       125.08 o                         
   6   7 -13       1688.07       1845.11       131.75 o                         
 -14   8 -13        858.96        885.68        92.26 o                         
 -11   8 -13       4546.66       4393.14       154.51 o                         
  -8   8 -13       8412.40       8142.14       220.82 o                         
  -5   8 -13        915.83        914.82        66.45 o                         
  -2   8 -13       2525.07       2643.29       117.72 o                         
   1   8 -13       2229.10       2237.66       171.10 o                         
   4   8 -13        180.83        202.93        71.08 o                         
   7   8 -13        420.64        445.94        79.55 o                         
 -16   9 -13        480.72        435.50        81.59 o                         
 -13   9 -13       1907.77       1870.43       109.31 o                         
 -10   9 -13       1371.01       1358.42       106.54 o                         
  -7   9 -13       6268.64       6334.24       174.92 o                         
  -4   9 -13       4535.84       4925.57       159.65 o                         
  -1   9 -13       1531.06       1386.40       177.90 o                         
   2   9 -13       1254.67       1156.67       139.93 o                         
   5   9 -13       2422.12       2501.15       154.14 o                         
   8   9 -13       1018.47        972.47       103.66 o                         
 -18  10 -13         23.07         14.63        67.46 o                         
 -15  10 -13        356.09        342.76        68.24 o                         
 -12  10 -13       9970.96      10036.85       270.17 o                         
  -9  10 -13      10727.34      10863.59       282.89 o                         
  -6  10 -13      11786.98      11907.58       323.54 o                         
  -3  10 -13       4042.66       3730.92       175.33 o                         
   0  10 -13          9.42         48.50        79.07 o                         
   3  10 -13       3816.90       3789.32       302.05 o                         
   6  10 -13       3081.12       3008.35       204.96 o                         
   9  10 -13       2272.08       2390.08       215.47 o                         
 -20  11 -13        769.17        892.70       108.04 o                         
 -17  11 -13       1877.23       1965.40       135.94 o                         
 -14  11 -13       3246.35       3256.19       140.36 o                         
 -11  11 -13        327.92        288.49        68.27 o                         
  -8  11 -13       5141.66       4979.54       187.41 o                         
  -5  11 -13         29.87         44.73        66.15 o                         
  -2  11 -13       7659.58       7533.30       272.74 o                         
   1  11 -13       1447.34       1640.09       152.92 o                         
   4  11 -13       3268.30       3317.77       244.86 o                         
   7  11 -13        469.59        533.24       118.57 o                         
  10  11 -13         84.21        102.98        88.70 o                         
 -22  12 -13        117.21         15.12        96.36 o                         
 -19  12 -13        829.50        811.43       105.43 o                         
 -16  12 -13       1167.36       1157.17        99.35 o                         
 -13  12 -13      11723.09      11900.28       307.16 o                         
 -10  12 -13       2126.78       1816.76       123.17 o                         
  -7  12 -13       2293.22       2382.64       143.07 o                         
  -4  12 -13       2003.59       1963.29       138.80 o                         
  -1  12 -13       4233.81       4587.07       204.53 o                         
   2  12 -13        196.65        273.61        98.42 o                         
   5  12 -13        823.94        723.59       135.25 o                         
   8  12 -13        284.23        190.25       106.71 o                         
  11  12 -13        690.73        871.61       201.14 o                         
 -21  13 -13       1072.44       1345.47       149.69 o                         
 -18  13 -13        357.48        325.28        85.00 o                         
 -15  13 -13       3123.23       3201.41       144.06 o                         
 -12  13 -13        313.59        214.17        85.18 o                         
  -9  13 -13       7484.59       7348.51       243.75 o                         
  -6  13 -13       3561.06       3377.91       173.95 o                         
  -3  13 -13       9570.96       9985.39       325.49 o                         
   0  13 -13       1346.20       1483.87       206.51 o                         
   3  13 -13       1100.86       1083.94       142.92 o                         
   6  13 -13       4035.24       4226.56       249.32 o                         
   9  13 -13        243.58        147.55       138.81 o                         
 -23  14 -13       2093.20       1952.57       177.12 o                         
 -20  14 -13        183.39         95.37        89.96 o                         
 -17  14 -13        329.21        294.92        73.56 o                         
 -14  14 -13        261.69        182.12        72.41 o                         
 -11  14 -13       3606.19       3705.57       194.24 o                         
  -8  14 -13        716.84        918.91       127.40 o                         
  -5  14 -13        531.20        547.89        98.24 o                         
  -2  14 -13       1323.89       1177.57       140.79 o                         
   1  14 -13        700.85        654.25       118.92 o                         
   4  14 -13        606.33        797.17       131.76 o                         
   7  14 -13        706.25        517.53       126.67 o                         
 -22  15 -13        640.69        573.08       119.69 o                         
 -19  15 -13         26.56         34.81        99.57 o                         
 -16  15 -13       1575.65       2179.78       139.31 o                         
 -13  15 -13        847.37        956.35       101.56 o                         
 -10  15 -13       2234.66       2600.67       191.77 o                         
  -7  15 -13       1526.39       1590.84       131.66 o                         
  -4  15 -13        952.11        772.25       104.63 o                         
  -1  15 -13       2147.53       2531.88       397.82 o                         
   2  15 -13        144.02        144.87       102.05 o                         
   5  15 -13        515.30        495.64       125.82 o                         
   8  15 -13        599.74        716.90       184.30 o                         
 -21  16 -13        748.57        822.17       145.65 o                         
 -18  16 -13        379.77        356.32        89.49 o                         
 -15  16 -13       2299.16       2283.24       142.00 o                         
 -12  16 -13        160.87        185.54        84.80 o                         
  -9  16 -13       3900.49       4205.36       312.35 o                         
  -6  16 -13        888.43        760.33       105.94 o                         
  -3  16 -13       1437.09       1469.75       136.58 o                         
   0  16 -13        893.42        911.59       141.95 o                         
   3  16 -13       1910.17       2297.21       232.79 o                         
   6  16 -13       2176.21       2518.40       276.92 o                         
 -20  17 -13         79.70        -74.88       102.87 o                         
 -17  17 -13        420.90        603.63        96.67 o                         
 -14  17 -13         71.80         89.60        84.42 o                         
 -11  17 -13       5657.75       5142.30       277.51 o                         
  -8  17 -13       1392.42       1367.87       160.01 o                         
  -5  17 -13       1073.85        764.88       111.34 o                         
  -2  17 -13        889.69       1021.62       124.68 o                         
   1  17 -13       2590.23       3165.55       227.97 o                         
   4  17 -13        561.95        370.60       125.12 o                         
 -22  18 -13        190.85         73.28       119.91 o                         
 -19  18 -13        812.67        808.72       122.96 o                         
 -16  18 -13        607.14        573.24       108.47 o                         
 -13  18 -13        601.81        576.41       107.20 o                         
 -10  18 -13        895.29        912.77       140.84 o                         
  -7  18 -13        579.30        634.46       105.63 o                         
  -4  18 -13        408.13        243.53        94.69 o                         
  -1  18 -13       2523.18       2520.33       226.04 o                         
   2  18 -13        742.99        585.69       194.83 o                         
 -21  19 -13        439.16        409.48       131.19 o                         
 -18  19 -13        499.34        657.98       118.60 o                         
 -15  19 -13       1247.08       1355.78       140.44 o                         
 -12  19 -13       1510.66       1590.67       171.85 o                         
  -9  19 -13        570.47        632.02       127.55 o                         
  -6  19 -13       1117.45        987.58       150.43 o                         
  -3  19 -13        445.97        284.63        99.35 o                         
   0  19 -13       1438.96       1962.90       197.87 o                         
 -20  20 -13        147.61        110.24        96.30 o                         
 -17  20 -13        713.75        829.64       130.34 o                         
 -14  20 -13        328.67        273.08       115.07 o                         
 -11  20 -13        529.06        514.88       124.34 o                         
  -8  20 -13       1876.66       1768.85       181.45 o                         
  -5  20 -13        345.64        303.73       100.79 o                         
  -2  20 -13       1407.22       1382.02       171.91 o                         
   1  20 -13        206.91        146.02       120.89 o                         
 -19  21 -13        706.08        717.96       127.66 o                         
 -16  21 -13        643.94        734.04       126.66 o                         
 -13  21 -13        139.90         13.37        98.66 o                         
 -10  21 -13        126.00        277.71       116.83 o                         
  -7  21 -13       1711.44       1659.18       156.14 o                         
  -4  21 -13          4.08        -66.66        86.33 o                         
  -1  21 -13         66.33         13.00       111.53 o                         
 -18  22 -13        117.51        270.35       109.19 o                         
 -15  22 -13       2150.52       2415.56       209.40 o                         
 -12  22 -13        217.22         90.40       111.70 o                         
  -9  22 -13        351.01        498.85       132.50 o                         
  -6  22 -13        217.37        242.44       106.02 o                         
 -14  23 -13        729.62        751.25       146.74 o                         
 -11  23 -13        159.99        258.42       123.54 o                         
  -8  23 -13        621.62        974.33       258.90 o                         
   0   0 -12      31048.78      32739.38      1110.15 o                         
   1   1 -12       4357.40       4422.27       116.00 o                         
  -1   2 -12        879.14        780.77        52.45 o                         
   2   2 -12      14860.82      15756.69       293.02 o                         
  -3   3 -12       4655.35       4497.25       109.57 o                         
   0   3 -12        912.52        911.29        57.04 o                         
   3   3 -12       2499.57       2573.21        87.53 o                         
  -5   4 -12       1999.44       1901.90        95.80 o                         
  -2   4 -12       6424.00       6402.51       147.37 o                         
   1   4 -12       6117.98       6229.55       145.32 o                         
   4   4 -12       3372.26       3278.00       118.32 o                         
  -7   5 -12      10223.07      10022.16       250.05 o                         
  -4   5 -12       3572.44       3680.23       107.58 o                         
  -1   5 -12       6656.70       7068.62       159.43 o                         
   2   5 -12       2624.32       2566.86       103.16 o                         
   5   5 -12        569.07        565.83        63.70 o                         
  -9   6 -12       2099.72       2395.73       106.57 o                         
  -6   6 -12       3372.21       3421.55       113.39 o                         
  -3   6 -12        287.73        286.59        47.93 o                         
   0   6 -12        705.74        774.85        59.53 o                         
   3   6 -12      20875.54      20871.74       453.07 o                         
   6   6 -12       2402.49       2422.10       114.95 o                         
 -11   7 -12       6441.87       6037.84       232.32 o                         
  -8   7 -12       1331.80       1598.37        84.13 o                         
  -5   7 -12      13938.41      13560.79       269.23 o                         
  -2   7 -12        899.33        865.24        69.92 o                         
   1   7 -12       5787.74       5834.51       185.34 o                         
   4   7 -12       6246.12       5822.25       171.28 o                         
   7   7 -12       7026.59       7096.37       230.65 o                         
 -13   8 -12       2224.12       2302.82       114.23 o                         
 -10   8 -12       4540.07       4130.59       148.76 o                         
  -7   8 -12      17703.33      17858.88       373.64 o                         
  -4   8 -12      24549.25      24252.17       468.87 o                         
  -1   8 -12       2568.43       2598.06       122.25 o                         
   2   8 -12       1258.90       1337.90       116.14 o                         
   5   8 -12       3427.67       3365.85       148.55 o                         
   8   8 -12         41.44         46.89        61.61 o                         
 -15   9 -12       2636.72       2724.67       140.22 o                         
 -12   9 -12       1052.75       1070.62        86.41 o                         
  -9   9 -12       1782.72       1901.65       126.95 o                         
  -6   9 -12       1217.37       1262.97        78.16 o                         
  -3   9 -12       5070.05       5390.83       180.19 o                         
   0   9 -12       7153.21       6443.14       237.92 o                         
   3   9 -12       2232.27       2204.68       119.60 o                         
   6   9 -12       2620.21       2885.35       143.80 o                         
   9   9 -12        202.43        241.80        76.02 o                         
 -17  10 -12         31.14         49.34        64.69 o                         
 -14  10 -12       6901.56       6571.96       203.91 o                         
 -11  10 -12      21902.72      21292.34       468.45 o                         
  -8  10 -12       7568.80       7423.42       191.60 o                         
  -5  10 -12       2217.18       2169.03       121.76 o                         
  -2  10 -12        278.16        300.94       108.10 o                         
   1  10 -12        578.57        534.71       103.95 o                         
   4  10 -12       2418.14       2551.39       173.40 o                         
   7  10 -12        556.50        585.51        85.99 o                         
  10  10 -12        137.64        119.18        77.82 o                         
 -19  11 -12        119.25         92.12        72.17 o                         
 -16  11 -12        702.00        605.99        85.87 o                         
 -13  11 -12      12297.27      11820.90       298.42 o                         
 -10  11 -12       3253.05       3193.19       132.59 o                         
  -7  11 -12        723.72        722.84        72.56 o                         
  -4  11 -12       9779.94      10142.71       319.83 o                         
  -1  11 -12       3977.05       3904.12       181.83 o                         
   2  11 -12       5217.67       5104.58       245.33 o                         
   5  11 -12       1344.73       1541.02       154.86 o                         
   8  11 -12       2191.05       2269.74       148.66 o                         
  11  11 -12        304.89        135.84        96.71 o                         
 -21  12 -12       1901.12       1564.64       152.36 o                         
 -18  12 -12        617.92        497.84        89.23 o                         
 -15  12 -12       3864.42       3920.78       154.12 o                         
 -12  12 -12       1797.48       1639.29       108.30 o                         
  -9  12 -12        914.79        831.62       114.02 o                         
  -6  12 -12       2736.10       3071.69       154.64 o                         
  -3  12 -12      10529.83      10754.16       334.67 o                         
   0  12 -12       1683.52       1891.46       295.52 o                         
   3  12 -12        382.19        356.60       103.60 o                         
   6  12 -12       6374.81       6364.83       303.19 o                         
   9  12 -12         89.02        132.42        90.60 o                         
  12  12 -12         67.04        106.23       104.56 o                         
 -23  13 -12         49.36         99.61        98.38 o                         
 -20  13 -12       1652.57       1655.87       206.22 o                         
 -17  13 -12        476.74        405.57        74.72 o                         
 -14  13 -12        194.15        122.16        63.23 o                         
 -11  13 -12       3739.92       3159.34       150.29 o                         
  -8  13 -12        118.16         63.44        66.13 o                         
  -5  13 -12        360.36        388.37        82.07 o                         
  -2  13 -12       2455.35       2289.99       150.17 o                         
   1  13 -12       3228.63       3577.53       214.93 o                         
   4  13 -12       4117.85       3845.25       227.46 o                         
   7  13 -12        632.62        551.18       121.76 o                         
  10  13 -12        842.00        876.30       156.40 o                         
 -22  14 -12        592.38        627.01       117.91 o                         
 -19  14 -12       1196.04       1193.38       131.63 o                         
 -16  14 -12        919.92        956.16       100.13 o                         
 -13  14 -12       2555.45       2423.25       138.90 o                         
 -10  14 -12        162.49        201.33        80.01 o                         
  -7  14 -12       4144.83       4075.12       189.28 o                         
  -4  14 -12       6986.00       7179.27       268.21 o                         
  -1  14 -12       4694.06       4839.93       219.61 o                         
   2  14 -12        101.32        140.77        94.43 o                         
   5  14 -12        924.28       1031.71       144.09 o                         
   8  14 -12        637.14        589.26       165.70 o                         
 -24  15 -12         15.47         42.82       101.80 o                         
 -21  15 -12       1010.79        888.23       160.84 o                         
 -18  15 -12        147.35        174.40        76.73 o                         
 -15  15 -12        385.22        283.29        77.45 o                         
 -12  15 -12       1966.93       1760.37       139.16 o                         
  -9  15 -12       5258.24       5022.28       250.94 o                         
  -6  15 -12       3295.82       3336.69       173.53 o                         
  -3  15 -12       3621.02       3604.29       186.88 o                         
   0  15 -12        136.82        194.82        97.86 o                         
   3  15 -12       2255.76       2488.67       193.98 o                         
   6  15 -12        955.78       1153.08       174.95 o                         
   9  15 -12        235.31        238.06       148.67 o                         
 -23  16 -12       1393.54       1266.74       169.91 o                         
 -20  16 -12       1828.92       1808.20       248.66 o                         
 -17  16 -12        396.56        337.34        84.17 o                         
 -14  16 -12        165.50        -34.71        73.18 o                         
 -11  16 -12       5166.73       4817.10       215.31 o                         
  -8  16 -12        592.92        797.35       104.41 o                         
  -5  16 -12        541.59        486.74        93.91 o                         
  -2  16 -12       1106.64        897.44       114.28 o                         
   1  16 -12       1023.26        977.30       238.42 o                         
   4  16 -12        454.07        475.13       123.18 o                         
   7  16 -12        317.07         67.58       129.18 o                         
 -22  17 -12        200.34         79.42       110.38 o                         
 -19  17 -12        933.61        848.46       120.41 o                         
 -16  17 -12       2143.34       2001.31       152.39 o                         
 -13  17 -12       1238.12       1249.48       129.74 o                         
 -10  17 -12       2841.51       2876.42       198.89 o                         
  -7  17 -12        404.87        410.30        90.11 o                         
  -4  17 -12       1851.33       1594.30       141.55 o                         
  -1  17 -12        940.81        895.07       193.52 o                         
   2  17 -12       2184.60       2067.50       190.34 o                         
   5  17 -12        787.48        879.04       149.34 o                         
 -21  18 -12         50.04         43.65       104.04 o                         
 -18  18 -12       2638.05       2774.80       181.46 o                         
 -15  18 -12         80.44         48.85        79.85 o                         
 -12  18 -12        763.67        648.84       125.12 o                         
  -9  18 -12        932.93        799.82       170.36 o                         
  -6  18 -12       2021.85       1879.00       148.48 o                         
  -3  18 -12       1347.50       1353.67       154.43 o                         
   0  18 -12        356.73        271.45       114.36 o                         
   3  18 -12        656.61        785.60       146.19 o                         
 -20  19 -12        102.85        175.50        93.48 o                         
 -17  19 -12       1071.92        987.72       129.46 o                         
 -14  19 -12          4.78        -20.03        81.08 o                         
 -11  19 -12         61.16         77.92        95.58 o                         
  -8  19 -12         24.19         85.21        80.46 o                         
  -5  19 -12        554.38        608.22       106.83 o                         
  -2  19 -12        260.53        310.59       115.29 o                         
   1  19 -12       1062.01        792.68       143.87 o                         
 -22  20 -12        246.64        130.22       114.56 o                         
 -19  20 -12        172.05        200.98        95.87 o                         
 -16  20 -12         59.12         54.50        87.16 o                         
 -13  20 -12        530.47        621.75       131.01 o                         
 -10  20 -12       2803.87       2940.53       211.75 o                         
  -7  20 -12        119.13         92.97        87.03 o                         
  -4  20 -12       1186.89       1507.32       171.72 o                         
  -1  20 -12        628.17        687.80       205.06 o                         
   2  20 -12         80.38         94.69       119.91 o                         
 -21  21 -12         99.23        196.00       103.25 o                         
 -18  21 -12        748.63        875.44       127.72 o                         
 -15  21 -12        107.77        102.94       102.41 o                         
 -12  21 -12       1364.30       1226.97       162.04 o                         
  -9  21 -12       1618.15       1252.67       165.28 o                         
  -6  21 -12       2154.86       2317.40       175.80 o                         
  -3  21 -12       1251.87       1558.28       203.88 o                         
   0  21 -12        694.32        464.31       137.81 o                         
 -20  22 -12        681.42        506.07       134.88 o                         
 -17  22 -12        493.51        627.40       138.41 o                         
 -14  22 -12        649.59        799.36       142.08 o                         
 -11  22 -12       1722.11       1811.76       314.37 o                         
  -8  22 -12       1208.98       1552.47       181.55 o                         
  -5  22 -12        282.94         12.87        93.46 o                         
  -2  22 -12        430.01        374.87       131.71 o                         
 -16  23 -12        765.00        631.63       241.49 o                         
 -13  23 -12        366.22        523.13       131.33 o                         
 -10  23 -12       1336.59       1547.72       182.99 o                         
  -7  23 -12       1144.34       1176.25       143.45 o                         
 -15  24 -12         49.56         72.50       111.17 o                         
 -12  24 -12        158.54         80.28       109.62 o                         
  -9  24 -12        656.34        687.31       143.31 o                         
  -1   1 -11      24375.96      24682.32       414.84 o                         
  -3   2 -11       3146.94       3353.65        95.10 o                         
   0   2 -11      12413.64      12275.86       222.27 o                         
  -5   3 -11       6171.95       6240.63       140.52 o                         
  -2   3 -11       9122.73       9228.75       179.89 o                         
   1   3 -11       9258.59       8543.59       176.66 o                         
  -7   4 -11       9214.45       9434.99       232.18 o                         
  -4   4 -11       5999.60       6247.47       132.10 o                         
  -1   4 -11       1235.58       1487.64        61.21 o                         
   2   4 -11        798.52       1030.01        64.66 o                         
  -9   5 -11      15351.62      14512.15       331.15 o                         
  -6   5 -11        866.80        915.06        61.86 o                         
  -3   5 -11      16126.75      16357.99       286.49 o                         
   0   5 -11       1371.17       1506.08        62.70 o                         
   3   5 -11       8249.83       8164.64       208.43 o                         
 -11   6 -11        693.96        712.09        68.10 o                         
  -8   6 -11        676.29        565.64        59.13 o                         
  -5   6 -11       3400.27       3204.96        98.76 o                         
  -2   6 -11       5120.23       5007.36       125.29 o                         
   1   6 -11      24348.67      24500.57       486.74 o                         
   4   6 -11       3082.99       3015.85       116.73 o                         
 -13   7 -11       2327.96       2242.85       110.01 o                         
 -10   7 -11       2319.64       2358.47       105.87 o                         
  -7   7 -11       8827.69       8751.87       202.90 o                         
  -4   7 -11       3522.43       3471.30       103.02 o                         
  -1   7 -11       2891.75       2574.24       105.89 o                         
   2   7 -11      17151.43      16167.02       348.17 o                         
   5   7 -11       2279.11       2239.16       107.51 o                         
 -15   8 -11        417.67        355.06        72.19 o                         
 -12   8 -11      12523.03      12303.11       301.82 o                         
  -9   8 -11      16623.41      16357.03       366.58 o                         
  -6   8 -11      18281.12      17253.98       345.91 o                         
  -3   8 -11         37.60         69.00        43.68 o                         
   0   8 -11       1592.13       1729.25        79.50 o                         
   3   8 -11       4620.07       4382.48       140.60 o                         
   6   8 -11       3687.38       4077.34       180.71 o                         
 -17   9 -11        226.27        387.73        77.08 o                         
 -14   9 -11       2330.44       2459.53       117.26 o                         
 -11   9 -11       2316.24       2109.26       105.68 o                         
  -8   9 -11       2755.14       2477.79       100.18 o                         
  -5   9 -11       1602.04       1511.08        89.86 o                         
  -2   9 -11       7648.78       8035.55       233.94 o                         
   1   9 -11       5551.23       5645.07       182.43 o                         
   4   9 -11        460.58        324.26        68.38 o                         
   7   9 -11       3523.63       3209.36       222.08 o                         
 -19  10 -11        147.46        105.18        75.50 o                         
 -16  10 -11       3371.31       3518.34       157.83 o                         
 -13  10 -11      13305.35      13321.42       319.36 o                         
 -10  10 -11       2659.34       2800.01       121.97 o                         
  -7  10 -11       5544.34       5787.74       175.54 o                         
  -4  10 -11       3336.61       3408.90       135.29 o                         
  -1  10 -11       1331.05       1307.77       108.64 o                         
   2  10 -11        235.96        209.68        59.73 o                         
   5  10 -11       6236.40       6648.27       220.92 o                         
   8  10 -11       1444.25       1501.35       116.24 o                         
 -21  11 -11        637.57        677.38       137.75 o                         
 -18  11 -11       2322.59       2832.37       147.97 o                         
 -15  11 -11       4729.67       4438.12       157.91 o                         
 -12  11 -11        814.09        716.55        74.88 o                         
  -9  11 -11       3198.44       3109.21       139.29 o                         
  -6  11 -11       4413.03       4474.50       188.63 o                         
  -3  11 -11       3353.70       3453.48       163.74 o                         
   0  11 -11       8771.73       8315.52       293.14 o                         
   3  11 -11       5830.18       5825.40       221.60 o                         
   6  11 -11       5103.59       4788.30       237.89 o                         
   9  11 -11        841.11        796.85        99.09 o                         
 -23  12 -11       1212.15       1159.65       147.63 o                         
 -20  12 -11        684.14        413.01       102.76 o                         
 -17  12 -11        147.35         47.60        58.10 o                         
 -14  12 -11       6462.50       6464.76       197.01 o                         
 -11  12 -11        248.44        234.63        64.97 o                         
  -8  12 -11       2443.78       2485.31       117.39 o                         
  -5  12 -11        640.92        658.04        86.49 o                         
  -2  12 -11       8331.02       8071.98       290.46 o                         
   1  12 -11       8313.36       7809.09       323.66 o                         
   4  12 -11        913.59       1033.60       110.65 o                         
   7  12 -11       1010.54       1022.15       103.72 o                         
  10  12 -11        757.90        617.98       117.44 o                         
 -25  13 -11        491.69        506.97       121.74 o                         
 -22  13 -11       2293.24       2243.86       257.19 o                         
 -19  13 -11        658.79        497.24       114.28 o                         
 -16  13 -11        602.28        544.13        76.54 o                         
 -13  13 -11       6469.73       6690.85       220.69 o                         
 -10  13 -11        970.03        832.50        88.14 o                         
  -7  13 -11       3282.13       3244.06       159.87 o                         
  -4  13 -11       3520.86       3613.96       170.56 o                         
  -1  13 -11       2109.91       2439.91       207.67 o                         
   2  13 -11       1290.78       1412.48       168.50 o                         
   5  13 -11        547.53        651.62       101.38 o                         
   8  13 -11        378.19        460.29       103.81 o                         
  11  13 -11        627.18        594.00       118.46 o                         
 -24  14 -11        615.03        477.82       118.99 o                         
 -21  14 -11       3063.44       3232.59       195.62 o                         
 -18  14 -11        869.01       1018.67       100.80 o                         
 -15  14 -11        354.67        405.61        77.02 o                         
 -12  14 -11        461.81        534.77        83.26 o                         
  -9  14 -11       1341.31       1276.40       151.96 o                         
  -6  14 -11       6187.63       6055.69       248.95 o                         
  -3  14 -11      22764.69      22653.31       854.91 o                         
   0  14 -11       3423.68       3878.07       214.07 o                         
   3  14 -11         16.64         -4.41        86.26 o                         
   6  14 -11        256.69        114.39        95.94 o                         
   9  14 -11       1198.74       1419.84       175.33 o                         
 -23  15 -11        487.30        380.80       130.37 o                         
 -20  15 -11       2379.78       2331.50       194.24 o                         
 -17  15 -11       1056.98       1101.85       107.43 o                         
 -14  15 -11        133.38        169.93        65.79 o                         
 -11  15 -11       3541.58       3775.11       187.08 o                         
  -8  15 -11       4846.28       4878.22       252.02 o                         
  -5  15 -11       4080.56       4226.84       195.44 o                         
  -2  15 -11        759.15        979.10       110.69 o                         
   1  15 -11        703.28        903.33       132.61 o                         
   4  15 -11        143.10        231.33       103.60 o                         
   7  15 -11        854.22        735.18       170.96 o                         
  10  15 -11        399.08        195.06       129.54 o                         
 -22  16 -11        728.15        688.14       138.75 o                         
 -19  16 -11        340.36        379.82        97.67 o                         
 -16  16 -11        633.76        842.29        99.49 o                         
 -13  16 -11       3846.36       3551.38       181.58 o                         
 -10  16 -11        731.24        845.16       123.94 o                         
  -7  16 -11        853.72        825.72       102.93 o                         
  -4  16 -11         43.14         75.32        73.96 o                         
  -1  16 -11       2924.91       2614.89       163.39 o                         
   2  16 -11        109.10         13.57        91.60 o                         
   5  16 -11         13.24        -18.96        94.69 o                         
   8  16 -11       1008.11       1185.19       205.71 o                         
 -24  17 -11        144.72         29.72       104.51 o                         
 -21  17 -11        751.73        834.27       144.38 o                         
 -18  17 -11       1476.57       1164.00       128.76 o                         
 -15  17 -11       1511.63       1461.02       154.43 o                         
 -12  17 -11       2803.53       3010.23       174.50 o                         
  -9  17 -11       1685.78       2184.53       170.40 o                         
  -6  17 -11        599.87        666.20        98.39 o                         
  -3  17 -11         23.77         42.75        97.60 o                         
   0  17 -11        824.67        968.10       137.97 o                         
   3  17 -11       1155.69       1091.54       151.34 o                         
   6  17 -11        182.60        -52.07       286.73 o                         
 -23  18 -11        145.32         56.43       109.86 o                         
 -20  18 -11       3684.79       3955.50       212.58 o                         
 -17  18 -11        467.07        521.61       105.51 o                         
 -14  18 -11        435.59        413.70        94.85 o                         
 -11  18 -11       2543.53       2336.88       183.46 o                         
  -8  18 -11        481.35        497.11        93.59 o                         
  -5  18 -11       2700.98       2347.39       172.35 o                         
  -2  18 -11        290.96        233.75        89.76 o                         
   1  18 -11       3982.73       3896.30       245.22 o                         
   4  18 -11        397.49        211.65       115.08 o                         
 -22  19 -11        208.23         61.12       110.79 o                         
 -19  19 -11        222.07         78.99        90.90 o                         
 -16  19 -11       2504.79       2660.90       175.64 o                         
 -13  19 -11        654.17        917.16       132.80 o                         
 -10  19 -11        205.19        171.30        99.79 o                         
  -7  19 -11       1412.74       1570.87       142.09 o                         
  -4  19 -11       1270.59       1199.53       131.06 o                         
  -1  19 -11       2449.76       2569.98       202.58 o                         
   2  19 -11        781.04        686.92       271.84 o                         
 -21  20 -11        402.33        480.74       124.16 o                         
 -18  20 -11       3397.05       3527.15       200.42 o                         
 -15  20 -11        489.39        169.24        89.66 o                         
 -12  20 -11        341.94        210.75       101.54 o                         
  -9  20 -11         19.67         47.83        90.82 o                         
  -6  20 -11       2590.26       2920.87       180.51 o                         
  -3  20 -11        787.04        776.59       118.66 o                         
   0  20 -11        453.45        419.20       124.98 o                         
   3  20 -11        692.86        915.68       199.00 o                         
 -20  21 -11        225.72        463.58       110.58 o                         
 -17  21 -11         18.52        -72.44        79.45 o                         
 -14  21 -11        602.71        636.07       129.49 o                         
 -11  21 -11         66.61         48.16        94.96 o                         
  -8  21 -11        955.38        903.37       122.26 o                         
  -5  21 -11        714.07        858.18       125.83 o                         
  -2  21 -11        375.75        371.79       122.40 o                         
   1  21 -11        126.32        147.24       119.18 o                         
 -19  22 -11        662.73        469.34       127.89 o                         
 -16  22 -11       1291.35       1175.95       160.26 o                         
 -13  22 -11        907.42        778.21       139.18 o                         
 -10  22 -11        235.22        285.46       113.50 o                         
  -7  22 -11        132.31        144.39        95.49 o                         
  -4  22 -11         65.01         57.88        94.91 o                         
  -1  22 -11        240.72        373.82       129.14 o                         
 -18  23 -11       1151.25       1284.53       193.83 o                         
 -15  23 -11       2054.27       2335.44       224.22 o                         
 -12  23 -11       1740.47       1936.67       187.49 o                         
  -9  23 -11        625.41        472.09       139.90 o                         
  -6  23 -11       1281.11       1594.35       163.49 o                         
  -3  23 -11         95.45        160.36       120.13 o                         
 -17  24 -11        171.19        267.81       122.44 o                         
 -14  24 -11        956.58        932.35       161.54 o                         
 -11  24 -11        433.34        342.27       119.92 o                         
  -8  24 -11        460.82        378.25       126.72 o                         
 -13  25 -11        251.47        280.86       125.82 o                         
 -10  25 -11        591.61        635.70       143.76 o                         
   0   1 -10      40795.54      38701.02       619.34 o                         
  -2   2 -10      12521.19      11719.27       207.30 o                         
   1   2 -10      33392.46      32875.55       569.75 o                         
  -4   3 -10       1360.87       1339.12        55.96 o                         
  -1   3 -10      35394.40      34631.77       543.52 o                         
   2   3 -10      10489.23      10944.30       207.64 o                         
  -6   4 -10       2321.20       2364.70        91.09 o                         
  -3   4 -10       9376.57       9988.29       185.21 o                         
   0   4 -10       8537.65       9055.43       172.57 o                         
   3   4 -10       9089.66       8644.56       207.94 o                         
  -8   5 -10       9038.65       8765.14       209.54 o                         
  -5   5 -10       3575.50       3889.60        95.44 o                         
  -2   5 -10       3595.89       3782.85        91.76 o                         
   1   5 -10      27227.13      28551.61       586.27 o                         
   4   5 -10      14990.65      15535.67       337.18 o                         
 -10   6 -10       2708.93       2807.48       120.58 o                         
  -7   6 -10       3627.83       3157.65       102.00 o                         
  -4   6 -10      37729.14      37479.50       596.44 o                         
  -1   6 -10      15985.14      16794.71       302.69 o                         
   2   6 -10       2835.21       2973.84       111.51 o                         
   5   6 -10      12166.17      11610.91       276.95 o                         
 -12   7 -10        294.98        223.46        53.91 o                         
  -9   7 -10        149.53        167.72        38.98 o                         
  -6   7 -10       2142.62       1954.68        82.86 o                         
  -3   7 -10       9394.16       8811.45       189.69 o                         
   0   7 -10        135.82        119.31        36.02 o                         
   3   7 -10      17403.06      17202.01       374.64 o                         
   6   7 -10       4172.19       4239.78       141.42 o                         
 -14   8 -10       3712.74       3666.97       138.06 o                         
 -11   8 -10        130.04         39.32        46.13 o                         
  -8   8 -10        183.89        129.54        39.75 o                         
  -5   8 -10       5382.41       4865.23       137.26 o                         
  -2   8 -10      17341.49      18253.59       358.55 o                         
   1   8 -10      14211.38      14171.74       308.55 o                         
   4   8 -10       2708.85       2943.23       115.43 o                         
   7   8 -10       1834.32       1703.06       112.70 o                         
 -16   9 -10       5090.35       5033.65       187.72 o                         
 -13   9 -10       2113.87       1990.93       104.57 o                         
 -10   9 -10        604.58        505.77        60.63 o                         
  -7   9 -10        550.60        592.61        55.07 o                         
  -4   9 -10      13620.22      12786.32       297.08 o                         
  -1   9 -10       8381.06       8126.91       186.99 o                         
   2   9 -10       5102.33       5189.97       170.53 o                         
   5   9 -10      28363.34      27638.72       644.06 o                         
   8   9 -10        956.97        980.37       105.67 o                         
 -18  10 -10        176.88        147.47        67.73 o                         
 -15  10 -10        144.17        176.20        57.23 o                         
 -12  10 -10       7210.96       6779.59       193.43 o                         
  -9  10 -10      17171.23      16610.91       342.31 o                         
  -6  10 -10       7251.93       6625.42       190.75 o                         
  -3  10 -10       5855.66       5951.84       189.16 o                         
   0  10 -10       5640.00       5378.03       162.46 o                         
   3  10 -10       4434.37       4638.63       172.39 o                         
   6  10 -10       6175.13       5916.11       206.25 o                         
   9  10 -10        299.41        204.33        73.57 o                         
 -20  11 -10       2365.49       2541.10       166.34 o                         
 -17  11 -10        254.90        153.51        60.06 o                         
 -14  11 -10       7495.75       7728.12       220.88 o                         
 -11  11 -10      10738.61      10705.36       271.92 o                         
  -8  11 -10        937.27        946.92        76.06 o                         
  -5  11 -10       2869.35       2907.22       143.25 o                         
  -2  11 -10       2216.67       2130.98       131.89 o                         
   1  11 -10          1.91        -54.30        54.30 o                         
   4  11 -10       1943.47       2259.49       128.17 o                         
   7  11 -10       1752.82       1765.13       119.26 o                         
  10  11 -10        393.78        442.22        99.60 o                         
 -22  12 -10        187.12        113.33        91.37 o                         
 -19  12 -10        331.44        309.46        89.65 o                         
 -16  12 -10       2056.39       2042.36       114.70 o                         
 -13  12 -10       4026.05       3945.14       144.80 o                         
 -10  12 -10       1450.93       1562.89       104.33 o                         
  -7  12 -10       4723.27       4549.27       165.81 o                         
  -4  12 -10      12873.08      12111.29       374.80 o                         
  -1  12 -10      22455.28      23105.02       603.86 o                         
   2  12 -10       1141.93       1247.57       105.07 o                         
   5  12 -10        895.18        799.45        90.34 o                         
   8  12 -10        516.81        507.11        84.66 o                         
  11  12 -10        160.61        214.27        96.05 o                         
 -24  13 -10         71.00        -21.56        92.91 o                         
 -21  13 -10       1923.14       2084.31       168.00 o                         
 -18  13 -10       5194.50       5321.27       184.50 o                         
 -15  13 -10      12023.33      11981.21       298.57 o                         
 -12  13 -10        558.02        586.03        78.81 o                         
  -9  13 -10        485.26        506.70        95.18 o                         
  -6  13 -10        368.13        421.73        76.14 o                         
  -3  13 -10       2110.89       2097.74       137.45 o                         
   0  13 -10        766.40        739.14       126.27 o                         
   3  13 -10         65.76         43.66        66.04 o                         
   6  13 -10       1401.33       1797.74       127.71 o                         
   9  13 -10       1044.93       1203.07       136.36 o                         
  12  13 -10         25.12        215.60       101.91 o                         
 -23  14 -10         47.62        189.17        95.60 o                         
 -20  14 -10        862.86        760.69       113.49 o                         
 -17  14 -10        692.48        803.80        92.97 o                         
 -14  14 -10       1676.29       1534.36       114.55 o                         
 -11  14 -10       3356.89       3253.87       166.80 o                         
  -8  14 -10       1434.88       1644.25       123.42 o                         
  -5  14 -10       6836.20       6952.72       249.48 o                         
  -2  14 -10       5813.32       5831.95       227.26 o                         
   1  14 -10        193.88        277.73        95.94 o                         
   4  14 -10        427.09        357.00        87.57 o                         
   7  14 -10        800.32        785.23       122.33 o                         
  10  14 -10       1950.00       2093.35       174.81 o                         
 -25  15 -10        538.44        365.59       229.41 o                         
 -22  15 -10       2550.39       2420.12       208.68 o                         
 -19  15 -10       1130.70       1122.90       124.40 o                         
 -16  15 -10       3226.75       2990.09       149.95 o                         
 -13  15 -10        358.85        289.55        73.85 o                         
 -10  15 -10       6676.25       6398.21       247.27 o                         
  -7  15 -10        116.48         59.66        77.29 o                         
  -4  15 -10        448.74        414.26        86.92 o                         
  -1  15 -10        600.29        586.34        94.37 o                         
   2  15 -10        566.56        696.96       115.77 o                         
   5  15 -10         13.95        -35.13        75.55 o                         
   8  15 -10       1670.69       1715.65       191.43 o                         
 -24  16 -10        578.79        547.28       134.09 o                         
 -21  16 -10         65.14         -2.13        96.42 o                         
 -18  16 -10       4230.83       4467.86       222.99 o                         
 -15  16 -10       1231.64       1027.44       102.49 o                         
 -12  16 -10        534.44        561.38        91.98 o                         
  -9  16 -10       6656.75       6292.20       246.51 o                         
  -6  16 -10       2765.48       2393.82       169.62 o                         
  -3  16 -10       2719.20       2723.57       158.66 o                         
   0  16 -10       1017.59       1002.60       134.51 o                         
   3  16 -10        727.32        677.86       126.11 o                         
   6  16 -10       1967.01       2199.09       199.94 o                         
   9  16 -10        503.34        693.58       150.87 o                         
 -23  17 -10        746.57        975.18       155.51 o                         
 -20  17 -10         85.87         61.46       100.52 o                         
 -17  17 -10       1937.75       2330.57       162.36 o                         
 -14  17 -10        511.19        386.37       126.63 o                         
 -11  17 -10       2328.87       2171.87       148.04 o                         
  -8  17 -10       2575.96       2696.63       158.15 o                         
  -5  17 -10       5131.74       5107.81       218.06 o                         
  -2  17 -10        913.19       1001.88       118.01 o                         
   1  17 -10       1353.95       1687.99       163.04 o                         
   4  17 -10        536.32        248.18       107.76 o                         
   7  17 -10       1051.37       1383.53       211.25 o                         
 -25  18 -10        585.21        581.38       141.57 o                         
 -22  18 -10        255.44        135.04       111.72 o                         
 -19  18 -10       2228.59       2046.41       205.30 o                         
 -16  18 -10       2577.20       2539.02       166.20 o                         
 -13  18 -10       3626.05       3435.07       182.94 o                         
 -10  18 -10        418.88        510.75       108.69 o                         
  -7  18 -10       1812.94       1792.65       160.60 o                         
  -4  18 -10        887.37        724.58       103.97 o                         
  -1  18 -10       1307.53       1283.23       150.60 o                         
   2  18 -10        310.99        217.04       106.64 o                         
   5  18 -10         11.95         36.38       139.20 o                         
 -24  19 -10        236.42        317.60       123.25 o                         
 -21  19 -10        724.65        848.17       123.86 o                         
 -18  19 -10       1430.63       1572.36       140.85 o                         
 -15  19 -10        165.07        152.10        84.08 o                         
 -12  19 -10       1195.59        864.02       129.79 o                         
  -9  19 -10       1843.82       1911.76       145.41 o                         
  -6  19 -10       1254.51       1458.31       132.72 o                         
  -3  19 -10        218.76        325.65        96.03 o                         
   0  19 -10       3218.19       3464.06       231.04 o                         
   3  19 -10        785.52        864.91       145.65 o                         
 -23  20 -10       1218.57       1241.22       180.53 o                         
 -20  20 -10       3965.98       4308.94       218.57 o                         
 -17  20 -10        221.39        191.90        90.92 o                         
 -14  20 -10        206.69        207.65        85.43 o                         
 -11  20 -10        618.41        393.24       110.71 o                         
  -8  20 -10       1768.03       1640.61       143.00 o                         
  -5  20 -10        197.57        224.47        92.57 o                         
  -2  20 -10         24.22         95.14       100.86 o                         
   1  20 -10        431.16        410.13       121.40 o                         
   4  20 -10        545.15        500.42       173.83 o                         
 -22  21 -10        201.11        267.69       118.40 o                         
 -19  21 -10         11.16         24.53        84.33 o                         
 -16  21 -10       1528.56       1376.41       139.06 o                         
 -13  21 -10       1907.49       1872.82       189.25 o                         
 -10  21 -10       3350.30       3262.77       218.19 o                         
  -7  21 -10         71.17        200.38        96.58 o                         
  -4  21 -10        220.42        200.54        92.92 o                         
  -1  21 -10       1081.82        948.74       148.39 o                         
   2  21 -10         65.53         55.68       132.22 o                         
 -21  22 -10         70.27        289.39       120.73 o                         
 -18  22 -10         77.06        158.60       111.94 o                         
 -15  22 -10       1405.74       1232.66       163.89 o                         
 -12  22 -10        158.77        367.12       146.05 o                         
  -9  22 -10       1281.25       1278.05       134.55 o                         
  -6  22 -10       3176.79       3179.68       195.20 o                         
  -3  22 -10        756.82        839.39       143.92 o                         
   0  22 -10        476.60        392.78       127.22 o                         
 -20  23 -10        720.43        657.63       145.59 o                         
 -17  23 -10        607.34        500.32       130.82 o                         
 -14  23 -10         78.99        161.43       125.36 o                         
 -11  23 -10          6.35        -18.33        92.35 o                         
  -8  23 -10       4979.70       4711.32       260.67 o                         
  -5  23 -10        342.86        347.36       107.12 o                         
  -2  23 -10        634.83        639.90       140.79 o                         
 -19  24 -10        321.11        303.40       124.67 o                         
 -16  24 -10       3321.40       3549.97       267.82 o                         
 -13  24 -10        300.88        399.30       121.85 o                         
 -10  24 -10        824.27        632.85       141.09 o                         
  -7  24 -10        398.11        348.70       107.72 o                         
  -4  24 -10        620.06        444.24       133.38 o                         
 -18  25 -10        489.85        415.27       163.38 o                         
 -15  25 -10        747.63        779.16       146.57 o                         
 -12  25 -10        107.64        -49.87       107.13 o                         
  -9  25 -10       1365.44       1649.71       295.03 o                         
   0   0  -9       4447.25       3928.16       138.47 o                         
   1   1  -9      26769.52      24544.42       429.00 o                         
  -1   2  -9      54757.55      53272.02       792.83 o                         
   2   2  -9      14593.60      13187.07       248.46 o                         
  -3   3  -9      56560.73      60529.32       926.80 o                         
   0   3  -9        545.15        497.85        34.74 o                         
   3   3  -9      24758.24      22522.31       446.32 o                         
  -5   4  -9       4752.03       4722.91       104.07 o                         
  -2   4  -9       8556.15       9525.58       174.22 o                         
   1   4  -9      59833.12      60121.07       973.15 o                         
   4   4  -9        111.24         67.55        36.03 o                         
  -7   5  -9      12977.05      13792.89       274.41 o                         
  -4   5  -9      20876.44      21036.69       344.09 o                         
  -1   5  -9      15370.10      15598.61       266.23 o                         
   2   5  -9       4014.82       3483.68       112.32 o                         
   5   5  -9       7535.12       7426.50       187.07 o                         
  -9   6  -9       2407.88       2243.47        95.97 o                         
  -6   6  -9       3398.06       3140.55        99.60 o                         
  -3   6  -9      10463.36      10697.88       180.04 o                         
   0   6  -9      23472.04      24491.84       467.13 o                         
   3   6  -9      20945.46      19008.30       403.64 o                         
   6   6  -9       2597.18       2783.83       112.53 o                         
 -11   7  -9       5210.53       4949.68       151.50 o                         
  -8   7  -9       6076.34       7086.42       170.38 o                         
  -5   7  -9      21411.74      21233.62       371.43 o                         
  -2   7  -9       5177.78       5913.08       134.23 o                         
   1   7  -9      11408.44      10339.75       217.16 o                         
   4   7  -9       5922.77       6616.28       172.10 o                         
   7   7  -9       4707.57       4652.42       150.91 o                         
 -13   8  -9       2360.93       2460.33       110.50 o                         
 -10   8  -9       2057.39       1884.46        93.11 o                         
  -7   8  -9       6104.34       6033.89       148.40 o                         
  -4   8  -9       8982.73       9177.62       182.64 o                         
  -1   8  -9       6145.85       5921.46       139.80 o                         
   2   8  -9       2314.55       2286.80        97.05 o                         
   5   8  -9       1857.54       1834.18       106.22 o                         
   8   8  -9       4081.04       3809.05       161.77 o                         
 -15   9  -9        432.55        454.58        64.25 o                         
 -12   9  -9       4382.63       4083.43       154.71 o                         
  -9   9  -9       7057.58       6790.93       169.03 o                         
  -6   9  -9      30324.34      30592.45       620.41 o                         
  -3   9  -9        537.00        580.09        44.34 o                         
   0   9  -9       3959.34       4391.93       120.00 o                         
   3   9  -9       6403.73       6677.67       204.67 o                         
   6   9  -9       2132.14       1914.67       121.86 o                         
   9   9  -9         26.66         54.55        62.29 o                         
 -17  10  -9       5798.31       5252.36       192.35 o                         
 -14  10  -9      12742.19      12722.86       309.11 o                         
 -11  10  -9       3199.57       3101.39       118.55 o                         
  -8  10  -9       2215.23       2204.21       144.18 o                         
  -5  10  -9       4556.29       4355.83       167.60 o                         
  -2  10  -9       6049.58       5619.57       141.12 o                         
   1  10  -9       2425.62       2642.11       119.16 o                         
   4  10  -9      14597.69      14468.26       376.13 o                         
   7  10  -9       1059.89       1074.10        99.00 o                         
  10  10  -9        130.07        147.48        80.67 o                         
 -19  11  -9       2102.06       2122.42       153.19 o                         
 -16  11  -9       7106.24       6696.28       219.65 o                         
 -13  11  -9      17272.46      16488.72       375.24 o                         
 -10  11  -9        475.02        542.08        75.61 o                         
  -7  11  -9       1960.90       1905.86       132.91 o                         
  -4  11  -9      17051.05      16983.41       462.03 o                         
  -1  11  -9        320.45        360.02        52.69 o                         
   2  11  -9       1099.71       1016.31        89.71 o                         
   5  11  -9       3563.93       3128.49       143.98 o                         
   8  11  -9       2273.37       2246.38       134.27 o                         
  11  11  -9       1246.58       1328.44       136.43 o                         
 -21  12  -9       1528.53       1748.49       201.37 o                         
 -18  12  -9        162.64        113.46        57.53 o                         
 -15  12  -9        437.13        438.08        68.01 o                         
 -12  12  -9       4547.01       4450.37       213.59 o                         
  -9  12  -9       2761.40       2651.75       111.96 o                         
  -6  12  -9        491.29        400.54        71.65 o                         
  -3  12  -9       5276.26       5168.49       195.23 o                         
   0  12  -9      11576.94      11078.17       281.92 o                         
   3  12  -9      10061.37      10196.11       293.69 o                         
   6  12  -9       5179.05       4796.66       189.70 o                         
   9  12  -9       1559.68       1547.72       144.33 o                         
  12  12  -9       2255.81       2495.02       186.49 o                         
 -23  13  -9       1054.86       1289.18       140.83 o                         
 -20  13  -9       4091.73       4117.58       222.37 o                         
 -17  13  -9        487.12        450.65        70.82 o                         
 -14  13  -9       4577.82       4901.74       180.50 o                         
 -11  13  -9       1333.84       1672.69       160.42 o                         
  -8  13  -9        947.02        827.42        79.62 o                         
  -5  13  -9        993.58       1025.48        98.70 o                         
  -2  13  -9       3809.04       3929.41       175.33 o                         
   1  13  -9       1117.01       1088.50        92.87 o                         
   4  13  -9        103.77        164.55        65.22 o                         
   7  13  -9       1394.17       1630.54       122.21 o                         
  10  13  -9       1795.99       1478.31       167.48 o                         
  13  13  -9        587.16        726.16       129.39 o                         
 -25  14  -9        103.16         -0.28        92.13 o                         
 -22  14  -9        785.52        919.11       125.63 o                         
 -19  14  -9        187.55        293.36        86.44 o                         
 -16  14  -9       2067.20       2114.04       127.22 o                         
 -13  14  -9       4135.25       4001.82       167.08 o                         
 -10  14  -9        215.98        281.21        72.02 o                         
  -7  14  -9        533.87        674.52        87.34 o                         
  -4  14  -9      28410.00      27165.73       723.71 o                         
  -1  14  -9       8493.60       8222.75       280.17 o                         
   2  14  -9        195.88        157.40        73.13 o                         
   5  14  -9        793.31        838.53        95.87 o                         
   8  14  -9       1994.33       2297.19       172.46 o                         
  11  14  -9        753.23        594.26       120.14 o                         
 -24  15  -9        470.86        542.57       136.17 o                         
 -21  15  -9         30.82         41.46       102.11 o                         
 -18  15  -9       4124.57       4163.54       206.93 o                         
 -15  15  -9       3631.79       3405.82       155.58 o                         
 -12  15  -9       6748.23       5961.74       238.76 o                         
  -9  15  -9      10296.56      10521.39       297.69 o                         
  -6  15  -9       1535.42       1448.45       120.97 o                         
  -3  15  -9       5308.46       5004.65       208.70 o                         
   0  15  -9       2820.52       2608.64       213.39 o                         
   3  15  -9         33.61          7.69        71.20 o                         
   6  15  -9       1698.20       1683.52       147.80 o                         
   9  15  -9        256.93        211.48       134.66 o                         
 -26  16  -9        176.41        243.52       119.56 o                         
 -23  16  -9       1784.59       1711.98       255.24 o                         
 -20  16  -9       1048.97        986.59       121.05 o                         
 -17  16  -9       2789.78       3230.53       178.19 o                         
 -14  16  -9        215.35        190.32        75.76 o                         
 -11  16  -9      12147.47      12083.30       370.50 o                         
  -8  16  -9       1272.32       1163.22       115.28 o                         
  -5  16  -9       1399.38       1502.75       124.05 o                         
  -2  16  -9        713.83        495.09        91.35 o                         
   1  16  -9       1518.20       1599.11       155.62 o                         
   4  16  -9       1515.58       1463.27       138.49 o                         
   7  16  -9        978.67       1055.80       135.54 o                         
  10  16  -9       1895.70       2186.78       189.00 o                         
 -25  17  -9        367.65        490.96       176.24 o                         
 -22  17  -9       2038.44       2214.86       344.51 o                         
 -19  17  -9       3626.06       3429.08       186.94 o                         
 -16  17  -9         29.03        122.51        73.72 o                         
 -13  17  -9       1183.50        890.79       118.60 o                         
 -10  17  -9      13025.73      12312.46       387.86 o                         
  -7  17  -9       3082.00       2918.22       162.28 o                         
  -4  17  -9        754.48        617.83        94.52 o                         
  -1  17  -9       2223.91       2279.19       158.24 o                         
   2  17  -9       1318.89       1026.90       170.96 o                         
   5  17  -9       2221.82       1928.34       189.71 o                         
   8  17  -9        133.14         54.51       111.99 o                         
 -24  18  -9       1473.04       1357.09       174.23 o                         
 -21  18  -9       1904.10       2176.69       163.16 o                         
 -18  18  -9       4606.25       4728.49       254.98 o                         
 -15  18  -9       2099.16       1921.26       146.18 o                         
 -12  18  -9        849.03        836.20       106.95 o                         
  -9  18  -9       1575.59       1689.80       134.55 o                         
  -6  18  -9        771.53        766.01       112.42 o                         
  -3  18  -9        865.90        944.35       149.69 o                         
   0  18  -9       2068.15       1862.22       171.17 o                         
   3  18  -9        550.10        374.50       117.65 o                         
   6  18  -9        761.59        878.03       151.94 o                         
 -23  19  -9        145.68        190.26       118.21 o                         
 -20  19  -9        287.80        250.32        94.85 o                         
 -17  19  -9        439.86        404.51        96.07 o                         
 -14  19  -9         12.50        -67.95        67.95 o                         
 -11  19  -9       1224.08       1028.03       143.46 o                         
  -8  19  -9       1053.21       1090.24       115.86 o                         
  -5  19  -9       1908.51       1802.38       145.21 o                         
  -2  19  -9        450.06        529.68        99.89 o                         
   1  19  -9       1532.30       1665.25       174.62 o                         
   4  19  -9        120.17         94.10       149.79 o                         
 -25  20  -9        886.55        921.64       201.06 o                         
 -22  20  -9        242.52        207.12        99.65 o                         
 -19  20  -9        920.20        914.16       123.41 o                         
 -16  20  -9        340.00        403.80        93.75 o                         
 -13  20  -9       2942.84       3050.45       235.82 o                         
 -10  20  -9          6.43         91.00        87.96 o                         
  -7  20  -9       2289.27       2062.54       213.11 o                         
  -4  20  -9       1260.80       1320.14       136.04 o                         
  -1  20  -9       1606.10       1780.49       181.18 o                         
   2  20  -9          8.45         31.62       100.46 o                         
   5  20  -9        140.94        -72.75       192.58 o                         
 -24  21  -9        111.82        227.92       164.90 o                         
 -21  21  -9         64.22         71.24       103.61 o                         
 -18  21  -9       4270.20       3931.09       246.00 o                         
 -15  21  -9       1535.98       1469.58       164.22 o                         
 -12  21  -9        540.05        339.42       109.76 o                         
  -9  21  -9         87.43        210.19        85.84 o                         
  -6  21  -9       3014.97       3488.56       194.11 o                         
  -3  21  -9       2031.88       2079.77       166.22 o                         
   0  21  -9        511.99        513.54       126.36 o                         
   3  21  -9       1278.89       1753.61       245.50 o                         
 -23  22  -9        325.37        348.80       137.77 o                         
 -20  22  -9        806.05        908.13       153.15 o                         
 -17  22  -9         55.36        132.90       106.11 o                         
 -14  22  -9       1552.27       1812.28       199.25 o                         
 -11  22  -9       2363.88       2334.00       190.25 o                         
  -8  22  -9       3746.29       4248.18       212.43 o                         
  -5  22  -9        105.70        236.22        96.46 o                         
  -2  22  -9        474.46        495.21       128.87 o                         
   1  22  -9         64.36        -60.88       164.76 o                         
 -22  23  -9        177.14        183.91       125.17 o                         
 -19  23  -9         65.57        -24.79       104.23 o                         
 -16  23  -9        412.65        699.29       136.05 o                         
 -13  23  -9        288.80        274.94       111.13 o                         
 -10  23  -9       1340.96       1253.60       158.38 o                         
  -7  23  -9         98.66        127.83        90.13 o                         
  -4  23  -9        489.69        482.62       108.55 o                         
  -1  23  -9        413.95        424.67       127.84 o                         
 -21  24  -9        608.19        747.95       163.18 o                         
 -18  24  -9       1487.38       1526.59       179.40 o                         
 -15  24  -9       2927.32       3097.66       232.97 o                         
 -12  24  -9        789.38        804.79       148.85 o                         
  -9  24  -9        805.60        872.47       128.75 o                         
  -6  24  -9        257.01        328.11       107.28 o                         
  -3  24  -9       1040.69        885.10       155.90 o                         
 -20  25  -9        374.92        502.98       176.54 o                         
 -17  25  -9        918.33        918.65       211.48 o                         
 -14  25  -9        301.19        344.72       164.88 o                         
 -11  25  -9       1182.49       1443.32       199.47 o                         
  -8  25  -9       1296.91       1321.12       148.66 o                         
  -5  25  -9        637.56        753.73       151.56 o                         
 -16  26  -9        347.95        368.52       127.14 o                         
 -13  26  -9        199.39        313.98       123.92 o                         
 -10  26  -9        254.63        172.21       118.80 o                         
  -1   1  -8      22704.31      22703.65       363.21 o                         
  -3   2  -8       6060.72       6528.32       125.79 o                         
   0   2  -8      26239.26      26880.49       432.78 o                         
  -5   3  -8       2613.29       2669.25        73.99 o                         
  -2   3  -8       8661.76       8568.51       147.53 o                         
   1   3  -8      20398.69      22654.66       360.13 o                         
  -7   4  -8      11493.74      11490.08       262.57 o                         
  -4   4  -8        508.09        519.21        33.17 o                         
  -1   4  -8       7775.01       9040.22       164.31 o                         
   2   4  -8      17641.29      18655.95       407.25 o                         
  -9   5  -8        671.85        635.98        53.39 o                         
  -6   5  -8       1313.22       1336.68        62.40 o                         
  -3   5  -8      24892.61      23935.37       369.01 o                         
   0   5  -8       2663.23       2339.11        72.95 o                         
   3   5  -8      23327.37      22462.15       452.34 o                         
 -11   6  -8       9898.19       9746.85       235.93 o                         
  -8   6  -8       6677.94       6239.56       151.82 o                         
  -5   6  -8      11214.43      11179.18       217.23 o                         
  -2   6  -8      18507.44      20336.10       351.14 o                         
   1   6  -8      21504.49      22539.51       407.77 o                         
   4   6  -8       3708.65       3632.89       117.96 o                         
 -13   7  -8        212.78        147.29        46.97 o                         
 -10   7  -8      36553.18      38416.85       763.12 o                         
  -7   7  -8      14453.69      14528.32       295.51 o                         
  -4   7  -8      56496.49      55063.74       811.98 o                         
  -1   7  -8       8352.80       7747.90       169.27 o                         
   2   7  -8      23326.92      24459.93       485.09 o                         
   5   7  -8        426.83        436.94        53.10 o                         
 -15   8  -8        212.84        179.56        53.88 o                         
 -12   8  -8       2103.64       1982.48        95.35 o                         
  -9   8  -8       1002.69       1087.02        63.15 o                         
  -6   8  -8       5341.30       4851.93       123.02 o                         
  -3   8  -8         45.54         59.05        26.83 o                         
   0   8  -8        651.18        750.96        52.30 o                         
   3   8  -8       1356.48       1110.63       103.67 o                         
   6   8  -8       9263.89       8645.75       222.31 o                         
 -17   9  -8       1446.21       1600.40       113.87 o                         
 -14   9  -8      12041.16      11904.13       285.49 o                         
 -11   9  -8       6345.24       6302.90       172.81 o                         
  -8   9  -8      16534.81      16623.29       332.03 o                         
  -5   9  -8       2107.99       1783.92        71.61 o                         
  -2   9  -8       8663.37       9039.54       194.62 o                         
   1   9  -8      24570.64      24478.22       475.96 o                         
   4   9  -8       1743.46       1669.95       103.90 o                         
   7   9  -8      10519.97      10835.22       297.58 o                         
 -19  10  -8        339.76        588.30        97.89 o                         
 -16  10  -8       1931.87       1778.09       101.96 o                         
 -13  10  -8       9480.08       9264.81       238.05 o                         
 -10  10  -8       8202.73       7967.42       187.84 o                         
  -7  10  -8       4768.68       4240.02       132.73 o                         
  -4  10  -8       8642.22       8534.21       202.67 o                         
  -1  10  -8       3585.15       3765.21       110.72 o                         
   2  10  -8       3102.70       3144.39       131.02 o                         
   5  10  -8      21801.60      21431.17       515.42 o                         
   8  10  -8       2954.09       3048.05       147.32 o                         
 -21  11  -8       2328.99       2231.25       163.06 o                         
 -18  11  -8        131.26         -0.23        59.41 o                         
 -15  11  -8       4693.99       4862.36       176.91 o                         
 -12  11  -8      11164.28      10573.16       260.15 o                         
  -9  11  -8       5957.84       5849.06       165.55 o                         
  -6  11  -8      22004.19      22276.94       520.82 o                         
  -3  11  -8       4847.38       4732.29       138.13 o                         
   0  11  -8       8115.95       8734.00       218.01 o                         
   3  11  -8       1548.85       1595.20       103.27 o                         
   6  11  -8       3047.64       2739.44       201.62 o                         
   9  11  -8        703.43        760.77       118.60 o                         
 -23  12  -8        905.24        810.62       167.91 o                         
 -20  12  -8       2245.68       2598.39       166.05 o                         
 -17  12  -8       1391.10       1446.12       100.39 o                         
 -14  12  -8       8203.38       7814.12       215.30 o                         
 -11  12  -8      16426.06      16828.99       422.88 o                         
  -8  12  -8       1352.72       1275.88        89.04 o                         
  -5  12  -8        316.72        400.99        69.05 o                         
  -2  12  -8      10361.34       9983.20       242.67 o                         
   1  12  -8      13756.07      13712.02       341.87 o                         
   4  12  -8       2236.05       2413.92       131.15 o                         
   7  12  -8       1211.10       1211.79       127.89 o                         
  10  12  -8       1481.76       1336.88       139.08 o                         
 -25  13  -8        115.61        146.01        95.39 o                         
 -22  13  -8       3365.32       3878.85       214.96 o                         
 -19  13  -8       5359.54       4957.48       209.44 o                         
 -16  13  -8       8965.97       8606.77       258.79 o                         
 -13  13  -8       7544.91       7675.99       228.22 o                         
 -10  13  -8       3094.38       3431.31       164.00 o                         
  -7  13  -8       1984.94       2164.92       124.82 o                         
  -4  13  -8       7065.25       7095.43       240.13 o                         
  -1  13  -8       9636.00       9367.71       245.34 o                         
   2  13  -8       2015.34       1846.14       119.49 o                         
   5  13  -8       4196.49       4271.97       173.44 o                         
   8  13  -8       5229.86       5112.44       227.59 o                         
  11  13  -8          3.13        -80.82        86.49 o                         
 -24  14  -8       1065.12       1183.74       135.82 o                         
 -21  14  -8       2011.30       2154.95       185.47 o                         
 -18  14  -8       1161.40       1325.69       151.96 o                         
 -15  14  -8       4685.50       4752.15       179.36 o                         
 -12  14  -8        862.01        730.49        92.84 o                         
  -9  14  -8       7320.72       7372.34       224.31 o                         
  -6  14  -8       8013.89       8157.44       299.59 o                         
  -3  14  -8       8473.03       9215.91       282.85 o                         
   0  14  -8        756.18        775.26        76.40 o                         
   3  14  -8        146.22         86.44        62.48 o                         
   6  14  -8        372.54        378.54        81.94 o                         
   9  14  -8       4862.77       4873.07       242.96 o                         
  12  14  -8        422.26        326.83       112.26 o                         
 -26  15  -8        273.73        128.71       117.74 o                         
 -23  15  -8       2089.59       2352.32       204.79 o                         
 -20  15  -8        743.79        746.40       106.71 o                         
 -17  15  -8       6640.13       6443.37       249.23 o                         
 -14  15  -8       3626.52       3819.04       178.69 o                         
 -11  15  -8      11513.74      11570.80       362.99 o                         
  -8  15  -8      14376.18      14113.54       400.68 o                         
  -5  15  -8       5410.20       5604.33       213.81 o                         
  -2  15  -8       1179.37       1267.79       114.69 o                         
   1  15  -8       4097.08       4086.27       187.07 o                         
   4  15  -8       1059.96       1159.68       105.38 o                         
   7  15  -8        391.96        446.61       108.10 o                         
  10  15  -8        174.93        148.95       102.73 o                         
 -25  16  -8        586.47        673.92       142.77 o                         
 -22  16  -8        289.98        366.26       118.93 o                         
 -19  16  -8       7636.65       7814.08       291.97 o                         
 -16  16  -8       3752.94       3873.66       186.58 o                         
 -13  16  -8      11177.92      11283.08       342.94 o                         
 -10  16  -8       1147.88       1090.50       102.36 o                         
  -7  16  -8      10182.98      10346.94       337.39 o                         
  -4  16  -8       5448.29       5613.86       226.26 o                         
  -1  16  -8         80.71         28.01        67.61 o                         
   2  16  -8       1939.43       1892.39       146.40 o                         
   5  16  -8        305.22        288.32        94.74 o                         
   8  16  -8       6981.39       7413.87       308.69 o                         
 -24  17  -8        468.41        482.90       135.29 o                         
 -21  17  -8         19.25         16.02        84.15 o                         
 -18  17  -8       2125.09       2215.26       197.21 o                         
 -15  17  -8        728.74        810.78       102.26 o                         
 -12  17  -8        946.17        765.93       124.78 o                         
  -9  17  -8       5963.48       5816.84       239.72 o                         
  -6  17  -8       3245.19       3526.95       180.39 o                         
  -3  17  -8        111.31        126.05        72.15 o                         
   0  17  -8        932.58       1043.29       130.62 o                         
   3  17  -8        587.21       1019.21       171.91 o                         
   6  17  -8       1369.61       1299.85       140.02 o                         
   9  17  -8        517.73        572.19       126.05 o                         
 -26  18  -8        508.22        693.05       153.35 o                         
 -23  18  -8         90.96        134.05       125.41 o                         
 -20  18  -8       1291.47       1595.86       142.59 o                         
 -17  18  -8         26.72         69.87        80.19 o                         
 -14  18  -8        797.75        854.19       132.93 o                         
 -11  18  -8       3772.61       3870.99       314.23 o                         
  -8  18  -8       2766.92       2713.96       164.06 o                         
  -5  18  -8        510.32        596.94        96.98 o                         
  -2  18  -8        782.75        726.85       103.87 o                         
   1  18  -8       3442.70       3351.80       227.76 o                         
   4  18  -8       1606.26       1601.48       177.80 o                         
   7  18  -8       1005.95        998.15       160.45 o                         
 -25  19  -8        559.33        270.71       120.02 o                         
 -22  19  -8         79.83         73.53        85.94 o                         
 -19  19  -8       2384.63       2252.77       186.42 o                         
 -16  19  -8        966.12        923.68       110.34 o                         
 -13  19  -8       2970.99       2921.16       169.18 o                         
 -10  19  -8       3620.51       3005.65       167.11 o                         
  -7  19  -8       3500.67       3383.00       183.71 o                         
  -4  19  -8       2152.01       1992.72       152.11 o                         
  -1  19  -8       1827.06       1964.91       200.87 o                         
   2  19  -8        622.93        789.52       131.21 o                         
   5  19  -8       1322.32       1341.38       173.63 o                         
 -24  20  -8        635.38        616.89       243.94 o                         
 -21  20  -8       2201.36       2532.06       262.61 o                         
 -18  20  -8       1268.29       1240.20       148.25 o                         
 -15  20  -8       2194.90       2126.47       232.12 o                         
 -12  20  -8        311.10         90.06        90.82 o                         
  -9  20  -8        686.20        544.78        99.19 o                         
  -6  20  -8       3041.68       3035.62       175.39 o                         
  -3  20  -8        514.45        290.44       160.60 o                         
   0  20  -8       1112.56       1393.02       280.93 o                         
   3  20  -8        179.68        168.47       149.79 o                         
 -23  21  -8       1276.26       1226.33       169.84 o                         
 -20  21  -8       1851.47       1702.55       186.95 o                         
 -17  21  -8       2096.67       2286.48       192.15 o                         
 -14  21  -8        168.20        -12.14        93.69 o                         
 -11  21  -8        257.21        193.65       100.86 o                         
  -8  21  -8       2996.79       3107.56       180.55 o                         
  -5  21  -8       1078.50        912.61       120.51 o                         
  -2  21  -8         26.73        -45.13        94.21 o                         
   1  21  -8        332.98        335.38       113.67 o                         
   4  21  -8        354.07        333.81       239.66 o                         
 -22  22  -8         26.56        -43.13        96.29 o                         
 -19  22  -8        445.84        363.18       120.76 o                         
 -16  22  -8       2077.98       2027.92       268.17 o                         
 -13  22  -8       6176.00       5746.51       397.66 o                         
 -10  22  -8       4390.26       4565.86       218.18 o                         
  -7  22  -8        170.00        252.31       108.72 o                         
  -4  22  -8        575.92        581.17       112.42 o                         
  -1  22  -8        275.25        173.01       105.75 o                         
   2  22  -8        836.20       1029.57       342.37 o                         
 -21  23  -8         57.59         58.59       104.59 o                         
 -18  23  -8        816.22        753.17       139.83 o                         
 -15  23  -8        554.43        417.75       124.34 o                         
 -12  23  -8        325.60        409.28       117.71 o                         
  -9  23  -8        455.65        263.86       141.45 o                         
  -6  23  -8        922.81        973.14       127.68 o                         
  -3  23  -8         25.92         72.14       103.72 o                         
   0  23  -8          9.68          2.14       133.15 o                         
 -20  24  -8         43.93          2.96       107.82 o                         
 -17  24  -8       1040.64       1113.43       188.46 o                         
 -14  24  -8       1202.52       1169.74       162.56 o                         
 -11  24  -8        582.51        447.89       124.58 o                         
  -8  24  -8       1036.21       1241.11       140.87 o                         
  -5  24  -8          7.99        -14.77        86.36 o                         
  -2  24  -8        831.13        797.21       156.10 o                         
 -19  25  -8        603.26        396.61       134.46 o                         
 -16  25  -8        397.21        333.95       126.34 o                         
 -13  25  -8        921.44        907.50       150.21 o                         
 -10  25  -8       1067.98        874.23       147.73 o                         
  -7  25  -8        720.11        718.22       122.13 o                         
  -4  25  -8        511.31        607.13       142.14 o                         
 -18  26  -8        589.12        670.97       147.25 o                         
 -15  26  -8        843.25        839.00       150.68 o                         
 -12  26  -8       1257.07       1272.45       173.07 o                         
  -9  26  -8        676.34        723.20       125.41 o                         
   0   1  -7      69096.92      72005.07      1061.32 o                         
  -2   2  -7      80382.14      84715.39      1382.81 o                         
   1   2  -7       5819.58       5586.47       107.29 o                         
  -4   3  -7       5553.41       5388.62       108.33 o                         
  -1   3  -7       8415.20       9091.58       154.69 o                         
   2   3  -7      19358.83      19404.16       395.06 o                         
  -6   4  -7       3597.72       4034.60        96.89 o                         
  -3   4  -7       6168.12       6763.21       127.76 o                         
   0   4  -7         31.05         52.33        20.62 o                         
   3   4  -7      13154.60      12379.22       288.44 o                         
  -8   5  -7       5861.68       5897.65       144.18 o                         
  -5   5  -7      35020.19      32604.89       596.09 o                         
  -2   5  -7       4595.09       4235.43        84.21 o                         
   1   5  -7      12243.60      11939.97       236.36 o                         
   4   5  -7      36906.18      39711.08       741.83 o                         
 -10   6  -7      10224.46      10986.54       254.64 o                         
  -7   6  -7       3719.48       4073.57       103.55 o                         
  -4   6  -7      21740.07      19733.43       345.01 o                         
  -1   6  -7        170.83        110.02        26.04 o                         
   2   6  -7       8329.53       8046.96       204.04 o                         
   5   6  -7       3009.30       2769.57       103.24 o                         
 -12   7  -7       2939.28       3018.65       120.89 o                         
  -9   7  -7       5563.49       5968.60       144.07 o                         
  -6   7  -7      10859.27      11882.85       230.43 o                         
  -3   7  -7      24399.04      25320.21       451.05 o                         
   0   7  -7       3485.20       3633.28       103.74 o                         
   3   7  -7      12983.68      12854.04       268.32 o                         
   6   7  -7       2490.65       2807.73       107.82 o                         
 -14   8  -7        826.32        951.54        73.01 o                         
 -11   8  -7      14161.60      13679.79       315.00 o                         
  -8   8  -7        817.58        743.77        50.27 o                         
  -5   8  -7       7081.65       6612.29       147.27 o                         
  -2   8  -7       3791.25       4141.18       101.84 o                         
   1   8  -7       5934.50       6633.76       149.41 o                         
   4   8  -7       5702.04       5403.86       155.09 o                         
   7   8  -7       3535.58       3411.48       130.21 o                         
 -16   9  -7      20503.58      20590.66       455.31 o                         
 -13   9  -7       5504.04       5667.55       161.40 o                         
 -10   9  -7       9741.19       8832.95       194.95 o                         
  -7   9  -7      18175.56      18339.18       381.48 o                         
  -4   9  -7      21466.24      23739.13       468.79 o                         
  -1   9  -7      24980.41      25046.18       469.21 o                         
   2   9  -7       1548.74       1613.59        81.98 o                         
   5   9  -7       4839.34       4957.72       170.80 o                         
   8   9  -7       6031.31       5807.48       204.26 o                         
 -18  10  -7        432.89        480.89        77.43 o                         
 -15  10  -7       1341.08       1155.07        84.21 o                         
 -12  10  -7       4827.40       4848.16       147.54 o                         
  -9  10  -7       3555.07       3364.56       115.05 o                         
  -6  10  -7      68929.93      66771.69      1279.59 o                         
  -3  10  -7       4556.82       4470.66       131.57 o                         
   0  10  -7       4005.42       3849.66       125.35 o                         
   3  10  -7       3553.12       3689.37       146.36 o                         
   6  10  -7      14637.62      15097.67       378.76 o                         
   9  10  -7       2634.84       2574.49       155.64 o                         
 -20  11  -7       4138.68       4543.70       210.36 o                         
 -17  11  -7       8380.10       8077.57       224.30 o                         
 -14  11  -7      12129.84      11343.62       269.74 o                         
 -11  11  -7      12504.68      11905.57       305.18 o                         
  -8  11  -7      15988.97      16059.91       343.34 o                         
  -5  11  -7        293.16        269.95        36.61 o                         
  -2  11  -7        710.39        815.26        64.75 o                         
   1  11  -7       6279.56       6313.66       183.22 o                         
   4  11  -7      32630.80      33165.05       770.37 o                         
   7  11  -7       7124.30       7739.50       241.70 o                         
  10  11  -7        467.98        372.82       100.69 o                         
 -22  12  -7        473.90        399.25        97.78 o                         
 -19  12  -7      10017.43       9819.48       337.11 o                         
 -16  12  -7       7703.22       7854.36       221.71 o                         
 -13  12  -7      34130.63      33535.73       748.14 o                         
 -10  12  -7       9683.66       9464.67       230.49 o                         
  -7  12  -7       1431.22       1655.13       100.25 o                         
  -4  12  -7      18851.51      18008.41       381.15 o                         
  -1  12  -7       7663.84       7352.72       189.73 o                         
   2  12  -7        211.62        238.46        75.01 o                         
   5  12  -7       1884.43       1945.14       120.18 o                         
   8  12  -7        255.06        252.52        86.48 o                         
  11  12  -7       1103.73       1270.95       166.78 o                         
 -24  13  -7        212.73        111.06        93.57 o                         
 -21  13  -7       2074.61       2308.74       165.99 o                         
 -18  13  -7       2117.72       2061.44       126.68 o                         
 -15  13  -7       3097.71       3158.14       141.64 o                         
 -12  13  -7       1015.09        852.30        88.36 o                         
  -9  13  -7       4125.03       3841.32       142.63 o                         
  -6  13  -7       9469.78       9474.90       291.37 o                         
  -3  13  -7      11840.53      11590.84       273.12 o                         
   0  13  -7       4032.79       3898.57       139.52 o                         
   3  13  -7        710.08        552.85        79.04 o                         
   6  13  -7       7242.65       7089.16       235.76 o                         
   9  13  -7       1488.55       1282.03       134.46 o                         
  12  13  -7        261.14        314.90       110.57 o                         
 -26  14  -7       1289.19       1416.55       184.03 o                         
 -23  14  -7       3890.07       3741.60       255.92 o                         
 -20  14  -7         57.14        -41.78        71.05 o                         
 -17  14  -7       1613.61       1684.36       134.48 o                         
 -14  14  -7       2396.44       2413.75       129.64 o                         
 -11  14  -7       8161.24       8005.60       256.47 o                         
  -8  14  -7       4558.03       4615.66       167.86 o                         
  -5  14  -7       2549.26       2240.26       135.33 o                         
  -2  14  -7      22459.05      22217.46       480.01 o                         
   1  14  -7       4276.49       4308.98       164.77 o                         
   4  14  -7       1700.10       1955.65       122.76 o                         
   7  14  -7        221.52         86.14        82.23 o                         
  10  14  -7       1420.12       1540.31       154.50 o                         
  13  14  -7       1548.77       1808.31       172.81 o                         
 -25  15  -7        331.67        228.98       119.31 o                         
 -22  15  -7       1820.18       1981.06       189.74 o                         
 -19  15  -7       1192.47       1181.63       120.05 o                         
 -16  15  -7       2777.51       2741.07       163.12 o                         
 -13  15  -7       3182.29       2948.05       166.33 o                         
 -10  15  -7      24145.25      24597.45       577.66 o                         
  -7  15  -7       1862.18       2041.26       159.37 o                         
  -4  15  -7      15890.12      14605.20       369.08 o                         
  -1  15  -7       9310.66       9590.60       273.16 o                         
   2  15  -7        421.69        218.43        69.14 o                         
   5  15  -7        448.41        390.14        81.79 o                         
   8  15  -7       3492.58       3971.21       218.40 o                         
  11  15  -7        265.29        322.58       108.64 o                         
 -27  16  -7         73.24        -20.01       109.67 o                         
 -24  16  -7        208.00        128.01       112.71 o                         
 -21  16  -7       3872.66       3854.53       204.83 o                         
 -18  16  -7        801.56        892.35       108.57 o                         
 -15  16  -7        269.42        191.80        74.68 o                         
 -12  16  -7       2856.91       3079.86       160.38 o                         
  -9  16  -7      25390.33      25470.03       672.23 o                         
  -6  16  -7       7998.57       7859.19       273.67 o                         
  -3  16  -7       7429.87       7552.72       243.34 o                         
   0  16  -7       4776.74       4667.00       203.10 o                         
   3  16  -7        161.61        216.58        73.78 o                         
   6  16  -7       2531.25       2898.82       181.02 o                         
   9  16  -7       2261.00       2195.87       247.70 o                         
 -26  17  -7        322.82        331.65       131.67 o                         
 -23  17  -7       1837.82       1944.03       185.29 o                         
 -20  17  -7        236.76        219.46       100.69 o                         
 -17  17  -7       6430.90       6211.07       247.48 o                         
 -14  17  -7       2967.36       2972.43       164.36 o                         
 -11  17  -7      18292.27      18125.12       455.99 o                         
  -8  17  -7       5807.72       5637.41       219.66 o                         
  -5  17  -7       6343.01       6617.30       250.17 o                         
  -2  17  -7       1417.63       1267.78       106.47 o                         
   1  17  -7       3453.23       3579.09       184.48 o                         
   4  17  -7         86.74         81.37        85.78 o                         
   7  17  -7        227.38         16.27        93.50 o                         
  10  17  -7        928.75       1260.15       230.44 o                         
 -25  18  -7         29.02         46.00       104.64 o                         
 -22  18  -7        210.51         69.93        86.14 o                         
 -19  18  -7       1127.48       1068.81       122.68 o                         
 -16  18  -7        140.66        192.18        80.01 o                         
 -13  18  -7       1386.39       1438.31       131.68 o                         
 -10  18  -7       3377.17       3464.87       179.29 o                         
  -7  18  -7          9.76         60.07        69.45 o                         
  -4  18  -7         47.90        103.32        76.39 o                         
  -1  18  -7        389.90        278.21        77.55 o                         
   2  18  -7       1669.34       1973.33       220.03 o                         
   5  18  -7        120.10         12.25        88.37 o                         
   8  18  -7       1269.48       1516.81       311.11 o                         
 -24  19  -7       1267.30       1153.56       162.96 o                         
 -21  19  -7       2405.88       2374.09       171.01 o                         
 -18  19  -7       2352.58       2359.92       158.35 o                         
 -15  19  -7       2388.88       2577.18       182.84 o                         
 -12  19  -7       3214.01       3311.20       335.62 o                         
  -9  19  -7       2904.09       2739.74       162.37 o                         
  -6  19  -7        696.12        637.20        97.88 o                         
  -3  19  -7        255.87        258.53        87.74 o                         
   0  19  -7       3563.90       3538.76       220.99 o                         
   3  19  -7         65.20        -43.96        97.50 o                         
   6  19  -7         13.70         30.87       141.84 o                         
 -26  20  -7       2075.17       1933.77       267.47 o                         
 -23  20  -7        370.41        339.71       124.15 o                         
 -20  20  -7        742.01        803.89       138.93 o                         
 -17  20  -7        678.66        576.70       126.01 o                         
 -14  20  -7       2654.59       2638.32       194.80 o                         
 -11  20  -7       2438.59       2406.84       157.36 o                         
  -8  20  -7      11096.76      10620.10       361.98 o                         
  -5  20  -7       1718.15       1449.40       136.84 o                         
  -2  20  -7        221.41        108.78        93.37 o                         
   1  20  -7       1199.24       1488.41       163.58 o                         
   4  20  -7         69.72        126.75       113.83 o                         
 -25  21  -7       1996.27       2115.45       457.92 o                         
 -22  21  -7        412.69        664.96       138.05 o                         
 -19  21  -7        462.02        378.22       120.76 o                         
 -16  21  -7       1779.20       1765.33       176.65 o                         
 -13  21  -7        419.44        389.99       111.49 o                         
 -10  21  -7        269.52        305.79        87.47 o                         
  -7  21  -7       2522.25       2139.76       160.81 o                         
  -4  21  -7        483.19        370.80        97.16 o                         
  -1  21  -7       3387.31       3045.81       217.97 o                         
   2  21  -7        305.22        117.33       134.43 o                         
 -24  22  -7        490.48        453.64       132.22 o                         
 -21  22  -7        261.77        327.46       121.95 o                         
 -18  22  -7        330.70        400.09       131.65 o                         
 -15  22  -7       3416.50       3376.77       223.08 o                         
 -12  22  -7        912.24        897.05       142.38 o                         
  -9  22  -7       1813.68       2083.72       162.49 o                         
  -6  22  -7        989.61        976.63       122.89 o                         
  -3  22  -7       1399.36       1273.74       137.77 o                         
   0  22  -7        341.53        409.62       118.98 o                         
   3  22  -7       1274.44       1223.97       320.97 o                         
 -23  23  -7         25.06         94.41       117.07 o                         
 -20  23  -7        243.00        330.89       116.63 o                         
 -17  23  -7       1234.54       1478.00       217.52 o                         
 -14  23  -7       1199.37       1145.17       155.59 o                         
 -11  23  -7         53.91         40.37        97.04 o                         
  -8  23  -7       3187.87       3103.84       189.66 o                         
  -5  23  -7        649.02        768.56       120.45 o                         
  -2  23  -7         67.52        186.54       109.35 o                         
   1  23  -7         77.29        427.96       243.94 o                         
 -22  24  -7          8.33        121.05       183.30 o                         
 -19  24  -7         42.75        -33.01       103.60 o                         
 -16  24  -7       2462.08       2891.92       226.98 o                         
 -13  24  -7        460.96        549.18       228.30 o                         
 -10  24  -7       1764.22       1972.95       160.39 o                         
  -7  24  -7        163.15         52.45       118.90 o                         
  -4  24  -7       1570.60       1622.02       159.44 o                         
  -1  24  -7        648.42        547.79       252.50 o                         
 -21  25  -7        843.64        638.29       141.90 o                         
 -18  25  -7        118.08        115.31       182.63 o                         
 -15  25  -7       1883.31       2005.21       284.00 o                         
 -12  25  -7         41.82         81.09       104.79 o                         
  -9  25  -7         58.27         54.07        89.28 o                         
  -6  25  -7        866.42        921.35       134.00 o                         
  -3  25  -7        386.71        294.22       168.17 o                         
 -20  26  -7        235.42        167.48       121.88 o                         
 -17  26  -7        729.01        740.98       150.87 o                         
 -14  26  -7         70.43         40.75       110.22 o                         
 -11  26  -7        210.55        125.66       112.10 o                         
  -8  26  -7        290.52         96.12       119.84 o                         
 -16  27  -7         20.37         91.00       114.41 o                         
 -13  27  -7        947.85       1017.60       161.48 o                         
 -10  27  -7         21.90         27.80        95.51 o                         
   0   0  -6     218700.59     223928.61      5086.86 o                         
   1   1  -6      94132.34      94156.80      1425.79 o                         
  -1   2  -6      37039.50      34849.66       516.36 o                         
   2   2  -6      73339.83      74311.38      1187.25 o                         
  -3   3  -6      21575.14      20097.55       323.36 o                         
   0   3  -6       2207.43       2580.52        64.09 o                         
   3   3  -6      19721.02      20822.16       420.70 o                         
  -5   4  -6      17386.00      19599.89       363.83 o                         
  -2   4  -6      34323.30      32567.65       485.30 o                         
   1   4  -6       6205.85       6268.11       141.91 o                         
   4   4  -6       8923.06       8945.29       218.80 o                         
  -7   5  -6       8477.61       8921.10       183.88 o                         
  -4   5  -6       5447.37       4787.23       105.31 o                         
  -1   5  -6      22446.43      21990.96       379.16 o                         
   2   5  -6      36895.85      35627.57       681.53 o                         
   5   5  -6       4982.54       5260.10       133.28 o                         
  -9   6  -6      17700.75      18676.21       374.68 o                         
  -6   6  -6      16833.79      16498.63       326.79 o                         
  -3   6  -6      18203.97      18620.78       299.42 o                         
   0   6  -6      30719.57      34831.38       601.47 o                         
   3   6  -6      16873.39      16931.60       366.31 o                         
   6   6  -6       5160.55       4975.19       144.34 o                         
 -11   7  -6      14774.18      15885.52       354.48 o                         
  -8   7  -6       2058.64       2094.25        73.45 o                         
  -5   7  -6      39195.25      38836.82       694.99 o                         
  -2   7  -6       5039.69       5081.77       111.99 o                         
   1   7  -6       9422.50      10872.21       220.80 o                         
   4   7  -6         36.00         56.56        34.05 o                         
   7   7  -6      16058.04      15730.65       356.60 o                         
 -13   8  -6       1708.36       1434.83        84.08 o                         
 -10   8  -6      28632.40      29069.97       536.80 o                         
  -7   8  -6      18713.78      17567.02       346.16 o                         
  -4   8  -6      15059.53      14577.92       284.38 o                         
  -1   8  -6       6936.73       7351.91       159.85 o                         
   2   8  -6       7681.24       7731.52       183.41 o                         
   5   8  -6      11080.75      11524.49       271.06 o                         
   8   8  -6       1361.60       1341.78        90.49 o                         
 -15   9  -6        536.15        468.31        61.75 o                         
 -12   9  -6       6129.72       5893.32       161.40 o                         
  -9   9  -6       1392.25       1422.88        56.84 o                         
  -6   9  -6      27338.33      26796.19       487.70 o                         
  -3   9  -6      11651.50      11400.13       260.44 o                         
   0   9  -6      17877.02      17890.75       339.83 o                         
   3   9  -6        581.88        528.76        61.92 o                         
   6   9  -6      11770.13      11667.07       313.70 o                         
   9   9  -6       1946.08       2035.66       121.53 o                         
 -17  10  -6       2808.21       2711.39       117.74 o                         
 -14  10  -6      26847.88      25931.56       549.79 o                         
 -11  10  -6      52372.18      50863.27       904.79 o                         
  -8  10  -6      22041.24      21805.53       433.42 o                         
  -5  10  -6        333.84        444.30        38.68 o                         
  -2  10  -6       2129.06       2163.11       110.05 o                         
   1  10  -6       1914.39       2126.47        94.01 o                         
   4  10  -6       4854.20       4959.39       164.64 o                         
   7  10  -6      11038.50      10925.85       314.60 o                         
  10  10  -6       1502.99       1564.60       134.66 o                         
 -19  11  -6       2217.02       2098.27       157.52 o                         
 -16  11  -6       2088.20       2039.43       107.43 o                         
 -13  11  -6      12950.49      12481.54       286.45 o                         
 -10  11  -6        373.50        339.52        46.68 o                         
  -7  11  -6       2262.27       2043.26        89.63 o                         
  -4  11  -6      15985.53      16168.88       340.20 o                         
  -1  11  -6       3706.04       3364.29       125.21 o                         
   2  11  -6       6523.95       6943.79       205.46 o                         
   5  11  -6       1942.99       1993.42       119.67 o                         
   8  11  -6       2795.19       2564.53       159.74 o                         
  11  11  -6       2809.36       2679.70       198.28 o                         
 -21  12  -6       3750.19       3795.09       194.44 o                         
 -18  12  -6        306.46        336.90        74.61 o                         
 -15  12  -6       4777.17       5039.30       179.04 o                         
 -12  12  -6       9765.10       9366.02       258.13 o                         
  -9  12  -6       4457.82       4328.47       146.12 o                         
  -6  12  -6       5385.83       5420.74       145.55 o                         
  -3  12  -6      14827.83      14761.94       324.35 o                         
   0  12  -6       2756.82       2487.89       137.16 o                         
   3  12  -6      14208.65      14196.54       363.32 o                         
   6  12  -6       5920.13       5843.44       201.40 o                         
   9  12  -6       2273.98       2381.98       161.30 o                         
  12  12  -6         99.87        -35.04        89.69 o                         
 -23  13  -6         12.24         72.51        85.74 o                         
 -20  13  -6       3262.25       3337.18       207.34 o                         
 -17  13  -6       2600.46       2825.40       183.46 o                         
 -14  13  -6       9401.56       9746.31       264.20 o                         
 -11  13  -6       6785.53       6302.12       191.95 o                         
  -8  13  -6       1265.67       1161.80        76.43 o                         
  -5  13  -6      23490.38      23045.12       471.73 o                         
  -2  13  -6      11110.41      10959.75       257.87 o                         
   1  13  -6       7462.17       7595.66       229.32 o                         
   4  13  -6      11334.62      10944.17       307.81 o                         
   7  13  -6       1459.89       1460.84       128.25 o                         
  10  13  -6       2645.24       2835.04       234.73 o                         
  13  13  -6         77.43        118.16        99.93 o                         
 -25  14  -6       1015.96       1350.52       199.29 o                         
 -22  14  -6        553.36        410.10       121.40 o                         
 -19  14  -6       7936.84       7735.40       278.46 o                         
 -16  14  -6        859.76        835.80       125.15 o                         
 -13  14  -6       7554.25       7419.96       255.48 o                         
 -10  14  -6       7159.74       7008.14       218.29 o                         
  -7  14  -6       5149.53       5071.81       170.36 o                         
  -4  14  -6      11388.61      11828.75       262.20 o                         
  -1  14  -6      11851.68      11783.71       297.09 o                         
   2  14  -6       1978.50       2120.80       124.90 o                         
   5  14  -6        144.89        140.10        67.78 o                         
   8  14  -6        615.11        680.60       159.37 o                         
  11  14  -6       2691.68       2706.34       194.44 o                         
 -27  15  -6        350.58        435.90       134.66 o                         
 -24  15  -6        227.16        393.53       125.33 o                         
 -21  15  -6        269.38        215.88        88.81 o                         
 -18  15  -6        454.85        578.14        94.95 o                         
 -15  15  -6       3374.08       3367.77       232.34 o                         
 -12  15  -6       7048.75       7112.99       254.10 o                         
  -9  15  -6      21850.37      22296.14       510.93 o                         
  -6  15  -6       5235.31       5034.09       171.23 o                         
  -3  15  -6      14047.29      13995.75       315.10 o                         
   0  15  -6       2510.21       2720.99       136.52 o                         
   3  15  -6        433.28        358.82        87.80 o                         
   6  15  -6       1226.34       1217.61       126.59 o                         
   9  15  -6       3184.96       3215.70       208.00 o                         
  12  15  -6        610.12        863.07       161.91 o                         
 -26  16  -6        578.90        692.46       199.53 o                         
 -23  16  -6       1942.50       2079.39       227.08 o                         
 -20  16  -6       1521.24       1243.94       127.59 o                         
 -17  16  -6       3811.80       3725.15       185.39 o                         
 -14  16  -6        876.80        962.95       103.74 o                         
 -11  16  -6       7404.92       7169.03       222.74 o                         
  -8  16  -6       1496.34       1605.04       124.13 o                         
  -5  16  -6      22501.06      21669.14       529.93 o                         
  -2  16  -6       3007.18       2882.01       141.56 o                         
   1  16  -6       2604.83       2666.66       140.58 o                         
   4  16  -6       1630.48       1495.17       117.90 o                         
   7  16  -6       3004.20       3238.49       195.62 o                         
  10  16  -6        151.52        315.70       127.01 o                         
 -25  17  -6        687.60        808.43       139.63 o                         
 -22  17  -6       1753.98       1757.66       192.98 o                         
 -19  17  -6       4595.84       4643.61       214.28 o                         
 -16  17  -6       2689.04       2886.78       160.90 o                         
 -13  17  -6       7756.35       8262.61       425.84 o                         
 -10  17  -6        276.04        278.50        77.14 o                         
  -7  17  -6       1699.78       1741.94       130.29 o                         
  -4  17  -6       2756.97       3073.26       153.16 o                         
  -1  17  -6       4717.51       4974.32       189.09 o                         
   2  17  -6       5846.69       5646.52       210.06 o                         
   5  17  -6        896.01       1034.29       127.09 o                         
   8  17  -6       1423.47       1352.11       174.38 o                         
 -27  18  -6         38.56         36.17       117.61 o                         
 -24  18  -6        163.47         76.28       113.81 o                         
 -21  18  -6        501.47        513.63       101.92 o                         
 -18  18  -6       2462.64       2626.86       258.82 o                         
 -15  18  -6        508.47        346.31        81.66 o                         
 -12  18  -6        251.36        248.97        77.46 o                         
  -9  18  -6       2752.83       2647.04       159.05 o                         
  -6  18  -6        712.68        799.45       101.94 o                         
  -3  18  -6       2853.06       2776.40       142.68 o                         
   0  18  -6         30.87        112.62        77.51 o                         
   3  18  -6       3226.68       3542.29       197.43 o                         
   6  18  -6       2016.30       2087.33       172.29 o                         
   9  18  -6        843.91        747.94       193.91 o                         
 -26  19  -6       1111.59        814.34       201.14 o                         
 -23  19  -6        144.78        147.83       108.25 o                         
 -20  19  -6       1160.98       1392.09       135.35 o                         
 -17  19  -6       1370.42       1374.40       127.71 o                         
 -14  19  -6       3377.39       3225.09       170.75 o                         
 -11  19  -6       8026.18       7990.02       370.01 o                         
  -8  19  -6       4439.44       4380.80       205.78 o                         
  -5  19  -6       9957.55       9545.30       329.93 o                         
  -2  19  -6       1231.39       1380.92       113.74 o                         
   1  19  -6       2399.53       2507.79       172.07 o                         
   4  19  -6       2309.63       2615.33       181.32 o                         
   7  19  -6        328.31        216.41       128.46 o                         
 -25  20  -6       1110.42       1371.31       224.70 o                         
 -22  20  -6       1216.27       1304.76       164.06 o                         
 -19  20  -6        609.06        582.28       127.14 o                         
 -16  20  -6        339.25        440.26       109.27 o                         
 -13  20  -6          7.74          9.58       113.22 o                         
 -10  20  -6       1131.87       1062.39       111.96 o                         
  -7  20  -6       2957.20       3258.94       180.31 o                         
  -4  20  -6       1741.03       1718.26       138.10 o                         
  -1  20  -6       3761.25       4172.75       210.13 o                         
   2  20  -6        385.73        258.58       114.00 o                         
   5  20  -6        931.62        676.18       184.59 o                         
 -24  21  -6        188.58        181.82       120.64 o                         
 -21  21  -6       1506.85       1494.25       173.56 o                         
 -18  21  -6       1882.84       1946.06       264.56 o                         
 -15  21  -6        195.48        188.98       148.12 o                         
 -12  21  -6       2850.07       2773.58       196.46 o                         
  -9  21  -6       2421.09       2542.67       165.39 o                         
  -6  21  -6       3670.29       3545.48       190.95 o                         
  -3  21  -6       1638.74       1795.60       160.60 o                         
   0  21  -6       1287.72       1675.82       174.80 o                         
   3  21  -6        459.56        382.38       163.24 o                         
 -23  22  -6        534.30        616.84       142.92 o                         
 -20  22  -6        852.87        846.64       177.36 o                         
 -17  22  -6        652.73        767.15       152.57 o                         
 -14  22  -6       1912.55       1853.49       224.03 o                         
 -11  22  -6       4386.98       4693.39       219.42 o                         
  -8  22  -6       2542.35       2894.81       176.88 o                         
  -5  22  -6        593.11        667.14       109.15 o                         
  -2  22  -6       1132.83        947.13       143.02 o                         
   1  22  -6        165.51        -12.84       179.74 o                         
 -25  23  -6        179.40        128.39       213.98 o                         
 -22  23  -6        815.01       1147.93       209.04 o                         
 -19  23  -6        232.46         78.72       109.49 o                         
 -16  23  -6       2100.01       1976.86       252.25 o                         
 -13  23  -6       2428.09       2161.20       189.10 o                         
 -10  23  -6       1687.80       1818.81       248.94 o                         
  -7  23  -6       2393.71       2434.97       227.32 o                         
  -4  23  -6        470.47        258.26       109.52 o                         
  -1  23  -6         52.08         -0.44       129.54 o                         
 -24  24  -6        295.73        208.95       282.45 o                         
 -21  24  -6        884.17        761.73       149.90 o                         
 -18  24  -6       1166.96       1223.55       163.93 o                         
 -15  24  -6       2372.21       2414.55       208.07 o                         
 -12  24  -6        689.26        691.75       138.08 o                         
  -9  24  -6        707.07        743.00       118.40 o                         
  -6  24  -6       1246.08       1403.48       206.25 o                         
  -3  24  -6       1468.29       1898.88       342.37 o                         
   0  24  -6        443.45        509.27       261.06 o                         
 -23  25  -6        541.34        492.15       239.66 o                         
 -20  25  -6       1728.78       1747.88       191.46 o                         
 -17  25  -6       3424.06       3661.48       246.78 o                         
 -14  25  -6        419.48        454.72       138.95 o                         
 -11  25  -6         23.48         10.78        86.16 o                         
  -8  25  -6       1893.34       1994.32       169.27 o                         
  -5  25  -6        196.39        250.40       123.55 o                         
 -19  26  -6         16.44         66.52       111.73 o                         
 -16  26  -6       1142.15       1216.88       170.16 o                         
 -13  26  -6        407.08        366.60       120.71 o                         
 -10  26  -6        199.66        375.19       103.03 o                         
  -7  26  -6        437.97        340.88       131.59 o                         
 -18  27  -6        138.97        221.25       124.16 o                         
 -15  27  -6        375.54        397.06       133.49 o                         
 -12  27  -6        294.06        218.34       115.59 o                         
  -9  27  -6        249.27        270.89       119.58 o                         
  -1   1  -5     142346.75     145444.61      2108.02 o                         
  -3   2  -5      36002.36      35820.28       599.28 o                         
   0   2  -5     233830.00     244224.05      3843.27 o                         
  -5   3  -5      10248.23      10104.44       192.50 o                         
  -2   3  -5      40542.76      42442.93       620.39 o                         
   1   3  -5      77631.38      79049.71      1459.03 o                         
  -7   4  -5      10026.42      10028.14       199.87 o                         
  -4   4  -5      29574.98      32133.25       566.07 o                         
  -1   4  -5     108349.05     114610.81      1749.35 o                         
   2   4  -5       5772.48       5642.74       143.02 o                         
  -9   5  -5      31641.74      29208.37       591.57 o                         
  -6   5  -5        578.20        517.22        35.95 o                         
  -3   5  -5      15657.53      16380.85       256.26 o                         
   0   5  -5      19408.66      18957.65       342.20 o                         
   3   5  -5      75834.79      76929.04      1611.68 o                         
 -11   6  -5      16175.58      15623.04       329.92 o                         
  -8   6  -5       9312.85       8477.98       175.83 o                         
  -5   6  -5      37213.40      37262.91       666.10 o                         
  -2   6  -5      23603.83      23985.05       439.89 o                         
   1   6  -5      62458.09      61777.29      1072.19 o                         
   4   6  -5      37001.68      36192.70       673.90 o                         
 -13   7  -5        705.19        737.16        59.42 o                         
 -10   7  -5       5883.84       5723.90       148.95 o                         
  -7   7  -5      16596.42      17106.20       301.39 o                         
  -4   7  -5        152.38        109.45        19.60 o                         
  -1   7  -5       2658.70       2438.65       111.36 o                         
   2   7  -5      30863.09      29827.38       568.69 o                         
   5   7  -5        659.40        765.94        58.65 o                         
 -15   8  -5       1171.59       1193.66        79.17 o                         
 -12   8  -5      29176.92      28847.71       586.53 o                         
  -9   8  -5      20251.43      19984.88       377.83 o                         
  -6   8  -5      40572.30      38814.98       684.74 o                         
  -3   8  -5      11548.74      12609.91       261.01 o                         
   0   8  -5       3910.15       4434.77       105.55 o                         
   3   8  -5       2280.73       2151.79        88.16 o                         
   6   8  -5       2241.90       2406.59       101.19 o                         
 -17   9  -5      14166.88      14557.08       340.57 o                         
 -14   9  -5       8079.91       8065.78       203.39 o                         
 -11   9  -5       9692.71       9807.35       214.57 o                         
  -8   9  -5      16061.11      16769.88       326.83 o                         
  -5   9  -5       9388.03       9380.36       203.71 o                         
  -2   9  -5       1583.54       1723.29        73.27 o                         
   1   9  -5      30709.83      32512.82       590.82 o                         
   4   9  -5       3877.42       3906.08       124.32 o                         
   7   9  -5      23464.21      23688.46       562.73 o                         
 -19  10  -5       2007.61       2020.01       179.13 o                         
 -16  10  -5       4500.17       4618.22       152.12 o                         
 -13  10  -5      17911.16      17144.25       363.06 o                         
 -10  10  -5      13958.25      13582.01       270.05 o                         
  -7  10  -5      44887.07      42220.73       829.11 o                         
  -4  10  -5      14297.81      14034.00       291.98 o                         
  -1  10  -5      29731.82      28703.12       587.11 o                         
   2  10  -5       2182.56       2266.76       108.02 o                         
   5  10  -5      16439.89      15516.27       388.18 o                         
   8  10  -5       4827.77       4903.11       175.96 o                         
 -21  11  -5        376.44        473.22        96.17 o                         
 -18  11  -5       3247.40       2932.84       143.34 o                         
 -15  11  -5      15294.80      14925.97       336.97 o                         
 -12  11  -5       4904.83       4679.17       141.46 o                         
  -9  11  -5       3763.17       4040.00       118.24 o                         
  -6  11  -5       2351.63       2563.43        84.32 o                         
  -3  11  -5      16620.89      16624.30       341.96 o                         
   0  11  -5       2447.36       2083.61        96.07 o                         
   3  11  -5       3564.75       3397.89       142.37 o                         
   6  11  -5      15130.47      14845.87       377.60 o                         
   9  11  -5        886.63        931.41       110.34 o                         
 -23  12  -5        581.27        617.30       109.21 o                         
 -20  12  -5       2807.39       2811.07       164.69 o                         
 -17  12  -5      11209.14      11366.03       357.62 o                         
 -14  12  -5      17569.22      17450.83       414.37 o                         
 -11  12  -5       3071.09       2825.97        92.67 o                         
  -8  12  -5       4782.45       4866.68       121.43 o                         
  -5  12  -5      17217.82      16228.89       350.98 o                         
  -2  12  -5      12572.33      12125.09       277.36 o                         
   1  12  -5      11004.56      11326.86       297.57 o                         
   4  12  -5       1619.36       1626.80       113.89 o                         
   7  12  -5       2012.17       2106.10       176.82 o                         
  10  12  -5       1371.39       1389.72       132.97 o                         
 -25  13  -5       1014.90       1085.78       163.53 o                         
 -22  13  -5       2399.70       2398.07       269.68 o                         
 -19  13  -5       1792.46       1659.08       133.04 o                         
 -16  13  -5       6033.16       5966.69       232.15 o                         
 -13  13  -5       2963.26       3074.07       140.50 o                         
 -10  13  -5      11281.55       9877.00       237.29 o                         
  -7  13  -5       1610.26       1680.27        77.87 o                         
  -4  13  -5      10206.00       9792.47       229.58 o                         
  -1  13  -5      16382.96      15554.49       347.38 o                         
   2  13  -5       5540.91       5504.33       188.60 o                         
   5  13  -5        291.91        230.08        70.04 o                         
   8  13  -5        970.53       1057.30       120.16 o                         
  11  13  -5        370.99        281.08       100.55 o                         
 -27  14  -5        183.53        211.47       126.39 o                         
 -24  14  -5       1287.77       1361.88       213.07 o                         
 -21  14  -5       6350.59       6341.85       292.21 o                         
 -18  14  -5       1499.75       1380.96       127.68 o                         
 -15  14  -5       8113.08       8459.83       248.51 o                         
 -12  14  -5       6985.25       7140.29       222.30 o                         
  -9  14  -5      20307.04      19300.70       423.60 o                         
  -6  14  -5       8096.60       7775.50       203.04 o                         
  -3  14  -5      24656.64      23880.91       502.00 o                         
   0  14  -5       2954.64       2923.58       133.75 o                         
   3  14  -5        189.29        207.26        66.17 o                         
   6  14  -5        359.76        398.33        92.72 o                         
   9  14  -5       3869.59       3739.18       205.14 o                         
  12  14  -5        944.20        733.32       146.55 o                         
 -26  15  -5          6.86        -11.13       103.54 o                         
 -23  15  -5       3552.94       3787.43       240.07 o                         
 -20  15  -5       2507.75       2508.12       163.40 o                         
 -17  15  -5       3405.15       3473.06       177.35 o                         
 -14  15  -5       3553.94       3396.89       164.72 o                         
 -11  15  -5      12937.27      12493.30       324.67 o                         
  -8  15  -5       1606.50       1540.72       102.62 o                         
  -5  15  -5       2468.59       2890.49       149.66 o                         
  -2  15  -5       2874.22       2803.22       124.86 o                         
   1  15  -5       5641.40       5447.38       190.44 o                         
   4  15  -5        703.54        685.26       115.92 o                         
   7  15  -5       1375.96       1475.31       141.47 o                         
  10  15  -5        729.79        670.93       146.49 o                         
  13  15  -5        311.82        315.11       161.32 o                         
 -25  16  -5       1274.75       1395.38       171.74 o                         
 -22  16  -5       2332.98       2273.86       163.38 o                         
 -19  16  -5        611.05        431.17        92.23 o                         
 -16  16  -5       3559.85       3485.33       171.98 o                         
 -13  16  -5       4946.35       4934.54       196.34 o                         
 -10  16  -5       1799.87       1678.81       109.66 o                         
  -7  16  -5      10441.96      10071.15       280.64 o                         
  -4  16  -5        982.30        892.53       102.39 o                         
  -1  16  -5      14694.24      14051.14       338.77 o                         
   2  16  -5       1074.92       1091.52        97.92 o                         
   5  16  -5        820.94        781.20       112.04 o                         
   8  16  -5       5220.28       5623.62       261.35 o                         
  11  16  -5       1342.27       1713.35       344.33 o                         
 -27  17  -5        113.28        126.00       120.87 o                         
 -24  17  -5         50.64         73.71       107.18 o                         
 -21  17  -5        403.72        458.36        98.14 o                         
 -18  17  -5       3461.73       3495.11       177.65 o                         
 -15  17  -5       2000.23       1891.42       152.00 o                         
 -12  17  -5       4360.11       4732.25       174.73 o                         
  -9  17  -5       4183.75       3898.04       176.37 o                         
  -6  17  -5       7078.88       7082.48       264.88 o                         
  -3  17  -5        905.14        794.94        88.05 o                         
   0  17  -5      13118.77      13123.56       353.68 o                         
   3  17  -5       2680.80       2918.64       149.87 o                         
   6  17  -5       2065.24       2148.74       166.98 o                         
   9  17  -5       1882.52       1699.28       196.41 o                         
 -26  18  -5        191.26        395.59       132.55 o                         
 -23  18  -5       1281.83        861.94       121.78 o                         
 -20  18  -5       3633.73       3699.94       193.57 o                         
 -17  18  -5        233.05        244.07        78.81 o                         
 -14  18  -5        776.17        813.64       100.45 o                         
 -11  18  -5       9710.83       8843.03       302.77 o                         
  -8  18  -5         79.53        183.69        72.53 o                         
  -5  18  -5        640.66        606.79       103.66 o                         
  -2  18  -5        206.19         72.20        65.62 o                         
   1  18  -5       3735.41       4292.57       177.96 o                         
   4  18  -5         90.18         78.75        86.86 o                         
   7  18  -5         75.34        233.68       123.86 o                         
 -25  19  -5         25.81         40.39       134.03 o                         
 -22  19  -5        102.07         -9.41       103.09 o                         
 -19  19  -5       3224.85       3373.76       220.69 o                         
 -16  19  -5       4597.95       4484.77       246.60 o                         
 -13  19  -5       5433.05       5885.85       267.80 o                         
 -10  19  -5       1311.95       1263.21       119.77 o                         
  -7  19  -5        351.07        219.15        76.19 o                         
  -4  19  -5       2777.25       2505.96       143.16 o                         
  -1  19  -5       1712.11       1921.26       145.44 o                         
   2  19  -5       1875.15       1911.50       154.66 o                         
   5  19  -5       1445.84       1528.44       225.09 o                         
   8  19  -5         53.08        288.77       131.97 o                         
 -27  20  -5        488.52        325.25       248.22 o                         
 -24  20  -5       1544.82       1414.16       178.15 o                         
 -21  20  -5       1869.09       1506.06       169.58 o                         
 -18  20  -5       2994.76       2759.80       204.81 o                         
 -15  20  -5          7.38        -36.58        84.81 o                         
 -12  20  -5        139.37        287.83        81.96 o                         
  -9  20  -5        499.43        391.59        87.27 o                         
  -6  20  -5       2218.06       2340.84       152.98 o                         
  -3  20  -5        554.59        425.45        82.30 o                         
   0  20  -5       1953.51       1585.42       155.66 o                         
   3  20  -5       1414.57       1358.00       178.87 o                         
   6  20  -5        122.71        125.43       128.44 o                         
 -26  21  -5        627.35        647.62       193.39 o                         
 -23  21  -5        144.50         75.86       108.34 o                         
 -20  21  -5        636.97        607.75       143.25 o                         
 -17  21  -5        258.44        267.74       106.40 o                         
 -14  21  -5       1059.62       1075.20       139.96 o                         
 -11  21  -5        721.00        904.07       109.36 o                         
  -8  21  -5       6118.22       6682.35       263.54 o                         
  -5  21  -5       2477.13       2820.19       170.43 o                         
  -2  21  -5       2185.63       2370.70       165.23 o                         
   1  21  -5        576.86        707.00       231.10 o                         
   4  21  -5        508.34        398.68       186.16 o                         
 -25  22  -5       1702.11       1722.25       194.35 o                         
 -22  22  -5        574.40        653.42       142.86 o                         
 -19  22  -5        290.79        183.20       122.25 o                         
 -16  22  -5       4657.44       4515.11       255.54 o                         
 -13  22  -5        279.69        330.91       107.44 o                         
 -10  22  -5       3361.00       3492.38       188.47 o                         
  -7  22  -5       1924.51       1962.87       155.11 o                         
  -4  22  -5       1314.71       1147.76       125.77 o                         
  -1  22  -5        103.96         36.96       104.28 o                         
   2  22  -5       1276.80       1305.63       228.10 o                         
 -24  23  -5        912.96        935.16       158.13 o                         
 -21  23  -5        557.04        823.77       149.80 o                         
 -18  23  -5       2038.73       2362.45       199.56 o                         
 -15  23  -5       2174.41       2306.77       217.90 o                         
 -12  23  -5        269.73        194.08        88.55 o                         
  -9  23  -5        483.18        460.41       102.69 o                         
  -6  23  -5       2795.18       2705.09       175.83 o                         
  -3  23  -5       1440.78       1335.74       201.08 o                         
   0  23  -5       1282.70       1305.28       303.85 o                         
 -23  24  -5        252.49        135.35       120.73 o                         
 -20  24  -5         81.86        165.33       119.79 o                         
 -17  24  -5        185.77        164.59       111.89 o                         
 -14  24  -5       4726.99       4273.13       386.85 o                         
 -11  24  -5       1985.93       2155.18       239.55 o                         
  -8  24  -5         29.98         64.64        83.19 o                         
  -5  24  -5        177.14        365.86       105.08 o                         
  -2  24  -5        284.46        393.72       231.10 o                         
 -22  25  -5        924.33       1185.94       170.72 o                         
 -19  25  -5        223.74         26.05       112.06 o                         
 -16  25  -5       1904.48       2357.70       208.15 o                         
 -13  25  -5        259.62        156.08       106.15 o                         
 -10  25  -5        950.13       1012.36       132.41 o                         
  -7  25  -5        250.64        362.74       103.86 o                         
  -4  25  -5       1944.22       1814.22       238.86 o                         
 -21  26  -5        734.80        693.38       148.98 o                         
 -18  26  -5       2087.47       1882.20       199.49 o                         
 -15  26  -5        763.33        791.37       143.73 o                         
 -12  26  -5        213.31        266.10       162.22 o                         
  -9  26  -5          3.07        126.58        95.64 o                         
  -6  26  -5       2739.77       2790.43       225.19 o                         
 -20  27  -5        751.80        312.41       239.66 o                         
 -17  27  -5       1793.36       2163.22       212.11 o                         
 -14  27  -5        556.00        725.82       182.17 o                         
 -11  27  -5        995.41       1257.82       151.84 o                         
  -8  27  -5        210.04        194.80       125.93 o                         
 -16  28  -5        157.20        -17.12       209.70 o                         
 -13  28  -5        167.07        218.79       269.61 o                         
   0   1  -4     101890.84     107992.38      1564.70 o                         
  -2   2  -4     106029.80     106067.21      1683.14 o                         
   1   2  -4     428592.47     419153.06      6686.60 o                         
  -4   3  -4       9439.24      10310.79       202.50 o                         
  -1   3  -4      35820.45      34799.22       536.59 o                         
   2   3  -4       2035.38       2076.31        67.32 o                         
  -6   4  -4      12908.52      12825.98       248.08 o                         
  -3   4  -4      29190.69      32127.24       603.57 o                         
   0   4  -4      19951.76      19971.13       362.18 o                         
   3   4  -4      55031.08      53859.74      1013.78 o                         
  -8   5  -4      19422.97      19828.20       397.63 o                         
  -5   5  -4       1625.90       1317.46        65.53 o                         
  -2   5  -4      13003.67      12242.37       200.86 o                         
   1   5  -4       3257.82       3086.16        85.04 o                         
   4   5  -4      33665.39      32987.87       634.90 o                         
 -10   6  -4      11462.00      10970.95       242.29 o                         
  -7   6  -4      14966.65      15049.33       273.86 o                         
  -4   6  -4      15215.15      16270.85       297.65 o                         
  -1   6  -4       5901.83       6830.67       137.17 o                         
   5   6  -4      43370.13      41807.01       801.98 o                         
 -12   7  -4       1321.87       1301.80        72.31 o                         
  -9   7  -4      22511.48      22081.02       412.42 o                         
  -6   7  -4       4880.76       4768.31       225.28 o                         
  -3   7  -4      33899.64      30697.96       548.11 o                         
   0   7  -4       8592.56       8231.28       179.80 o                         
   3   7  -4      18866.80      18220.78       371.43 o                         
   6   7  -4        419.48        461.66        60.61 o                         
 -14   8  -4       9320.56       9574.77       234.81 o                         
 -11   8  -4       9526.27       9924.87       220.63 o                         
  -8   8  -4      11989.14      11612.42       233.00 o                         
  -5   8  -4       7862.75       6340.68       138.79 o                         
  -2   8  -4      11175.28      12462.37       272.56 o                         
   1   8  -4      17988.48      17821.39       327.44 o                         
   4   8  -4      12767.28      12598.78       287.35 o                         
   7   8  -4      10565.01      10354.54       250.31 o                         
 -16   9  -4       1628.06       1745.86        95.32 o                         
 -13   9  -4       8310.40       8323.69       207.70 o                         
 -10   9  -4        340.63        463.93        42.69 o                         
  -7   9  -4      27525.18      26859.77       476.01 o                         
  -4   9  -4      16634.70      15944.53       350.42 o                         
  -1   9  -4      25914.63      24523.67       499.80 o                         
   2   9  -4      18553.67      19814.72       400.52 o                         
   5   9  -4      27520.09      28210.13       575.38 o                         
   8   9  -4       2123.03       2058.51       127.27 o                         
 -18  10  -4        369.20        424.40        73.64 o                         
 -15  10  -4         73.14         51.88        45.24 o                         
 -12  10  -4      43005.72      41879.54       829.32 o                         
  -9  10  -4       5844.04       5589.24       131.72 o                         
  -6  10  -4      55601.84      55528.16       973.91 o                         
  -3  10  -4      22957.37      21682.14       432.37 o                         
   0  10  -4      19892.74      20648.88       431.07 o                         
   3  10  -4       6886.84       6946.29       183.72 o                         
   6  10  -4       6398.27       6487.22       208.39 o                         
   9  10  -4        749.29        750.82        98.62 o                         
 -20  11  -4       7374.15       7378.83       269.75 o                         
 -17  11  -4       6950.70       6800.44       216.59 o                         
 -14  11  -4      10044.59       9182.27       264.73 o                         
 -11  11  -4      45317.55      46286.85       838.76 o                         
  -8  11  -4      10877.20      12090.90       248.74 o                         
  -5  11  -4       3421.03       3534.31       108.02 o                         
  -2  11  -4      18708.58      18907.17       394.93 o                         
   1  11  -4        462.19        434.76        59.27 o                         
   4  11  -4      12647.72      12418.06       314.44 o                         
   7  11  -4       3290.44       3169.23       168.37 o                         
  10  11  -4        929.93        924.17       115.51 o                         
 -22  12  -4       4174.84       4272.22       207.45 o                         
 -19  12  -4       7427.53       6974.10       257.39 o                         
 -16  12  -4        669.46        651.03        90.05 o                         
 -13  12  -4       3332.31       3365.58       141.90 o                         
 -10  12  -4       9986.09      11024.86       247.84 o                         
  -7  12  -4        320.02        331.65        37.72 o                         
  -4  12  -4      22307.59      22447.88       482.18 o                         
  -1  12  -4      23558.81      23330.30       476.48 o                         
   2  12  -4       2319.90       2245.56       119.10 o                         
   5  12  -4       6443.97       6535.15       214.76 o                         
   8  12  -4         64.13         35.64        73.52 o                         
  11  12  -4       3477.45       3168.47       186.56 o                         
 -24  13  -4        243.46        216.46       114.04 o                         
 -21  13  -4         56.97        120.39        92.79 o                         
 -18  13  -4       7722.26       7532.19       267.45 o                         
 -15  13  -4      13472.01      13162.41       333.44 o                         
 -12  13  -4      19889.47      19613.47       430.58 o                         
  -9  13  -4        845.38        731.46        51.88 o                         
  -6  13  -4       3639.35       3955.84       123.90 o                         
  -3  13  -4      13827.64      14047.99       296.52 o                         
   0  13  -4       2195.53       2266.86       107.24 o                         
   3  13  -4       8475.88       8368.18       260.04 o                         
   6  13  -4       1379.50       1089.60       144.05 o                         
   9  13  -4          3.87        -12.01        78.61 o                         
  12  13  -4       1925.86       1658.01       190.02 o                         
 -26  14  -4       1209.87       1379.42       210.14 o                         
 -23  14  -4       1195.94       1111.98       211.66 o                         
 -20  14  -4       1214.00       1243.85       125.11 o                         
 -17  14  -4        227.23         79.66        72.49 o                         
 -14  14  -4       7663.61       7620.24       263.49 o                         
 -11  14  -4       9388.19       9310.70       232.20 o                         
  -8  14  -4       4122.10       3784.52       112.99 o                         
  -5  14  -4      15527.36      16079.61       352.93 o                         
  -2  14  -4      20147.54      18910.24       414.10 o                         
   1  14  -4       4662.01       4616.98       205.06 o                         
   4  14  -4       1724.77       1755.23       115.80 o                         
   7  14  -4        361.83        418.07        95.22 o                         
  10  14  -4       2638.81       2764.96       223.19 o                         
  13  14  -4       2336.85       2318.26       221.21 o                         
 -28  15  -4        916.76       1030.71       178.62 o                         
 -25  15  -4        445.91        460.48       134.51 o                         
 -22  15  -4       3004.38       3009.65       210.20 o                         
 -19  15  -4        189.97        124.37        80.60 o                         
 -16  15  -4        925.53       1006.37       106.51 o                         
 -13  15  -4       2026.41       2336.16       133.10 o                         
 -10  15  -4      40190.75      39452.88       795.28 o                         
  -7  15  -4       4892.67       4777.61       145.60 o                         
  -4  15  -4       3019.71       2942.07       140.65 o                         
  -1  15  -4        659.87        660.17        71.63 o                         
   2  15  -4       3051.31       3043.17       146.02 o                         
   5  15  -4       3023.76       3257.81       181.44 o                         
   8  15  -4       3164.19       3310.25       252.02 o                         
  11  15  -4       1729.00       1673.43       194.69 o                         
 -27  16  -4         92.57        379.63       134.39 o                         
 -24  16  -4       1715.09       1660.23       179.50 o                         
 -21  16  -4        229.07        233.11        89.02 o                         
 -18  16  -4       2353.15       2165.53       147.63 o                         
 -15  16  -4       2333.46       2257.58       143.93 o                         
 -12  16  -4       2898.41       3081.27       134.67 o                         
  -9  16  -4      15347.39      15632.32       390.84 o                         
  -6  16  -4       4468.77       4546.66       150.65 o                         
  -3  16  -4      24132.61      24836.30       532.31 o                         
   0  16  -4        817.53        873.69        88.61 o                         
   3  16  -4        456.57        557.70        80.72 o                         
   6  16  -4        632.07        658.79       111.06 o                         
   9  16  -4       2727.01       2756.75       227.29 o                         
  12  16  -4        210.36        209.96       136.94 o                         
 -26  17  -4       1090.34       1220.94       266.60 o                         
 -23  17  -4       3595.27       3649.40       209.10 o                         
 -20  17  -4       1522.06       1286.52       128.32 o                         
 -17  17  -4       1449.36       1430.71       126.72 o                         
 -14  17  -4       3326.07       3364.13       167.00 o                         
 -11  17  -4       8035.98       7592.64       234.79 o                         
  -8  17  -4       1018.06        998.69        90.11 o                         
  -5  17  -4       6764.01       6825.76       196.28 o                         
  -2  17  -4       9392.89       9149.63       315.79 o                         
   1  17  -4       3418.00       3491.48       154.87 o                         
   4  17  -4       1383.98       1455.97       135.63 o                         
   7  17  -4       5233.74       5809.89       312.40 o                         
  10  17  -4         68.83        269.27       179.63 o                         
 -25  18  -4        809.43        499.08       165.70 o                         
 -22  18  -4        205.17        191.43       107.38 o                         
 -19  18  -4       7546.44       7598.06       339.29 o                         
 -16  18  -4       1244.12       1308.67       148.82 o                         
 -13  18  -4      11156.45      10940.23       400.84 o                         
 -10  18  -4        809.05        845.61        98.40 o                         
  -7  18  -4        177.62        138.38        63.30 o                         
  -4  18  -4       2547.72       2693.38       137.57 o                         
  -1  18  -4       2902.69       3164.33       141.31 o                         
   2  18  -4       2667.65       2676.15       151.35 o                         
   5  18  -4        667.77        557.61       136.74 o                         
   8  18  -4        557.24        243.52       170.57 o                         
 -27  19  -4        267.17        101.00       166.35 o                         
 -24  19  -4        299.17        253.43       147.05 o                         
 -21  19  -4       2067.41       2042.94       223.29 o                         
 -18  19  -4      10066.18       9636.55       387.78 o                         
 -15  19  -4         38.29         -6.01        79.65 o                         
 -12  19  -4        106.35        122.33        72.44 o                         
  -9  19  -4       1458.11       1286.23       119.52 o                         
  -6  19  -4       8286.30       8415.59       259.96 o                         
  -3  19  -4        663.35        546.11        83.85 o                         
   0  19  -4       2889.25       2987.75       151.17 o                         
   3  19  -4       1164.85       1056.24       153.62 o                         
   6  19  -4         69.13        -20.00       108.54 o                         
 -26  20  -4       3537.27       3786.52       325.30 o                         
 -23  20  -4       4097.12       4346.27       265.88 o                         
 -20  20  -4       5056.63       5263.93       279.67 o                         
 -17  20  -4        772.91        611.36       124.67 o                         
 -14  20  -4        946.67        872.26       127.89 o                         
 -11  20  -4         70.76         34.96        84.42 o                         
  -8  20  -4        638.52        710.31       102.50 o                         
  -5  20  -4        246.00        204.09        71.13 o                         
  -2  20  -4        644.52        570.64        88.36 o                         
   1  20  -4       2537.73       2449.11       272.07 o                         
   4  20  -4        107.69         58.91       111.35 o                         
   7  20  -4        886.59        773.06       180.20 o                         
 -25  21  -4        207.32         33.61       110.65 o                         
 -22  21  -4        776.55        873.20       153.81 o                         
 -19  21  -4        208.08        252.06       116.20 o                         
 -16  21  -4       4802.79       4382.20       247.27 o                         
 -13  21  -4        432.45        399.39       106.11 o                         
 -10  21  -4       4133.51       4047.59       196.12 o                         
  -7  21  -4       1678.94       1603.12       134.94 o                         
  -4  21  -4        718.98        629.15        93.62 o                         
  -1  21  -4       5315.10       5421.41       379.08 o                         
   2  21  -4       1237.50       1073.33       202.48 o                         
   5  21  -4       1634.60       1697.49       203.94 o                         
 -24  22  -4        822.18        825.11       157.00 o                         
 -21  22  -4        378.27        442.60       128.19 o                         
 -18  22  -4          4.94        -95.90        95.90 o                         
 -15  22  -4       2175.24       2016.25       183.17 o                         
 -12  22  -4        223.60        244.43        86.04 o                         
  -9  22  -4       1933.30       2238.61       158.35 o                         
  -6  22  -4       2042.49       1963.17       167.40 o                         
  -3  22  -4        344.52        293.07        87.13 o                         
   0  22  -4       1220.30       1112.58       205.18 o                         
   3  22  -4        225.15        244.33       163.24 o                         
 -23  23  -4        477.56        452.51       135.85 o                         
 -20  23  -4        634.55        493.12       131.77 o                         
 -17  23  -4       1930.81       1750.20       207.76 o                         
 -14  23  -4       2154.01       2383.80       188.46 o                         
 -11  23  -4         99.76         37.41        82.72 o                         
  -8  23  -4       3525.52       3458.84       195.26 o                         
  -5  23  -4        514.60        669.28       110.41 o                         
  -2  23  -4        641.12        520.41       127.06 o                         
   1  23  -4        340.06         -6.36       150.12 o                         
 -25  24  -4        157.91         22.43       261.06 o                         
 -22  24  -4        684.31        681.38       146.34 o                         
 -19  24  -4       2387.47       2658.83       230.27 o                         
 -16  24  -4       8155.62       8507.75       376.63 o                         
 -13  24  -4        113.66         61.38       100.13 o                         
 -10  24  -4        213.90        155.42       119.44 o                         
  -7  24  -4       1451.56       1635.75       147.52 o                         
  -4  24  -4       1579.74       1738.57       278.65 o                         
  -1  24  -4        114.73         56.33       149.22 o                         
 -24  25  -4        341.02        341.79       166.95 o                         
 -21  25  -4        605.14        803.00       153.35 o                         
 -18  25  -4       2321.52       2710.82       221.41 o                         
 -15  25  -4        896.69        919.36       151.37 o                         
 -12  25  -4        287.75        331.39       101.31 o                         
  -9  25  -4        321.76        301.65       124.16 o                         
  -6  25  -4       2463.05       3043.08       232.08 o                         
  -3  25  -4        671.80        967.19       286.73 o                         
 -20  26  -4         90.61         13.26       104.93 o                         
 -17  26  -4        710.00        872.44       159.24 o                         
 -14  26  -4       1357.11       1437.06       173.71 o                         
 -11  26  -4        678.62        738.69       129.23 o                         
  -8  26  -4       1002.45       1085.16       206.35 o                         
  -5  26  -4        381.49        774.88       149.84 o                         
 -19  27  -4       1574.21       1720.05       198.89 o                         
 -16  27  -4         57.58        -83.20       102.03 o                         
 -13  27  -4        989.00       1173.86       163.87 o                         
 -10  27  -4        166.59        197.95       122.26 o                         
  -7  27  -4         91.85         94.43       123.10 o                         
 -15  28  -4        223.19        219.78       123.10 o                         
 -12  28  -4         69.22        256.12       157.27 o                         
   0   0  -3     267761.50     261643.53      5926.62 o                         
   1   1  -3     147316.38     146743.92      2188.14 o                         
  -1   2  -3      41787.53      39341.04       649.21 o                         
   2   2  -3      43202.64      42068.45       777.40 o                         
  -3   3  -3      44860.04      50302.54       874.08 o                         
   0   3  -3      59353.87      62323.86      1102.30 o                         
   3   3  -3      15920.85      16556.12       327.78 o                         
  -5   4  -3       8857.70       9003.32       177.42 o                         
  -2   4  -3      52497.09      57361.22       869.27 o                         
   1   4  -3      69242.98      68012.67      1169.73 o                         
   4   4  -3        668.30        560.98        40.86 o                         
  -7   5  -3       1890.68       1688.60        68.59 o                         
  -4   5  -3      16027.06      15835.25       263.88 o                         
  -1   5  -3       3145.04       3580.94        80.06 o                         
   2   5  -3     118251.20     118838.86      2215.12 o                         
   5   5  -3      59225.57      60871.30      1142.99 o                         
  -9   6  -3        676.31        811.01        49.49 o                         
  -6   6  -3      29538.81      30424.71       525.31 o                         
  -3   6  -3      71288.68      72335.20      1212.71 o                         
   0   6  -3      10124.31       9852.90       201.02 o                         
   3   6  -3       9865.99       8678.21       185.55 o                         
   6   6  -3       2758.35       2932.01        99.81 o                         
 -11   7  -3      35015.39      35515.80       707.39 o                         
  -8   7  -3        197.81        188.74        27.98 o                         
  -5   7  -3       3918.34       3439.55        84.88 o                         
  -2   7  -3      45787.33      44659.26       869.30 o                         
   1   7  -3     106375.16     106966.33      1873.21 o                         
   4   7  -3      16085.78      17573.43       353.90 o                         
   7   7  -3      10693.44      10644.38       254.19 o                         
 -13   8  -3       2092.35       1937.08        84.21 o                         
 -10   8  -3      10738.31      11436.13       228.52 o                         
  -7   8  -3      40111.27      36634.63       658.66 o                         
  -4   8  -3      33929.72      33965.49       586.94 o                         
  -1   8  -3      47901.86      50735.46       971.53 o                         
   2   8  -3       4894.77       4711.96       122.28 o                         
   5   8  -3       8368.07       7794.18       195.58 o                         
   8   8  -3       4703.08       5008.67       151.18 o                         
 -15   9  -3       3774.68       3599.41       126.84 o                         
 -12   9  -3       5652.54       4995.17       129.02 o                         
  -9   9  -3      13600.60      13291.33       263.18 o                         
  -6   9  -3      68413.53      62704.89      1130.63 o                         
  -3   9  -3      31656.26      31065.84       608.36 o                         
   0   9  -3      11937.14      13845.05       436.25 o                         
   3   9  -3      10718.10      10518.16       242.94 o                         
   6   9  -3       2138.77       1824.56        91.79 o                         
   9   9  -3        535.52        537.07        78.04 o                         
 -17  10  -3       2082.01       2180.50       122.85 o                         
 -14  10  -3      37283.02      36109.50       781.49 o                         
 -11  10  -3        462.50        374.31        44.00 o                         
  -8  10  -3       1041.98        878.86        55.43 o                         
  -5  10  -3      12889.23      11656.46       235.53 o                         
  -2  10  -3      37749.57      38730.48       753.41 o                         
   1  10  -3       4464.83       4624.56       115.88 o                         
   4  10  -3      11794.74      11528.77       259.42 o                         
   7  10  -3       6209.50       5994.10       201.85 o                         
  10  10  -3        576.11        477.92       116.13 o                         
 -19  11  -3       2565.34       3004.36       156.20 o                         
 -16  11  -3       3141.85       3127.26       166.96 o                         
 -13  11  -3       6178.19       6220.55       173.55 o                         
 -10  11  -3       9562.49      10338.53       234.60 o                         
  -7  11  -3       8908.16       8142.12       182.11 o                         
  -4  11  -3      26643.84      28015.29       559.37 o                         
  -1  11  -3      20718.85      21567.99       470.05 o                         
   2  11  -3       6241.10       5977.22       185.43 o                         
   5  11  -3      18325.21      17903.36       438.07 o                         
   8  11  -3         41.76        -52.75        70.18 o                         
  11  11  -3       5233.59       5509.63       240.60 o                         
 -21  12  -3        430.45        431.73       110.31 o                         
 -18  12  -3       1548.50       1773.24       135.14 o                         
 -15  12  -3       6013.48       5919.18       261.29 o                         
 -12  12  -3      23681.39      23289.38       472.25 o                         
  -9  12  -3      23334.45      23598.49       481.37 o                         
  -6  12  -3       2423.96       2730.88        96.07 o                         
  -3  12  -3      38643.57      38654.18       767.06 o                         
   0  12  -3       5769.21       5692.75       159.24 o                         
   3  12  -3       6930.77       6563.00       215.45 o                         
   6  12  -3       3184.20       3268.03       166.16 o                         
   9  12  -3        116.50         46.09        74.59 o                         
  12  12  -3        320.95        150.11       110.03 o                         
 -23  13  -3        320.68        636.59       151.05 o                         
 -20  13  -3       7841.20       7388.02       272.92 o                         
 -17  13  -3       2969.65       2731.69       167.40 o                         
 -14  13  -3       3526.95       3279.27       159.22 o                         
 -11  13  -3       4021.78       4567.83       136.29 o                         
  -8  13  -3       2300.35       2167.92        81.61 o                         
  -5  13  -3      16688.08      16546.64       356.26 o                         
  -2  13  -3      15156.82      14020.76       324.96 o                         
   1  13  -3       8029.35       8301.59       269.27 o                         
   4  13  -3       1497.52       1524.58       106.22 o                         
   7  13  -3       2033.39       1876.04       136.55 o                         
  10  13  -3        332.96        359.41       129.70 o                         
  13  13  -3         35.70         56.42       107.53 o                         
 -25  14  -3        190.90         57.46       109.35 o                         
 -22  14  -3       2670.46       2834.55       238.40 o                         
 -19  14  -3        779.17        632.82       100.94 o                         
 -16  14  -3        463.02        382.19        80.72 o                         
 -13  14  -3       6128.66       6276.01       175.44 o                         
 -10  14  -3       6339.58       6039.19       171.38 o                         
  -7  14  -3      25185.12      24523.29       511.71 o                         
  -4  14  -3      13465.11      12997.60       307.33 o                         
  -1  14  -3      17310.70      17364.46       376.39 o                         
   2  14  -3       1965.86       2062.92       121.05 o                         
   5  14  -3        856.51        929.97       107.18 o                         
   8  14  -3       3573.29       3700.27       231.02 o                         
  11  14  -3        610.44        546.09       137.76 o                         
  14  14  -3        365.75        329.07       162.51 o                         
 -27  15  -3        619.86        672.60       144.94 o                         
 -24  15  -3       1533.33       1800.37       313.39 o                         
 -21  15  -3       2811.89       3092.31       180.98 o                         
 -18  15  -3       1883.52       1910.50       192.11 o                         
 -15  15  -3      32386.18      31580.59       708.44 o                         
 -12  15  -3       6426.03       6448.31       179.14 o                         
  -9  15  -3       4844.07       5024.00       172.20 o                         
  -6  15  -3       3953.08       4369.99       141.24 o                         
  -3  15  -3        659.85        645.88        68.19 o                         
   0  15  -3      16956.14      17173.69       389.41 o                         
   3  15  -3        658.03        581.23        80.76 o                         
   6  15  -3       1509.32       1595.68       135.23 o                         
   9  15  -3       2740.60       3122.39       231.27 o                         
  12  15  -3        336.87        369.53       137.13 o                         
 -26  16  -3        463.42        659.63       140.91 o                         
 -23  16  -3        484.54        592.92       127.89 o                         
 -20  16  -3       3182.55       3266.09       211.87 o                         
 -17  16  -3        798.14        791.30        99.17 o                         
 -14  16  -3       1144.51       1060.43        88.58 o                         
 -11  16  -3      20286.38      19864.28       434.96 o                         
  -8  16  -3       4791.76       4498.07       145.25 o                         
  -5  16  -3       7804.29       8200.11       212.40 o                         
  -2  16  -3       1721.41       1847.97       107.26 o                         
   1  16  -3       3018.20       2930.82       144.48 o                         
   4  16  -3       2244.07       2083.29       151.69 o                         
   7  16  -3       2112.18       2231.01       209.12 o                         
  10  16  -3       1811.00       2179.30       216.45 o                         
 -28  17  -3       2640.11       2639.17       415.12 o                         
 -25  17  -3       2074.99       1800.97       214.68 o                         
 -22  17  -3        837.61        855.77       131.57 o                         
 -19  17  -3       2462.61       2457.77       155.58 o                         
 -16  17  -3        848.34        781.11        97.77 o                         
 -13  17  -3       1714.34       1672.45        96.44 o                         
 -10  17  -3      10981.70      10698.99       293.20 o                         
  -7  17  -3       5591.33       5505.49       168.75 o                         
  -4  17  -3       2254.02       2092.71       113.43 o                         
  -1  17  -3       1651.65       1800.50       108.31 o                         
   2  17  -3       1286.61       1364.90       109.21 o                         
   5  17  -3       2020.77       1979.76       244.72 o                         
   8  17  -3       1166.45       1437.35       185.15 o                         
  11  17  -3       1081.97       1245.41       181.08 o                         
 -27  18  -3        117.78         23.54       145.25 o                         
 -24  18  -3       1380.32       1324.35       169.17 o                         
 -21  18  -3       5042.46       5225.63       275.03 o                         
 -18  18  -3       5339.25       5500.24       263.75 o                         
 -15  18  -3       3697.41       3595.77       216.98 o                         
 -12  18  -3       2270.53       2444.09       129.47 o                         
  -9  18  -3       6347.36       6528.23       212.66 o                         
  -6  18  -3        972.35        987.85        91.44 o                         
  -3  18  -3       5071.05       4989.32       168.45 o                         
   0  18  -3       6171.66       5807.94       208.96 o                         
   3  18  -3       3929.86       3920.70       297.71 o                         
   6  18  -3       3413.46       3382.27       244.39 o                         
   9  18  -3       1134.33       1436.71       189.45 o                         
 -26  19  -3        175.62        177.15       149.22 o                         
 -23  19  -3       1658.42       2011.25       193.70 o                         
 -20  19  -3       1931.52       1855.64       179.92 o                         
 -17  19  -3       1810.85       1984.10       177.88 o                         
 -14  19  -3        239.58         62.29        81.78 o                         
 -11  19  -3       4281.56       3687.64       162.59 o                         
  -8  19  -3        990.52        826.80        89.59 o                         
  -5  19  -3       2948.09       2886.53       143.53 o                         
  -2  19  -3        891.11        868.51        86.31 o                         
   1  19  -3        743.69       1082.92       123.41 o                         
   4  19  -3        429.01        345.89       213.02 o                         
   7  19  -3       1626.82       1829.57       201.74 o                         
 -25  20  -3       2586.90       2978.80       231.96 o                         
 -22  20  -3       1175.52        927.63       151.14 o                         
 -19  20  -3       1919.04       1864.17       182.23 o                         
 -16  20  -3       2485.83       2511.54       186.75 o                         
 -13  20  -3        686.77        631.98        97.36 o                         
 -10  20  -3       1423.24       1355.37       108.47 o                         
  -7  20  -3       1697.50       1526.58       116.73 o                         
  -4  20  -3       1654.13       1489.10       116.89 o                         
  -1  20  -3       1494.38       1926.35       184.85 o                         
   2  20  -3       1660.28       1632.69       179.94 o                         
   5  20  -3        433.57        316.79       131.54 o                         
 -27  21  -3       1022.56       1007.94       222.54 o                         
 -24  21  -3        167.46        145.97       119.24 o                         
 -21  21  -3       1650.16       1556.99       179.75 o                         
 -18  21  -3       2611.99       2829.42       204.54 o                         
 -15  21  -3        109.79        100.46        95.63 o                         
 -12  21  -3        713.68        701.12       107.27 o                         
  -9  21  -3        537.04        630.05        88.60 o                         
  -6  21  -3       8210.13       8390.30       266.04 o                         
  -3  21  -3       2175.02       2028.99       132.78 o                         
   0  21  -3       2450.89       2254.51       199.93 o                         
   3  21  -3       1013.43        979.95       158.99 o                         
   6  21  -3        532.45        419.45       223.92 o                         
 -26  22  -3       1614.35       1785.59       228.20 o                         
 -23  22  -3        617.08        581.47       139.00 o                         
 -20  22  -3       1727.58       1814.16       189.35 o                         
 -17  22  -3        359.31        566.19       121.67 o                         
 -14  22  -3       2714.11       2830.41       198.48 o                         
 -11  22  -3        169.49        247.02        83.69 o                         
  -8  22  -3       6707.32       6673.46       260.86 o                         
  -5  22  -3        323.68        400.18        83.78 o                         
  -2  22  -3       2339.57       2305.41       198.35 o                         
   1  22  -3        247.45        147.25       140.69 o                         
   4  22  -3       1025.07       1199.19       177.88 o                         
 -25  23  -3       1131.48       1169.99       177.57 o                         
 -22  23  -3        112.75          9.14       108.41 o                         
 -19  23  -3         30.74         22.85       105.40 o                         
 -16  23  -3       2679.92       3074.98       210.04 o                         
 -13  23  -3       1977.92       2152.77       161.75 o                         
 -10  23  -3       4220.20       4483.31       265.61 o                         
  -7  23  -3        125.30         45.24        80.89 o                         
  -4  23  -3        856.12        964.16       127.87 o                         
  -1  23  -3        200.44         65.96       144.88 o                         
   2  23  -3        707.70        638.99       228.96 o                         
 -24  24  -3         81.61        -11.56       104.68 o                         
 -21  24  -3       2299.61       2620.85       221.06 o                         
 -18  24  -3       1620.20       1621.58       176.49 o                         
 -15  24  -3       4145.51       4408.83       304.83 o                         
 -12  24  -3        206.31        276.77       124.56 o                         
  -9  24  -3        170.52         54.10        84.63 o                         
  -6  24  -3       1165.59       1165.15       154.75 o                         
  -3  24  -3        157.15         78.05       105.06 o                         
   0  24  -3        704.43        948.78       438.66 o                         
 -23  25  -3        377.50        465.08       145.93 o                         
 -20  25  -3       1963.76       2022.70       207.02 o                         
 -17  25  -3        404.92        518.91       141.97 o                         
 -14  25  -3       1110.22       1497.06       167.31 o                         
 -11  25  -3        133.46         97.24       103.77 o                         
  -8  25  -3        966.34       1225.69       159.59 o                         
  -5  25  -3        703.54        751.24       142.95 o                         
  -2  25  -3       1078.92       1203.83       223.69 o                         
 -22  26  -3         79.30         91.37       122.06 o                         
 -19  26  -3        891.52        826.00       152.73 o                         
 -16  26  -3       4049.76       4336.87       264.57 o                         
 -13  26  -3        521.84        446.34       127.22 o                         
 -10  26  -3        170.06        149.28       115.71 o                         
  -7  26  -3        352.77        317.01       123.34 o                         
  -4  26  -3       2427.73       2691.87       436.52 o                         
 -21  27  -3        714.44        483.13       140.71 o                         
 -18  27  -3        568.42        684.46       142.21 o                         
 -15  27  -3        138.10        151.18       116.16 o                         
 -12  27  -3        342.05        361.24       129.01 o                         
  -9  27  -3       1339.79       1384.72       220.91 o                         
  -6  27  -3       1220.56       1429.90       233.81 o                         
 -17  28  -3        144.97        271.04       123.54 o                         
 -14  28  -3        115.84          7.51       136.08 o                         
 -11  28  -3       1106.40       1276.41       225.31 o                         
  -1   1  -2     134168.30     138508.11      2204.95 o                         
  -3   2  -2       7075.08       5904.78       132.15 o                         
   0   2  -2      88038.64      83039.73      1463.68 o                         
  -5   3  -2      43831.61      44847.41       834.44 o                         
  -2   3  -2      12507.77      13514.82       258.24 o                         
   1   3  -2      19452.67      21912.00       418.31 o                         
  -7   4  -2      10523.22       9911.93       212.67 o                         
  -4   4  -2      11727.60      11667.90       235.19 o                         
  -1   4  -2      69452.18      69056.27      1282.19 o                         
   2   4  -2        425.15        230.90        29.06 o                         
  -9   5  -2      38447.74      37798.36       758.05 o                         
  -6   5  -2      37584.78      38645.86       695.64 o                         
  -3   5  -2        320.71        407.84        27.93 o                         
   0   5  -2      15174.53      16173.58       341.77 o                         
   3   5  -2      66337.77      66003.77      1249.58 o                         
 -11   6  -2      62453.38      63939.08      1213.69 o                         
  -8   6  -2       5424.27       5656.42       122.97 o                         
  -5   6  -2      20872.07      21205.49       411.93 o                         
  -2   6  -2      32928.01      34975.20       653.85 o                         
   1   6  -2       8306.53       8041.29       165.16 o                         
   4   6  -2       6394.83       6295.38       166.83 o                         
 -13   7  -2       3165.40       3265.53       110.39 o                         
 -10   7  -2      29915.44      32644.13       592.34 o                         
  -7   7  -2      40366.60      41318.14       813.98 o                         
  -4   7  -2       4399.39       4513.02       102.26 o                         
  -1   7  -2      26825.02      27179.43       516.74 o                         
   2   7  -2      29482.65      31125.18       585.85 o                         
   5   7  -2      20090.11      20130.44       382.46 o                         
 -15   8  -2       1729.51       1916.88        94.36 o                         
 -12   8  -2      27523.16      26160.10       488.11 o                         
  -9   8  -2      40604.80      41888.09       795.52 o                         
  -6   8  -2       9415.44       9310.93       241.23 o                         
  -3   8  -2      12186.90      12931.23       257.43 o                         
   0   8  -2       4027.79       3580.29       127.49 o                         
   3   8  -2        136.42        367.38        43.26 o                         
   6   8  -2      12687.30      11723.95       269.19 o                         
 -17   9  -2       8157.22       7920.72       245.30 o                         
 -14   9  -2      21745.34      22156.78       454.80 o                         
 -11   9  -2      28739.67      28711.99       573.62 o                         
  -8   9  -2      31085.55      32080.87       640.14 o                         
  -5   9  -2      35178.59      35601.92       633.86 o                         
  -2   9  -2      35827.17      35919.88       707.41 o                         
   1   9  -2      82677.13      84788.30      1496.08 o                         
   4   9  -2       7120.88       6768.12       175.37 o                         
   7   9  -2      33304.45      33229.00       688.66 o                         
 -19  10  -2       1121.11       1355.27       110.87 o                         
 -16  10  -2       2803.07       2775.14       160.05 o                         
 -13  10  -2      12291.37      11418.07       266.44 o                         
 -10  10  -2       8785.70       8861.33       219.84 o                         
  -7  10  -2      34695.68      38780.46       720.25 o                         
  -4  10  -2       9008.78       7980.40       192.29 o                         
  -1  10  -2      27800.95      28861.76       561.22 o                         
   2  10  -2       7227.71       6545.09       164.24 o                         
   5  10  -2       8274.33       8139.81       204.62 o                         
   8  10  -2       5696.52       5746.58       229.39 o                         
 -21  11  -2       2756.94       3292.03       207.19 o                         
 -18  11  -2       4938.61       4709.37       208.64 o                         
 -15  11  -2      22156.78      20557.64       532.53 o                         
 -12  11  -2      16367.44      15239.02       359.38 o                         
  -9  11  -2       1837.76       1760.73        79.01 o                         
  -6  11  -2      21460.50      22075.15       424.44 o                         
  -3  11  -2       4133.11       4558.51       130.40 o                         
   0  11  -2       1089.78       1005.68        93.72 o                         
   3  11  -2       6102.41       6002.77       181.34 o                         
   6  11  -2      22222.95      22587.02       538.67 o                         
   9  11  -2       1600.90       1757.56       137.21 o                         
 -23  12  -2        763.72        646.19       138.19 o                         
 -20  12  -2       3327.30       3463.61       185.01 o                         
 -17  12  -2      16794.59      16911.88       481.77 o                         
 -14  12  -2      12718.74      12628.02       361.66 o                         
 -11  12  -2       7902.44       8309.23       211.01 o                         
  -8  12  -2      13757.91      13014.67       298.64 o                         
  -5  12  -2       1348.04       1347.12        72.99 o                         
  -2  12  -2     107857.64     105781.61      1972.46 o                         
   1  12  -2      15632.93      15760.25       380.05 o                         
   4  12  -2      17290.12      18199.41       432.14 o                         
   7  12  -2       1688.81       1726.50       131.83 o                         
  10  12  -2       4067.19       3777.48       197.31 o                         
 -25  13  -2        345.84        320.69       125.19 o                         
 -22  13  -2       3073.69       2814.70       204.06 o                         
 -19  13  -2       1240.16       1351.13       145.42 o                         
 -16  13  -2      16045.10      15741.80       450.61 o                         
 -13  13  -2       2874.46       3136.27       116.27 o                         
 -10  13  -2      22437.88      22589.42       474.15 o                         
  -7  13  -2       4232.55       4343.84       125.72 o                         
  -4  13  -2      11677.44      11398.46       248.85 o                         
  -1  13  -2      13068.96      12597.75       290.87 o                         
   2  13  -2      18894.26      18906.54       463.43 o                         
   5  13  -2       3189.04       3266.85       187.78 o                         
   8  13  -2       3770.21       3434.33       185.32 o                         
  11  13  -2        224.80        133.19       110.44 o                         
 -27  14  -2        469.66        487.74       149.32 o                         
 -24  14  -2        501.08        402.69       121.77 o                         
 -21  14  -2       5557.96       5646.50       248.40 o                         
 -18  14  -2        965.41        855.82       105.65 o                         
 -15  14  -2       5829.00       6329.95       225.86 o                         
 -12  14  -2       3628.32       3615.67       125.56 o                         
  -9  14  -2      24593.97      25301.61       525.77 o                         
  -6  14  -2      15222.81      14107.96       319.20 o                         
  -3  14  -2      10771.77      10365.27       236.24 o                         
   0  14  -2       2282.66       2332.04       109.73 o                         
   3  14  -2        199.03        296.71        65.96 o                         
   6  14  -2        394.92        403.61        89.75 o                         
   9  14  -2       1029.78       1029.66       152.20 o                         
  12  14  -2       1045.30       1177.51       174.46 o                         
 -26  15  -2        840.16        955.33       207.02 o                         
 -23  15  -2       6661.32       6606.88       313.05 o                         
 -20  15  -2       1240.72       1239.40       143.93 o                         
 -17  15  -2      14117.12      13732.54       411.87 o                         
 -14  15  -2       5063.71       5752.83       186.30 o                         
 -11  15  -2       2848.68       3189.22       117.17 o                         
  -8  15  -2      12455.24      12371.25       279.36 o                         
  -5  15  -2       3635.97       3708.08       125.09 o                         
  -2  15  -2      15311.54      14583.18       340.60 o                         
   1  15  -2       4476.37       4020.10       160.84 o                         
   4  15  -2        405.94        289.48        85.56 o                         
   7  15  -2        551.81        418.57       120.44 o                         
  10  15  -2       2279.36       2137.18       206.54 o                         
  13  15  -2         87.68        116.38       145.06 o                         
 -28  16  -2        481.33        448.46       142.47 o                         
 -25  16  -2         64.35         82.81       106.57 o                         
 -22  16  -2       1352.13       1332.96       137.15 o                         
 -19  16  -2       5203.98       5343.70       227.83 o                         
 -16  16  -2       1156.96       1068.79        94.15 o                         
 -13  16  -2       5510.00       5489.82       164.33 o                         
 -10  16  -2       8018.29       8282.33       223.44 o                         
  -7  16  -2       9029.98       9382.06       234.29 o                         
  -4  16  -2      18638.70      17971.11       406.47 o                         
  -1  16  -2       1069.92        998.46        81.32 o                         
   2  16  -2       8918.79       9424.43       273.77 o                         
   5  16  -2       1535.81       1184.04       154.00 o                         
   8  16  -2       8701.12       8997.08       398.70 o                         
  11  16  -2        397.44        645.73       148.13 o                         
 -27  17  -2        123.25        -32.03       145.62 o                         
 -24  17  -2         36.45         68.42       130.53 o                         
 -21  17  -2        720.28        705.08       134.19 o                         
 -18  17  -2       2254.99       2564.02       195.73 o                         
 -15  17  -2       4796.20       4489.48       226.70 o                         
 -12  17  -2      13899.63      13800.32       358.36 o                         
  -9  17  -2       1303.31       1202.34        85.40 o                         
  -6  17  -2       4368.06       4210.21       148.76 o                         
  -3  17  -2       2831.33       2746.64       147.05 o                         
   0  17  -2       8960.61       8506.29       251.29 o                         
   3  17  -2        993.91       1150.41       147.84 o                         
   6  17  -2        377.96        310.53       122.54 o                         
   9  17  -2        926.10        930.23       161.19 o                         
 -26  18  -2       2613.06       3233.04       736.09 o                         
 -23  18  -2       1222.09       1062.11       159.73 o                         
 -20  18  -2       1844.36       1825.57       177.96 o                         
 -17  18  -2       1822.47       1507.75       162.09 o                         
 -14  18  -2       1099.41       1127.94       105.09 o                         
 -11  18  -2       7907.81       7845.18       237.77 o                         
  -8  18  -2        732.55        815.93        80.80 o                         
  -5  18  -2      11038.54      10716.11       269.42 o                         
  -2  18  -2       3728.52       3900.34       151.55 o                         
   1  18  -2       2158.01       2555.07       200.75 o                         
   4  18  -2        867.59        960.98       147.41 o                         
   7  18  -2       3422.27       4159.90       297.60 o                         
  10  18  -2       1182.38       1252.54       185.49 o                         
 -28  19  -2        197.18        213.98       248.22 o                         
 -25  19  -2       2284.10       2477.22       214.76 o                         
 -22  19  -2        515.77        402.18       123.49 o                         
 -19  19  -2       3584.21       3283.74       228.39 o                         
 -16  19  -2       4410.11       4022.55       232.67 o                         
 -13  19  -2       6024.83       6024.15       212.65 o                         
 -10  19  -2       7997.87       7647.62       238.01 o                         
  -7  19  -2        831.86       1017.07       105.90 o                         
  -4  19  -2        359.68        295.02        67.44 o                         
  -1  19  -2       2598.85       2886.04       151.68 o                         
   2  19  -2        171.46        146.93       107.76 o                         
   5  19  -2       1971.78       2239.18       204.09 o                         
   8  19  -2       1199.36       1351.65       194.17 o                         
 -27  20  -2        423.98        527.19       286.73 o                         
 -24  20  -2       1727.97       1752.29       216.32 o                         
 -21  20  -2       2074.20       2102.99       240.68 o                         
 -18  20  -2       3306.28       3308.82       220.39 o                         
 -15  20  -2        556.34        376.90       107.34 o                         
 -12  20  -2        836.17        712.93        88.84 o                         
  -9  20  -2        886.73        835.67        90.70 o                         
  -6  20  -2       9574.04       9620.00       281.55 o                         
  -3  20  -2        987.31       1196.64        97.90 o                         
   0  20  -2       4455.17       4462.29       230.64 o                         
   3  20  -2        544.59        505.91       134.35 o                         
   6  20  -2        101.85        134.55       160.83 o                         
 -26  21  -2         91.47        321.70       137.48 o                         
 -23  21  -2       2194.88       1953.77       198.93 o                         
 -20  21  -2       4046.02       4229.65       268.99 o                         
 -17  21  -2          0.81        -50.21        92.26 o                         
 -14  21  -2       1502.57       1368.25       127.19 o                         
 -11  21  -2       2666.10       2462.68       149.12 o                         
  -8  21  -2       2929.60       2989.09       154.61 o                         
  -5  21  -2        317.49        308.55        79.13 o                         
  -2  21  -2        253.12        355.20        97.86 o                         
   1  21  -2        650.01        511.02       131.77 o                         
   4  21  -2         92.14        252.49       124.58 o                         
 -25  22  -2         27.21       -100.39       100.39 o                         
 -22  22  -2       1107.49       1435.94       176.86 o                         
 -19  22  -2        824.33        768.03       139.32 o                         
 -16  22  -2       2190.87       2325.45       191.22 o                         
 -13  22  -2       1685.72       1948.08       152.64 o                         
 -10  22  -2       3655.67       3488.21       168.12 o                         
  -7  22  -2       3520.42       3409.43       167.91 o                         
  -4  22  -2        132.90         48.54        85.32 o                         
  -1  22  -2         23.41        -25.23       111.50 o                         
   2  22  -2        803.02        768.39       152.40 o                         
 -24  23  -2        304.15        290.27       128.29 o                         
 -21  23  -2        205.79        197.97       112.82 o                         
 -18  23  -2        781.67        761.41       135.01 o                         
 -15  23  -2       1914.20       1964.56       184.71 o                         
 -12  23  -2        271.09        317.85        93.82 o                         
  -9  23  -2        560.66        583.51        91.98 o                         
  -6  23  -2       2369.54       2140.54       170.38 o                         
  -3  23  -2        430.48        480.25       133.37 o                         
   0  23  -2        429.46        376.56       158.85 o                         
   3  23  -2        999.65       1084.86       179.94 o                         
 -23  24  -2        395.65        446.58       136.45 o                         
 -20  24  -2        142.21        164.81       111.18 o                         
 -17  24  -2       2989.96       2722.39       210.36 o                         
 -14  24  -2       1984.87       1927.91       180.49 o                         
 -11  24  -2        175.75        215.80       126.63 o                         
  -8  24  -2       2902.86       3344.91       244.61 o                         
  -5  24  -2        554.49        424.05       107.13 o                         
  -2  24  -2        477.31        581.99       187.55 o                         
   1  24  -2        264.02       -153.98       153.98 o                         
 -22  25  -2        166.91        303.61       129.56 o                         
 -19  25  -2        416.83        322.86       124.30 o                         
 -16  25  -2        951.03       1155.41       160.47 o                         
 -13  25  -2        528.42        415.18       105.36 o                         
 -10  25  -2          6.04          2.45       102.83 o                         
  -7  25  -2       1268.59       1418.37       165.42 o                         
  -4  25  -2       1082.02       1453.25       198.29 o                         
  -1  25  -2         19.29         68.95       162.07 o                         
 -21  26  -2        286.91        102.23       122.31 o                         
 -18  26  -2        893.04       1079.36       217.09 o                         
 -15  26  -2       2362.76       2376.18       212.60 o                         
 -12  26  -2        496.15        567.78       168.79 o                         
  -9  26  -2       1565.19       1849.79       241.86 o                         
  -6  26  -2       1381.06       1497.81       222.40 o                         
  -3  26  -2        500.44        640.45       208.54 o                         
 -20  27  -2        202.46         27.69       114.36 o                         
 -17  27  -2         48.76        213.27       119.87 o                         
 -14  27  -2        235.20        221.54       149.22 o                         
 -11  27  -2        483.60        172.20       181.88 o                         
  -8  27  -2        357.26        417.37       340.23 o                         
 -19  28  -2        477.65        510.90       184.02 o                         
 -16  28  -2        290.42        346.49       165.12 o                         
 -13  28  -2        568.81        850.73       205.42 o                         
 -10  28  -2         93.00        217.61       231.10 o                         
  -2   2  -1     187579.91     187798.45      3466.29 o                         
   1   2  -1      22637.10      27997.75       550.72 o                         
  -4   3  -1       6932.85       5325.68       119.83 o                         
  -1   3  -1       7293.47      10651.27       192.40 o                         
   2   3  -1     176471.22     176515.17      3348.04 o                         
  -6   4  -1      93302.16      96211.12      1689.44 o                         
  -3   4  -1      12169.73      11761.47       219.48 o                         
   0   4  -1      23473.11      22464.30       425.63 o                         
   3   4  -1       1421.51       1102.58        76.01 o                         
  -8   5  -1      44794.57      44836.08       762.29 o                         
  -5   5  -1       6784.87       7036.73       153.63 o                         
  -2   5  -1     106349.23     110896.63      2059.27 o                         
   1   5  -1      13682.29      11732.91       231.94 o                         
   4   5  -1      26956.82      24189.00       492.45 o                         
 -10   6  -1      25477.36      26731.11       494.53 o                         
  -7   6  -1      17637.02      18908.45       377.63 o                         
  -4   6  -1       2865.39       3150.88        90.12 o                         
  -1   6  -1     162340.27     165217.73      3084.69 o                         
   2   6  -1       8610.55       7990.43       182.90 o                         
   5   6  -1       1412.20       1347.82        71.87 o                         
 -12   7  -1       9577.46       9649.22       203.19 o                         
  -9   7  -1       6187.04       5887.75       139.48 o                         
  -6   7  -1      28615.86      30939.78       596.25 o                         
  -3   7  -1      22115.70      21716.31       438.08 o                         
   0   7  -1      75338.75      73797.64      1250.29 o                         
   3   7  -1      22285.75      21433.59       423.53 o                         
   6   7  -1      17614.07      18697.13       363.72 o                         
 -14   8  -1        484.42        511.53        48.32 o                         
 -11   8  -1      17092.77      18125.64       360.94 o                         
  -8   8  -1      28989.26      30664.47       655.47 o                         
  -5   8  -1      11423.54      11409.74       218.32 o                         
  -2   8  -1      47154.72      51259.02      1000.33 o                         
   1   8  -1      31186.01      31269.78       560.00 o                         
   4   8  -1      25592.23      27095.60       522.20 o                         
   7   8  -1       4250.62       4277.62       135.98 o                         
 -16   9  -1      13819.84      14282.49       357.01 o                         
 -13   9  -1      12000.87      12031.97       278.30 o                         
 -10   9  -1       9258.00       9095.70       207.69 o                         
  -7   9  -1      39437.80      43549.37       864.39 o                         
  -4   9  -1     190121.14     193075.98      3559.55 o                         
  -1   9  -1      42331.91      43129.94       774.90 o                         
   2   9  -1      49366.24      53101.23       995.52 o                         
   5   9  -1       7807.19       8414.85       206.10 o                         
   8   9  -1      11267.13      11335.78       301.34 o                         
 -18  10  -1       5640.10       5781.93       234.28 o                         
 -15  10  -1        960.87        965.38        96.80 o                         
 -12  10  -1      56530.47      53674.20      1030.37 o                         
  -9  10  -1       2220.23       1738.80        76.80 o                         
  -6  10  -1       4815.56       5903.96       161.95 o                         
  -3  10  -1       3331.10       3077.01       105.26 o                         
   0  10  -1      22074.88      23501.08       451.00 o                         
   3  10  -1      15372.67      15904.44       344.52 o                         
   6  10  -1      13009.13      13008.94       286.42 o                         
   9  10  -1       6061.04       6034.16       230.89 o                         
 -20  11  -1       3336.79       3261.44       182.21 o                         
 -17  11  -1       5434.00       5635.35       220.88 o                         
 -14  11  -1      21031.69      20867.54       464.32 o                         
 -11  11  -1      13061.18      13049.35       310.19 o                         
  -8  11  -1      11447.16      12378.44       282.53 o                         
  -5  11  -1       7172.15       8012.77       185.24 o                         
  -2  11  -1      18831.74      18767.71       401.02 o                         
   1  11  -1       4520.61       4564.59       167.30 o                         
   4  11  -1      14072.87      14711.64       331.94 o                         
   7  11  -1       7822.87       7726.22       416.33 o                         
  10  11  -1        457.88        583.56       114.36 o                         
 -22  12  -1        199.72        256.97       105.65 o                         
 -19  12  -1      13237.45      13265.77       460.19 o                         
 -16  12  -1       8294.59       8876.17       284.45 o                         
 -13  12  -1       2283.67       2038.18       112.77 o                         
 -10  12  -1       3809.80       4090.26       124.64 o                         
  -7  12  -1        909.09        868.97        68.26 o                         
  -4  12  -1      91182.96      94628.47      1756.99 o                         
  -1  12  -1       4963.53       4913.52       120.05 o                         
   2  12  -1       3741.52       3888.68       139.63 o                         
   5  12  -1       2392.60       2156.36       121.35 o                         
   8  12  -1       2273.17       2519.43       152.91 o                         
  11  12  -1       1116.41       1274.97       159.43 o                         
 -24  13  -1        520.91        573.07       132.69 o                         
 -21  13  -1       5097.64       5648.87       230.47 o                         
 -18  13  -1       6069.86       5842.38       227.19 o                         
 -15  13  -1       3948.91       3929.13       169.10 o                         
 -12  13  -1       5397.39       5555.79       153.71 o                         
  -9  13  -1       2853.60       2924.27       101.99 o                         
  -6  13  -1       6078.58       5670.67       156.66 o                         
  -3  13  -1      32041.20      31182.33       621.75 o                         
   0  13  -1      16384.89      16405.34       353.69 o                         
   3  13  -1       6895.66       6407.07       208.96 o                         
   6  13  -1       9190.99       8433.96       288.79 o                         
   9  13  -1        140.22        248.43       111.20 o                         
  12  13  -1        861.96        829.73       155.27 o                         
 -26  14  -1        121.69         -0.53       105.65 o                         
 -23  14  -1       3224.00       3325.72       224.31 o                         
 -20  14  -1       4926.85       5255.95       295.88 o                         
 -17  14  -1       4929.72       5094.76       269.32 o                         
 -14  14  -1       4920.72       4957.07       154.34 o                         
 -11  14  -1      10722.30      11228.25       263.59 o                         
  -8  14  -1       7760.25       8355.68       225.71 o                         
  -5  14  -1       2932.96       3163.13       118.97 o                         
  -2  14  -1      24213.28      22626.82       474.64 o                         
   1  14  -1       3515.15       3506.78       143.86 o                         
   4  14  -1        700.19        758.03        96.76 o                         
   7  14  -1       1844.66       1739.91       171.98 o                         
  10  14  -1       2867.66       3018.88       226.07 o                         
  13  14  -1        327.57        533.43       140.84 o                         
 -28  15  -1        311.63        342.48       130.54 o                         
 -25  15  -1        952.57        978.79       147.26 o                         
 -22  15  -1       3193.70       3592.36       194.67 o                         
 -19  15  -1       3948.26       3951.84       190.25 o                         
 -16  15  -1       9226.50       9973.44       280.43 o                         
 -13  15  -1        866.95        932.17        72.99 o                         
 -10  15  -1      10588.63      10390.89       257.90 o                         
  -7  15  -1       4182.69       4114.15       163.22 o                         
  -4  15  -1      16249.81      16252.11       360.01 o                         
  -1  15  -1      14012.99      14537.42       338.12 o                         
   2  15  -1       4624.57       4582.07       174.36 o                         
   5  15  -1       1127.76       1154.48       155.10 o                         
   8  15  -1       5122.92       4751.94       275.03 o                         
  11  15  -1        403.56        296.63       133.09 o                         
 -27  16  -1         72.60         58.38       142.57 o                         
 -24  16  -1        410.66        351.13       116.18 o                         
 -21  16  -1       7017.77       7446.36       289.32 o                         
 -18  16  -1       3093.97       3057.25       167.74 o                         
 -15  16  -1       3124.94       3283.60       143.13 o                         
 -12  16  -1        824.53        770.71        80.91 o                         
  -9  16  -1      10379.75      10091.21       273.90 o                         
  -6  16  -1       5780.68       5604.49       165.73 o                         
  -3  16  -1       5305.83       5248.65       167.34 o                         
   0  16  -1        609.32        637.48        80.27 o                         
   3  16  -1       6172.40       5758.80       278.29 o                         
   6  16  -1       1699.06       2008.06       189.67 o                         
   9  16  -1       3679.62       4089.76       444.48 o                         
  12  16  -1        615.95        471.63       138.67 o                         
 -26  17  -1         90.70       -134.64       134.64 o                         
 -23  17  -1       2320.57       2442.39       210.83 o                         
 -20  17  -1       1800.95       1604.42       165.43 o                         
 -17  17  -1       3936.33       4272.33       194.41 o                         
 -14  17  -1        520.65        469.12        77.07 o                         
 -11  17  -1      23105.01      22960.20       546.37 o                         
  -8  17  -1      11643.98      11500.62       273.20 o                         
  -5  17  -1      14902.02      15191.85       348.71 o                         
  -2  17  -1        294.69        238.39        59.59 o                         
   1  17  -1       3878.35       3580.14       321.83 o                         
   4  17  -1        566.58        456.92       118.84 o                         
   7  17  -1        859.06        807.15       151.23 o                         
  10  17  -1        989.97        885.03       162.20 o                         
 -28  18  -1         87.13        182.03       158.85 o                         
 -25  18  -1        227.36        347.81       165.12 o                         
 -22  18  -1        276.37        373.84       123.55 o                         
 -19  18  -1       6376.67       6438.21       316.13 o                         
 -16  18  -1       7106.77       6500.63       244.98 o                         
 -13  18  -1       3585.71       3585.10       162.50 o                         
 -10  18  -1       2932.73       3141.40       126.55 o                         
  -7  18  -1       7459.97       7092.31       201.38 o                         
  -4  18  -1       1837.13       1776.84       123.57 o                         
  -1  18  -1       6755.25       6782.51       228.15 o                         
   2  18  -1       2179.51       2170.16       187.88 o                         
   5  18  -1        747.27        739.60       144.19 o                         
   8  18  -1       1063.62        781.09       159.01 o                         
 -27  19  -1        347.65        324.32       165.49 o                         
 -24  19  -1       1340.88       1270.88       174.23 o                         
 -21  19  -1       4121.44       4016.66       249.82 o                         
 -18  19  -1       8212.17       8668.51       367.80 o                         
 -15  19  -1       7951.21       7780.78       279.57 o                         
 -12  19  -1       3282.27       3362.04       151.41 o                         
  -9  19  -1       1925.76       2391.52       117.07 o                         
  -6  19  -1       1266.61       1428.44       108.66 o                         
  -3  19  -1       2692.67       2664.87       128.01 o                         
   0  19  -1       3128.58       2854.79       182.52 o                         
   3  19  -1        842.85        711.94       185.96 o                         
   6  19  -1       1571.93       1297.14       180.10 o                         
   9  19  -1         29.69        198.40       171.12 o                         
 -26  20  -1       3145.88       3779.70       718.97 o                         
 -23  20  -1        391.35        526.00       136.18 o                         
 -20  20  -1         27.88         36.54       102.23 o                         
 -17  20  -1       1836.74       1768.23       203.94 o                         
 -14  20  -1        662.29        655.61        90.14 o                         
 -11  20  -1       3163.98       3029.18       247.28 o                         
  -8  20  -1       9067.29       9389.52       246.77 o                         
  -5  20  -1        969.49        909.61        87.57 o                         
  -2  20  -1       3059.09       3100.94       184.27 o                         
   1  20  -1       1132.95       1100.42       157.34 o                         
   4  20  -1         82.66         67.90       116.94 o                         
   7  20  -1       1460.09       1289.01       201.94 o                         
 -25  21  -1       1481.35       1244.20       242.37 o                         
 -22  21  -1        685.48        685.46       141.39 o                         
 -19  21  -1       1274.01       1521.75       168.48 o                         
 -16  21  -1       2258.87       2070.24       217.63 o                         
 -13  21  -1        201.98        167.43        76.12 o                         
 -10  21  -1       1322.87       1309.46       110.00 o                         
  -7  21  -1       6474.15       6654.20       230.93 o                         
  -4  21  -1        247.18        314.36        81.60 o                         
  -1  21  -1        828.72        921.78       145.65 o                         
   2  21  -1        622.25        313.40       129.55 o                         
   5  21  -1        984.40        931.74       163.96 o                         
 -27  22  -1        393.35        800.28       282.45 o                         
 -24  22  -1        577.30        630.71       151.45 o                         
 -21  22  -1        731.89        782.45       235.87 o                         
 -18  22  -1       2270.08       1984.37       186.19 o                         
 -15  22  -1       6059.94       7338.30       371.49 o                         
 -12  22  -1       1923.25       1696.17       125.44 o                         
  -9  22  -1       3638.83       3609.18       169.63 o                         
  -6  22  -1       2150.47       2074.29       155.43 o                         
  -3  22  -1          0.12         65.02        87.24 o                         
   0  22  -1        174.76        193.27       118.58 o                         
   3  22  -1       1059.65        944.05       200.14 o                         
 -26  23  -1        300.51        342.92       215.74 o                         
 -23  23  -1        269.64        246.75       122.18 o                         
 -20  23  -1       2015.31       2010.40       247.91 o                         
 -17  23  -1       1354.70       1307.10       205.35 o                         
 -14  23  -1       2281.83       2126.90       161.51 o                         
 -11  23  -1        445.55        436.80        87.98 o                         
  -8  23  -1       4082.78       4241.28       214.98 o                         
  -5  23  -1        159.59         78.76       109.46 o                         
  -2  23  -1        240.14        198.20       124.60 o                         
   1  23  -1         57.95        -25.62       120.23 o                         
 -25  24  -1        885.76        841.32       166.71 o                         
 -22  24  -1        147.99        202.72       118.38 o                         
 -19  24  -1        885.19        958.16       153.01 o                         
 -16  24  -1       4773.64       5514.63       288.56 o                         
 -13  24  -1        780.56        702.03       111.59 o                         
 -10  24  -1       5535.81       5920.30       319.35 o                         
  -7  24  -1       1066.20        825.44       145.25 o                         
  -4  24  -1       2634.83       2882.12       228.61 o                         
  -1  24  -1       1636.45       1463.88       240.56 o                         
 -24  25  -1       1362.45       1666.29       205.42 o                         
 -21  25  -1        152.44        108.26       113.50 o                         
 -18  25  -1        704.11       1029.47       167.90 o                         
 -15  25  -1       4146.96       3941.39       251.08 o                         
 -12  25  -1       1545.85       1401.04       171.40 o                         
  -9  25  -1        352.70        176.02       120.71 o                         
  -6  25  -1       1372.80       1344.93       175.08 o                         
  -3  25  -1       1226.39       1156.36       220.35 o                         
 -23  26  -1        880.48        798.01       160.12 o                         
 -20  26  -1        123.79         45.49       108.33 o                         
 -17  26  -1       2576.71       3040.38       227.01 o                         
 -14  26  -1        166.32        192.46       116.50 o                         
 -11  26  -1       2354.62       2522.24       498.57 o                         
  -8  26  -1        248.09        345.91       165.49 o                         
  -5  26  -1        321.79        295.26       222.93 o                         
 -22  27  -1        344.26         78.17       164.90 o                         
 -19  27  -1         56.78         33.42       114.73 o                         
 -16  27  -1         19.26         87.69       146.80 o                         
 -13  27  -1        210.40        318.17       157.01 o                         
 -10  27  -1        112.67        261.38       160.04 o                         
  -7  27  -1        980.46        879.53       312.41 o                         
 -18  28  -1         87.29         67.62       250.36 o                         
 -15  28  -1         68.19        154.07       226.82 o                         
 -12  28  -1       1194.43       1196.22       217.63 o                         
  -9  28  -1       1108.88       1330.45       226.90 o                         
   2   2   0       8578.21      11753.11       239.40 o                         
  -3   3   0      65658.70      63534.32      1255.40 o                         
   0   3   0      61329.83      59723.91      1146.81 o                         
   3   3   0     132338.36     140734.22      2539.74 o                         
  -5   4   0     115053.38     127452.56      2360.14 o                         
  -2   4   0       7192.14      10265.65       218.01 o                         
   1   4   0     391899.34     377404.56      7006.21 o                         
   4   4   0     107143.57     106734.15      1957.36 o                         
  -7   5   0       2950.43       3305.74        92.89 o                         
  -4   5   0     396523.44     381854.12      7035.21 o                         
  -1   5   0     113696.41     126966.45      2366.14 o                         
   2   5   0      32875.94      30803.89       618.86 o                         
   5   5   0      23469.46      25275.64       444.81 o                         
  -9   6   0      17022.98      17740.00       337.62 o                         
  -6   6   0      39232.34      38691.36       775.75 o                         
  -3   6   0     124617.70     133116.91      2549.63 o                         
   0   6   0      35148.84      35797.37       652.36 o                         
   3   6   0      34402.71      34183.18       707.61 o                         
   6   6   0      10592.79      10871.63       221.92 o                         
 -11   7   0      14406.22      14774.40       314.62 o                         
  -8   7   0      31533.88      35368.07       760.41 o                         
  -5   7   0      36224.31      33900.74       623.87 o                         
  -2   7   0       3980.70       4211.02       101.12 o                         
   1   7   0      13593.61      14554.47       646.17 o                         
   4   7   0       8327.12       8915.57       202.34 o                         
   7   7   0      22765.27      22299.88       415.67 o                         
 -13   8   0      20340.41      20981.51       437.64 o                         
 -10   8   0      10492.39      10632.88       236.99 o                         
  -7   8   0      16722.95      16871.59       498.14 o                         
  -4   8   0     101997.11     102745.48      2158.22 o                         
  -1   8   0      32577.01      36304.45       640.47 o                         
   2   8   0       2884.15       3328.79        93.05 o                         
   5   8   0      11251.21      11047.46       248.06 o                         
   8   8   0       1441.39       1317.22       101.52 o                         
 -15   9   0      27744.34      28854.60       730.55 o                         
 -12   9   0      11678.28      10779.44       224.10 o                         
  -9   9   0       5306.93       6250.53       177.99 o                         
  -6   9   0      40347.83      39577.74       714.94 o                         
  -3   9   0      15109.98      15492.99       339.34 o                         
   0   9   0       5961.43       7132.31       149.66 o                         
   3   9   0        351.29        492.03        46.04 o                         
   6   9   0      13791.36      14203.95       310.58 o                         
   9   9   0       3316.60       3507.04       179.52 o                         
 -17  10   0       2296.18       2211.77       147.63 o                         
 -14  10   0      22355.67      22483.29       502.16 o                         
 -11  10   0      39383.70      38270.76       790.90 o                         
  -8  10   0       2001.69       2192.04        86.02 o                         
  -5  10   0      20653.18      22838.00       532.75 o                         
  -2  10   0      11254.37      11409.15       243.95 o                         
   1  10   0       3894.45       4154.11       121.33 o                         
   4  10   0       3781.19       4147.90       133.95 o                         
   7  10   0      10943.51      11028.86       313.84 o                         
  10  10   0       6986.06       7293.02       276.30 o                         
 -19  11   0      21920.37      22146.58       582.17 o                         
 -16  11   0       1935.46       2055.60       138.95 o                         
 -13  11   0       4032.82       4096.29       140.30 o                         
 -10  11   0       3999.87       4339.88       126.52 o                         
  -7  11   0       8375.76       8721.01       203.49 o                         
  -4  11   0      15082.96      15692.89       323.46 o                         
  -1  11   0      36593.06      35532.35       662.05 o                         
   2  11   0      25528.42      25559.63       525.62 o                         
   5  11   0      14125.80      14067.08       317.21 o                         
   8  11   0       3398.03       3288.29       172.13 o                         
  11  11   0        705.75        721.47       126.34 o                         
 -21  12   0       3002.18       3303.33       183.10 o                         
 -18  12   0        353.15        355.23        91.16 o                         
 -15  12   0      12935.87      13007.47       342.86 o                         
 -12  12   0       5577.18       5707.74       173.63 o                         
  -9  12   0        227.50        326.83        42.96 o                         
  -6  12   0      10570.02      10972.57       274.43 o                         
  -3  12   0       9240.51       8639.99       224.19 o                         
   0  12   0       6019.16       5804.06       155.32 o                         
   3  12   0       3511.78       3441.37       184.08 o                         
   6  12   0       2386.01       2688.03       151.73 o                         
   9  12   0       1323.37       1334.28       276.16 o                         
  12  12   0       1944.16       1816.33       463.59 o                         
 -23  13   0       1442.58       1688.89       172.39 o                         
 -20  13   0         80.15         37.21        77.45 o                         
 -17  13   0       3520.64       3609.85       173.89 o                         
 -14  13   0       1671.88       1564.75       101.59 o                         
 -11  13   0      26024.26      26306.58       530.63 o                         
  -8  13   0      10956.42      10964.82       250.56 o                         
  -5  13   0      21463.32      21957.57       446.34 o                         
  -2  13   0       3305.59       3158.32       127.29 o                         
   1  13   0      14114.34      14089.27       352.15 o                         
   4  13   0      17504.96      18136.92       446.23 o                         
   7  13   0       1912.83       1617.40       163.48 o                         
  10  13   0       1450.88       1592.54       175.92 o                         
  13  13   0        171.61        221.93       128.69 o                         
 -25  14   0        744.54       1051.81       204.54 o                         
 -22  14   0       2536.63       2525.73       168.79 o                         
 -19  14   0       1768.44       1786.66       138.43 o                         
 -16  14   0      12070.78      12533.50       372.24 o                         
 -13  14   0      14209.32      14122.79       319.70 o                         
 -10  14   0       4395.30       4923.89       140.43 o                         
  -7  14   0      21938.69      21301.75       503.16 o                         
  -4  14   0      21154.53      21254.82       456.53 o                         
  -1  14   0       1085.54       1159.47        82.47 o                         
   2  14   0       1360.98       1492.64       101.77 o                         
   5  14   0       1358.69        866.55       138.68 o                         
   8  14   0       4827.57       4866.58       264.81 o                         
  11  14   0       3377.86       2941.96       252.62 o                         
  14  14   0        633.38        626.13       147.40 o                         
 -27  15   0         18.49        105.03       118.92 o                         
 -24  15   0       1088.62       1146.22       152.29 o                         
 -21  15   0      11215.29      10959.47       354.34 o                         
 -18  15   0        573.53        629.58        96.30 o                         
 -15  15   0       3051.30       3073.84       123.63 o                         
 -12  15   0       3747.50       3798.65       129.44 o                         
  -9  15   0      13169.18      13527.66       349.12 o                         
  -6  15   0      28224.66      28777.68       589.59 o                         
  -3  15   0      14667.67      14615.45       319.96 o                         
   0  15   0       2689.98       2431.07       131.46 o                         
   3  15   0       1951.76       1716.46       163.66 o                         
   6  15   0       1629.29       1605.98       232.74 o                         
   9  15   0       1160.74       1186.95       164.56 o                         
  12  15   0        152.01        121.05       125.96 o                         
 -26  16   0       2006.67       1507.94       230.77 o                         
 -23  16   0       2580.94       2730.73       213.88 o                         
 -20  16   0         43.55        191.43       104.70 o                         
 -17  16   0       1577.26       1631.01       136.51 o                         
 -14  16   0       1424.48       1611.93       150.05 o                         
 -11  16   0      14001.52      14072.00       359.18 o                         
  -8  16   0       1335.40       1272.74        97.32 o                         
  -5  16   0       2310.50       2209.71       105.01 o                         
  -2  16   0      12196.88      12181.18       293.97 o                         
   1  16   0       6734.05       6229.29       239.50 o                         
   4  16   0         67.74        162.42       100.24 o                         
   7  16   0       1726.94       2192.65       207.01 o                         
  10  16   0       1925.67       2178.60       215.91 o                         
 -28  17   0        518.60        484.26       213.98 o                         
 -25  17   0        411.82        423.92       162.07 o                         
 -22  17   0        183.55        194.83       111.09 o                         
 -19  17   0       2575.61       2882.43       205.40 o                         
 -16  17   0       6226.50       6062.94       239.72 o                         
 -13  17   0      18446.91      18913.09       456.51 o                         
 -10  17   0      13143.06      13356.38       328.70 o                         
  -7  17   0       2234.69       2045.01       108.57 o                         
  -4  17   0       3300.13       3643.22       178.95 o                         
  -1  17   0       2037.65       1908.73       110.57 o                         
   2  17   0       2090.94       2036.54       187.38 o                         
   5  17   0       1538.11       1470.48       175.19 o                         
   8  17   0       3835.24       3611.58       257.69 o                         
  11  17   0        261.07         95.63       125.90 o                         
 -27  18   0         60.95        -23.54       136.18 o                         
 -24  18   0       1606.37       1667.61       203.42 o                         
 -21  18   0       2765.23       2881.29       223.19 o                         
 -18  18   0       2733.47       2552.54       165.72 o                         
 -15  18   0       1614.76       1727.08       123.49 o                         
 -12  18   0       2084.07       2143.97       130.59 o                         
  -9  18   0       3329.54       3556.17       138.90 o                         
  -6  18   0        232.26        236.76        59.77 o                         
  -3  18   0        680.36        741.07        76.57 o                         
   0  18   0       1939.13       1965.25       152.22 o                         
   3  18   0        683.09        565.32       126.41 o                         
   6  18   0       4292.53       4640.63       277.45 o                         
   9  18   0        213.64        365.62       138.81 o                         
 -26  19   0        507.55        375.99       169.14 o                         
 -23  19   0       1896.11       1820.06       254.49 o                         
 -20  19   0       6221.54       5680.44       289.55 o                         
 -17  19   0       2420.50       2658.40       164.36 o                         
 -14  19   0       1320.94       1040.28       100.46 o                         
 -11  19   0       3228.86       3656.86       159.47 o                         
  -8  19   0      20274.18      20415.84       462.12 o                         
  -5  19   0       1475.13       1421.67       101.82 o                         
  -2  19   0       2595.76       2920.22       151.17 o                         
   1  19   0       2830.03       2603.04       199.73 o                         
   4  19   0        196.00         77.11       118.25 o                         
   7  19   0         13.06         67.52       113.67 o                         
 -25  20   0       1333.33       1289.72       180.63 o                         
 -22  20   0       1502.03       1432.58       171.81 o                         
 -19  20   0       2508.35       2362.77       196.73 o                         
 -16  20   0         71.50        -42.58        72.46 o                         
 -13  20   0       1871.91       1928.69       128.14 o                         
 -10  20   0       7257.16       7493.49       216.88 o                         
  -7  20   0          3.77        164.92        64.75 o                         
  -4  20   0         89.87         47.25        69.30 o                         
  -1  20   0       5997.59       5480.72       239.84 o                         
   2  20   0        104.47         43.97       110.97 o                         
   5  20   0       1287.43       1322.61       181.42 o                         
 -27  21   0       1355.15       1407.95       234.51 o                         
 -24  21   0        551.96        565.41       141.17 o                         
 -21  21   0       6462.06       6408.26       323.81 o                         
 -18  21   0        694.26        907.07       136.33 o                         
 -15  21   0       1518.88       1638.11       126.15 o                         
 -12  21   0       1497.97       1403.12       121.60 o                         
  -9  21   0       2862.61       2959.82       137.09 o                         
  -6  21   0      10706.56      10071.67       306.58 o                         
  -3  21   0       2738.38       2740.62       220.65 o                         
   0  21   0       6915.32       6694.75       329.94 o                         
   3  21   0        455.58        348.30       132.61 o                         
   6  21   0         77.11         30.25       124.92 o                         
 -26  22   0       2133.77       2275.65       226.89 o                         
 -23  22   0        188.61        227.77       118.68 o                         
 -20  22   0        125.57        119.24       104.34 o                         
 -17  22   0       1742.74       1536.30       169.78 o                         
 -14  22   0       4680.73       5036.83       201.48 o                         
 -11  22   0        584.15        676.69        91.61 o                         
  -8  22   0       2746.80       2629.73       207.55 o                         
  -5  22   0        149.62        -18.12        86.07 o                         
  -2  22   0       1569.56       1167.62       160.57 o                         
   1  22   0       1246.21       1460.18       183.17 o                         
   4  22   0        599.42        286.04       137.26 o                         
 -25  23   0        536.25        572.69       146.36 o                         
 -22  23   0       1305.32       1081.69       164.71 o                         
 -19  23   0        186.41        193.20       117.47 o                         
 -16  23   0       1681.71       1735.83       176.33 o                         
 -13  23   0       1247.83       1386.72       121.66 o                         
 -10  23   0       1004.08        850.48       120.86 o                         
  -7  23   0       2605.16       2546.95       213.96 o                         
  -4  23   0       1843.74       1995.42       164.87 o                         
  -1  23   0        168.72        -69.47       108.78 o                         
   2  23   0        197.52        351.48       139.90 o                         
 -24  24   0          4.93        148.67       123.92 o                         
 -21  24   0        535.46        380.46       123.09 o                         
 -18  24   0       4330.08       4458.92       267.21 o                         
 -15  24   0       1423.48       1640.34       173.48 o                         
 -12  24   0       1997.75       1939.12       162.24 o                         
  -9  24   0        922.94       1088.66       156.12 o                         
  -6  24   0       1634.06       1681.14       275.20 o                         
  -3  24   0        716.95        617.12       143.03 o                         
   0  24   0          0.19        -51.77       114.46 o                         
 -23  25   0        133.82        452.33       140.29 o                         
 -20  25   0       1249.19       1293.58       173.25 o                         
 -17  25   0       4234.91       4438.97       261.50 o                         
 -14  25   0       3142.95       3233.13       234.31 o                         
 -11  25   0        663.31        812.95       152.67 o                         
  -8  25   0        437.60        389.17       132.81 o                         
  -5  25   0       1469.18       1445.22       181.31 o                         
  -2  25   0        446.56        648.92       196.07 o                         
 -22  26   0        407.02        383.42       163.00 o                         
 -19  26   0         11.97         -9.30       195.51 o                         
 -16  26   0       1822.37       2500.88       763.91 o                         
 -13  26   0        143.65        185.17       303.85 o                         
 -10  26   0       2135.13       2608.10       222.86 o                         
  -7  26   0        469.43        439.07       140.42 o                         
  -4  26   0       2111.11       2433.50       298.06 o                         
 -21  27   0         84.11        172.02       125.35 o                         
 -18  27   0        153.91         66.49       145.62 o                         
 -15  27   0        208.26        184.02       213.98 o                         
 -12  27   0          2.36        171.68       157.01 o                         
  -9  27   0         59.75        161.66       127.01 o                         
  -6  27   0       1092.33        806.28       211.57 o                         
 -17  28   0        249.75        226.82       248.22 o                         
 -14  28   0        564.63        763.81       202.68 o                         
 -11  28   0        595.76        445.42       169.99 o                         
  -3   2   1       5719.88       8609.63       209.72 o                         
   0   2   1     192978.84     188633.73      6917.30 o                         
  -5   3   1     104542.86     110115.71      2903.22 o                         
  -2   3   1      20408.07      25137.50       619.37 o                         
   1   3   1      10584.28      10210.70       215.86 o                         
  -7   4   1      22913.38      22937.56       435.83 o                         
  -4   4   1      22614.12      21671.85       464.60 o                         
  -1   4   1       7865.07       6066.94       132.81 o                         
   2   4   1       4281.95       4553.47       146.19 o                         
  -9   5   1     188468.80     189224.36      3550.39 o                         
  -6   5   1     163935.72     166452.83      3376.17 o                         
  -3   5   1     185491.55     186602.16      3688.72 o                         
   0   5   1       6869.76       7196.79       154.41 o                         
   3   5   1       8288.87       8707.09       209.40 o                         
 -11   6   1       6698.65       7318.61       176.69 o                         
  -8   6   1      49087.37      54114.61      1096.11 o                         
  -5   6   1      15126.44      13211.20       276.81 o                         
  -2   6   1      97992.94     100694.07      2012.35 o                         
   1   6   1      27777.23      30583.14       592.58 o                         
   4   6   1       6898.64       8148.99       167.40 o                         
 -13   7   1       6302.83       5940.49       150.39 o                         
 -10   7   1       3296.76       2972.97       100.48 o                         
  -7   7   1      70011.99      68856.52      1479.26 o                         
  -4   7   1        691.37        429.88        30.96 o                         
  -1   7   1      18385.99      19301.97       380.34 o                         
   2   7   1      42320.83      46479.71       861.55 o                         
   5   7   1        880.02        842.15        56.19 o                         
 -15   8   1       4287.13       4047.62       146.05 o                         
 -12   8   1      87831.27      90800.64      1746.40 o                         
  -9   8   1      43606.28      44397.88       921.54 o                         
  -6   8   1       9799.94       8579.71       184.55 o                         
  -3   8   1      41078.50      40991.67       907.01 o                         
   0   8   1      28770.71      30560.53       551.02 o                         
   3   8   1      12532.86      13844.40       281.98 o                         
   6   8   1       7475.54       7827.41       179.13 o                         
 -17   9   1      10554.27      10693.91       342.01 o                         
 -14   9   1       3924.20       4146.47       138.56 o                         
 -11   9   1      19937.53      20104.29       441.22 o                         
  -8   9   1      30862.18      30547.13       663.13 o                         
  -5   9   1      28502.24      26169.02       547.98 o                         
  -2   9   1       5926.73       5628.39       142.09 o                         
   1   9   1       2499.45       2046.18        76.81 o                         
   4   9   1       2618.56       2588.51        96.24 o                         
   7   9   1       9635.12       9496.75       266.48 o                         
 -19  10   1       2033.81       2000.09       151.42 o                         
 -16  10   1       5144.32       5243.24       208.78 o                         
 -13  10   1      31208.90      30436.71       678.26 o                         
 -10  10   1      23800.20      25650.04       541.15 o                         
  -7  10   1      21739.19      20589.82       423.52 o                         
  -4  10   1      26552.18      28089.53       595.75 o                         
  -1  10   1       9409.17       9417.19       211.53 o                         
   2  10   1       3790.86       4130.82       121.58 o                         
   5  10   1      11614.55      11695.04       259.05 o                         
   8  10   1       2216.48       2240.65       150.80 o                         
 -21  11   1       1666.63       1545.36       135.72 o                         
 -18  11   1       7086.57       6821.61       258.41 o                         
 -15  11   1      16224.27      16177.28       393.69 o                         
 -12  11   1       3956.97       3824.63       145.82 o                         
  -9  11   1      48025.82      50613.09       999.10 o                         
  -6  11   1       1408.12       1338.40        80.78 o                         
  -3  11   1      15450.37      16799.98       363.62 o                         
   0  11   1      12428.96      12396.46       255.85 o                         
   3  11   1      10950.10      11359.86       260.52 o                         
   6  11   1      24324.61      23230.57       539.49 o                         
   9  11   1       3278.07       3166.13       341.13 o                         
 -23  12   1        580.95        701.96       134.01 o                         
 -20  12   1       8082.33       8249.27       305.12 o                         
 -17  12   1      14313.73      15122.60       436.63 o                         
 -14  12   1      24006.82      22367.60       518.00 o                         
 -11  12   1       5233.12       5693.92       148.72 o                         
  -8  12   1      23645.65      24731.76       520.69 o                         
  -5  12   1       9617.73       9940.74       251.31 o                         
  -2  12   1      55602.38      53513.61      1036.31 o                         
   1  12   1       4877.83       4943.07       145.61 o                         
   4  12   1       1247.01       1210.68        81.65 o                         
   7  12   1       2651.10       2655.02       191.39 o                         
  10  12   1       1685.22       1645.39       342.43 o                         
 -25  13   1       1502.65       1348.52       172.52 o                         
 -22  13   1       3019.33       3289.87       189.48 o                         
 -19  13   1       1773.58       1775.85       143.57 o                         
 -16  13   1       6357.71       6047.74       344.87 o                         
 -13  13   1      15337.87      15468.83       383.71 o                         
 -10  13   1      15758.17      16321.28       348.47 o                         
  -7  13   1      18877.49      19694.72       445.32 o                         
  -4  13   1      13673.94      13770.64       290.28 o                         
  -1  13   1       2825.69       2313.68        86.49 o                         
   2  13   1        941.93       1003.29        82.74 o                         
   5  13   1       3089.36       3072.13       208.57 o                         
   8  13   1        256.59        142.87        98.73 o                         
  11  13   1        715.41        755.05       143.87 o                         
 -27  14   1        144.35        -23.93       112.70 o                         
 -24  14   1       5379.47       5983.60       301.20 o                         
 -21  14   1       6691.06       6719.28       264.42 o                         
 -18  14   1       1674.74       1479.20       147.19 o                         
 -15  14   1      14918.05      15084.63       370.53 o                         
 -12  14   1       3197.92       3115.19       118.85 o                         
  -9  14   1       8012.14       8414.49       204.22 o                         
  -6  14   1        526.56        618.48        65.06 o                         
  -3  14   1      18922.73      19027.25       420.28 o                         
   0  14   1       4735.08       5043.00       172.19 o                         
   3  14   1        356.16        367.31        81.09 o                         
   6  14   1        708.25        741.66       125.17 o                         
   9  14   1       2304.07       2418.16       229.02 o                         
  12  14   1        151.33        339.10       131.20 o                         
 -26  15   1       2207.17       2229.37       268.05 o                         
 -23  15   1       4251.60       4402.82       218.12 o                         
 -20  15   1       1246.04       1235.33       124.48 o                         
 -17  15   1        206.54        177.90        73.89 o                         
 -14  15   1       3440.42       3386.95       149.46 o                         
 -11  15   1      15059.42      15457.41       375.64 o                         
  -8  15   1       4525.06       4580.32       160.38 o                         
  -5  15   1       1356.22       1439.07        86.08 o                         
  -2  15   1       2831.30       2693.10       117.09 o                         
   1  15   1       3415.65       3541.01       172.58 o                         
   4  15   1       7802.33       7752.84       336.10 o                         
   7  15   1       5664.31       6084.35       312.14 o                         
  10  15   1       4499.56       4847.97       280.43 o                         
  13  15   1         54.37        154.25       128.69 o                         
 -28  16   1       1337.42       1511.86       242.09 o                         
 -25  16   1        416.38        519.60       173.32 o                         
 -22  16   1       1831.19       2055.56       197.27 o                         
 -19  16   1       2532.00       2479.85       295.01 o                         
 -16  16   1        471.59        394.59        86.09 o                         
 -13  16   1       7827.40       7288.67       220.93 o                         
 -10  16   1      11241.77      11123.47       315.52 o                         
  -7  16   1      13603.11      13958.39       322.68 o                         
  -4  16   1       8316.97       8398.57       222.07 o                         
  -1  16   1       9372.19      10088.38       375.89 o                         
   2  16   1       6476.04       5972.94       290.01 o                         
   5  16   1       2168.13       2173.09       244.33 o                         
   8  16   1       5121.25       5571.91       300.58 o                         
  11  16   1         36.74       -106.10       108.39 o                         
 -27  17   1        115.52        -18.83       149.05 o                         
 -24  17   1       1219.45       1124.49       162.82 o                         
 -21  17   1        224.80        218.61       106.02 o                         
 -18  17   1       7219.45       7386.14       281.80 o                         
 -15  17   1       4928.04       4939.38       183.65 o                         
 -12  17   1       2835.80       2858.90       139.61 o                         
  -9  17   1      10755.91      10785.16       301.57 o                         
  -6  17   1       5228.24       5413.77       169.54 o                         
  -3  17   1       5152.15       5574.57       169.61 o                         
   0  17   1       3683.07       3638.39       188.39 o                         
   3  17   1       2168.60       2023.91       202.67 o                         
   6  17   1       1601.63       1498.97       174.23 o                         
   9  17   1       2251.63       2175.44       259.57 o                         
 -26  18   1        258.26        202.62       152.62 o                         
 -23  18   1        164.07         98.88       110.97 o                         
 -20  18   1       3398.91       3695.88       194.61 o                         
 -17  18   1       3074.85       2925.09       174.48 o                         
 -14  18   1        565.79        602.51        82.45 o                         
 -11  18   1       7119.57       6877.12       229.99 o                         
  -8  18   1       6115.62       6501.82       189.00 o                         
  -5  18   1       5668.09       5663.43       178.38 o                         
  -2  18   1       2614.71       2584.37       144.92 o                         
   1  18   1       8663.64       9509.73       379.60 o                         
   4  18   1       2490.22       2009.19       192.60 o                         
   7  18   1        834.29        730.62       154.00 o                         
  10  18   1         74.80        197.71       130.61 o                         
 -28  19   1       1145.39       1003.17       365.91 o                         
 -25  19   1       1308.68       1052.27       168.65 o                         
 -22  19   1          4.62         61.36        89.12 o                         
 -19  19   1       3851.39       3900.40       198.46 o                         
 -16  19   1       5683.94       5991.77       241.67 o                         
 -13  19   1       8401.95       8456.57       261.33 o                         
 -10  19   1       6112.60       5887.57       206.70 o                         
  -7  19   1      13689.04      13790.00       327.52 o                         
  -4  19   1       3957.93       3657.52       165.26 o                         
  -1  19   1       6566.81       7128.87       268.40 o                         
   2  19   1       1613.77       1815.91       184.78 o                         
   5  19   1       1003.58        931.28       161.00 o                         
   8  19   1         37.51        -15.68       119.70 o                         
 -27  20   1        871.31        915.90       205.18 o                         
 -24  20   1       2860.20       2947.00       234.62 o                         
 -21  20   1        999.61       1049.82       128.76 o                         
 -18  20   1       1615.26       1497.81       139.85 o                         
 -15  20   1       1091.97       1366.89       111.57 o                         
 -12  20   1       2055.81       1902.54       125.65 o                         
  -9  20   1       3361.91       3722.67       146.08 o                         
  -6  20   1       5251.26       5646.28       204.39 o                         
  -3  20   1       1853.15       1699.41       150.60 o                         
   0  20   1        141.70        151.13       109.52 o                         
   3  20   1       1906.55       2006.16       198.77 o                         
   6  20   1        131.88         68.41       122.31 o                         
 -26  21   1        377.25        559.97       149.76 o                         
 -23  21   1        304.86        454.29       132.35 o                         
 -20  21   1       1310.20       1488.50       146.21 o                         
 -17  21   1        413.88        259.51        90.21 o                         
 -14  21   1       2267.22       2247.36       135.05 o                         
 -11  21   1        412.95        378.77        71.13 o                         
  -8  21   1       4270.29       4596.29       191.67 o                         
  -5  21   1       7705.13       8499.40       302.97 o                         
  -2  21   1       4644.85       4911.60       225.48 o                         
   1  21   1        644.93        580.38       203.37 o                         
   4  21   1         86.94         99.28       123.84 o                         
 -25  22   1       1137.06       1107.32       177.49 o                         
 -22  22   1        179.18        304.43       123.38 o                         
 -19  22   1        958.87        905.37       143.91 o                         
 -16  22   1       1746.76       1961.74       158.96 o                         
 -13  22   1        239.07        355.53        82.89 o                         
 -10  22   1        203.66        193.03        78.02 o                         
  -7  22   1       3199.33       3138.05       188.26 o                         
  -4  22   1        258.56        313.40       101.62 o                         
  -1  22   1        639.04        524.71       137.26 o                         
   2  22   1        208.59        180.33       124.57 o                         
   5  22   1        256.10        659.06       303.85 o                         
 -24  23   1       1567.75       1778.70       200.18 o                         
 -21  23   1        560.59        422.87       131.95 o                         
 -18  23   1        589.41        697.88       134.50 o                         
 -15  23   1       5134.13       4841.73       203.44 o                         
 -12  23   1       1086.29       1314.11       134.84 o                         
  -9  23   1       3315.27       3685.01       233.72 o                         
  -6  23   1       2153.88       2011.23       164.57 o                         
  -3  23   1        359.60        410.36       209.92 o                         
   0  23   1        253.13        472.90       140.90 o                         
   3  23   1        826.92        915.67       173.35 o                         
 -23  24   1         44.30        -79.63       107.58 o                         
 -20  24   1         83.11        137.49       112.49 o                         
 -17  24   1        644.27        666.69       140.11 o                         
 -14  24   1       2531.17       2521.50       228.55 o                         
 -11  24   1        624.01        833.69       204.57 o                         
  -8  24   1        457.62        206.31       122.44 o                         
  -5  24   1       1485.30       1588.10       155.15 o                         
  -2  24   1        616.44        725.27       162.88 o                         
   1  24   1       1485.44       2023.41       275.18 o                         
 -22  25   1       1188.87       1013.81       162.09 o                         
 -19  25   1       1797.09       1761.79       201.06 o                         
 -16  25   1       3400.19       3697.32       243.49 o                         
 -13  25   1        845.22        625.30       143.43 o                         
 -10  25   1       1075.19       1240.46       298.43 o                         
  -7  25   1        275.56        374.24       129.76 o                         
  -4  25   1       1409.24       1337.44       234.39 o                         
  -1  25   1        885.14        899.96       169.53 o                         
 -21  26   1        959.30       1087.81       166.95 o                         
 -18  26   1       1054.93       1197.79       160.02 o                         
 -15  26   1        543.96        431.22       170.47 o                         
 -12  26   1        160.29        -14.86       116.88 o                         
  -9  26   1         92.70         47.98       116.20 o                         
  -6  26   1       2900.27       3328.44       258.53 o                         
  -3  26   1        419.01        642.39       201.22 o                         
 -20  27   1       1468.94       1642.17       257.95 o                         
 -17  27   1       1187.89       1044.22       308.13 o                         
 -14  27   1        300.98        318.25       166.35 o                         
 -11  27   1         55.68         37.99       139.33 o                         
  -8  27   1        324.54        165.22       165.03 o                         
  -5  27   1        537.00        766.05       312.41 o                         
 -19  28   1         15.09       -201.14       201.14 o                         
 -16  28   1        620.58        915.83       295.29 o                         
 -13  28   1        278.45        216.12       172.49 o                         
 -10  28   1        121.70         84.42       130.12 o                         
   0   1   2     128359.47     131862.98      6248.21 o                         
  -2   2   2      93277.00      88132.83      1731.93 o                         
   1   2   2      11797.48      12719.99       314.98 o                         
  -4   3   2      68749.73      68000.86      1403.53 o                         
  -1   3   2       8607.96       7141.47       163.22 o                         
   2   3   2        466.46        537.60        52.80 o                         
  -6   4   2      30997.79      33056.66       716.08 o                         
  -3   4   2      18693.26      21495.32       512.42 o                         
   0   4   2      12204.58      11849.47       290.19 o                         
  -8   5   2      10589.05      11237.08       279.64 o                         
  -5   5   2      16970.05      18558.45       374.99 o                         
  -2   5   2      42536.12      43324.78      1020.01 o                         
   1   5   2      20196.01      20953.01       450.84 o                         
   4   5   2      34660.51      35106.86       750.63 o                         
 -10   6   2      10086.32       8828.70       216.22 o                         
  -7   6   2      24609.45      25369.70       563.72 o                         
  -4   6   2        795.38        743.36        55.34 o                         
  -1   6   2      39800.58      40738.28       826.48 o                         
   2   6   2       8641.25       8455.55       190.24 o                         
   5   6   2      23640.85      24128.71       564.25 o                         
 -12   7   2       1188.84       1295.28        60.27 o                         
  -9   7   2      36239.62      36989.12       775.72 o                         
  -6   7   2       8568.59       8261.73       196.03 o                         
  -3   7   2      10679.22      10139.64       234.55 o                         
   0   7   2      43081.18      43970.95       816.17 o                         
   3   7   2      30545.29      34982.77       711.81 o                         
   6   7   2       3706.76       3737.46       115.93 o                         
 -14   8   2      15763.39      14851.49       354.42 o                         
 -11   8   2       4505.34       4796.24       145.70 o                         
  -8   8   2       4375.38       3637.56       127.75 o                         
  -5   8   2      67250.52      66671.61      1377.79 o                         
  -2   8   2       5152.57       5410.73       149.23 o                         
   1   8   2      33589.66      33387.85       636.96 o                         
   4   8   2      14828.49      14512.49       297.59 o                         
   7   8   2      11315.88      11498.04       304.41 o                         
 -16   9   2       8926.29       9231.89       279.81 o                         
 -13   9   2       9988.57       9537.98       266.59 o                         
 -10   9   2      26260.12      27145.93       611.77 o                         
  -7   9   2      26895.40      28804.90       586.42 o                         
  -4   9   2      42381.55      41423.67       838.41 o                         
  -1   9   2      39587.97      40652.61       796.38 o                         
   2   9   2       2051.27       1961.88        78.40 o                         
   5   9   2      25452.97      25906.35       520.78 o                         
   8   9   2       1604.86       1437.36       121.07 o                         
 -18  10   2        588.37        710.41        98.32 o                         
 -15  10   2       2676.60       2558.18       128.12 o                         
 -12  10   2     105392.66     102279.19      2157.07 o                         
  -9  10   2      85703.51      86669.16      1771.25 o                         
  -6  10   2       8415.38       7999.98       168.60 o                         
  -3  10   2      30039.13      33250.80       708.13 o                         
   0  10   2       7964.29       8055.99       178.44 o                         
   3  10   2      23268.47      23345.70       470.87 o                         
   6  10   2       9223.74       9858.39       254.22 o                         
   9  10   2       7284.94       7357.71       272.33 o                         
 -20  11   2       1302.91       1305.44       122.89 o                         
 -17  11   2       4350.42       4479.47       194.37 o                         
 -14  11   2       8696.66       8420.52       249.77 o                         
 -11  11   2       1130.30       1168.64        83.48 o                         
  -8  11   2        288.87        442.44        43.88 o                         
  -5  11   2      61717.10      63425.29      1336.77 o                         
  -2  11   2      29411.25      29338.53       630.00 o                         
   1  11   2       8770.33       9312.67       211.26 o                         
   4  11   2       2616.67       2717.21       110.38 o                         
   7  11   2       7176.63       7542.40       272.08 o                         
  10  11   2       2643.71       2493.37       193.03 o                         
 -22  12   2       3507.95       3682.01       198.77 o                         
 -19  12   2       1168.35       1462.54       130.34 o                         
 -16  12   2      18641.82      19334.28       449.74 o                         
 -13  12   2      13386.17      12683.91       317.10 o                         
 -10  12   2       7035.46       6346.60       166.46 o                         
  -7  12   2      20639.44      20602.58       465.58 o                         
  -4  12   2      27952.72      26873.27       586.71 o                         
  -1  12   2      15767.77      14838.74       297.82 o                         
   2  12   2       3369.02       3719.59       124.04 o                         
   5  12   2      13367.61      13737.41       405.79 o                         
   8  12   2        899.35        857.58       197.09 o                         
  11  12   2        307.25        237.37       108.92 o                         
 -24  13   2        267.15        218.06       109.05 o                         
 -21  13   2       2814.56       3026.69       178.88 o                         
 -18  13   2      10667.26      10462.60       337.86 o                         
 -15  13   2      16491.85      15433.41       374.62 o                         
 -12  13   2      14945.01      15562.72       344.55 o                         
  -9  13   2       7566.67       7063.70       174.84 o                         
  -6  13   2       2977.43       3268.27       124.62 o                         
  -3  13   2      13747.02      12797.38       277.18 o                         
   0  13   2       3405.84       3380.22       116.99 o                         
   3  13   2       5003.52       4988.95       205.58 o                         
   6  13   2       6627.64       6901.61       296.17 o                         
   9  13   2       1515.88       1715.47       170.38 o                         
  12  13   2        541.75        562.56       142.14 o                         
 -26  14   2        601.51        533.29       134.46 o                         
 -23  14   2        910.78        975.71       125.52 o                         
 -20  14   2       8860.66       8838.45       317.05 o                         
 -17  14   2       2962.29       2896.77       160.36 o                         
 -14  14   2       2814.15       2741.40       128.10 o                         
 -11  14   2       5656.86       5334.21       182.26 o                         
  -8  14   2      12361.60      11876.12       302.20 o                         
  -5  14   2      20711.86      21361.42       500.72 o                         
  -2  14   2      12697.93      12236.98       259.97 o                         
   1  14   2       4986.29       5532.12       260.05 o                         
   4  14   2        990.44       1108.25       137.52 o                         
   7  14   2       1450.20       1151.22       149.46 o                         
  10  14   2       1808.84       1529.55       181.42 o                         
  13  14   2        249.52        210.58       125.58 o                         
 -28  15   2        652.04        689.89       197.78 o                         
 -25  15   2          2.43         14.44       137.46 o                         
 -22  15   2       3676.64       3375.19       238.58 o                         
 -19  15   2        498.27        301.28       110.50 o                         
 -16  15   2       1230.39        976.35       106.38 o                         
 -13  15   2      19976.62      20188.43       472.89 o                         
 -10  15   2       7988.10       7820.69       231.82 o                         
  -7  15   2       1709.58       1802.45       106.96 o                         
  -4  15   2      20253.58      19325.70       424.00 o                         
  -1  15   2       5577.60       5787.01       198.27 o                         
   2  15   2       5421.62       4838.87       204.54 o                         
   5  15   2        510.89        341.81       111.77 o                         
   8  15   2       1999.62       1916.50       190.02 o                         
  11  15   2       2315.24       2557.07       224.74 o                         
 -27  16   2        358.89        280.61       231.10 o                         
 -24  16   2       2850.46       2665.27       220.02 o                         
 -21  16   2        224.60        305.71       115.82 o                         
 -18  16   2       4395.64       4239.47       320.39 o                         
 -15  16   2       4218.08       4054.57       167.21 o                         
 -12  16   2      16446.92      17378.59       437.32 o                         
  -9  16   2      34438.05      35468.57       767.89 o                         
  -6  16   2       3193.70       3466.07       128.33 o                         
  -3  16   2      16585.44      16192.21       362.42 o                         
   0  16   2       1137.58       1112.28       138.25 o                         
   3  16   2       4866.67       4767.44       253.18 o                         
   6  16   2       2313.04       2373.39       216.45 o                         
   9  16   2       1195.99       1544.67       186.26 o                         
  12  16   2        288.61        224.38       135.12 o                         
 -26  17   2       1528.00       1901.96       517.83 o                         
 -23  17   2       2442.44       2124.92       204.83 o                         
 -20  17   2        733.57        821.21       134.74 o                         
 -17  17   2       7968.36       7269.48       339.91 o                         
 -14  17   2        164.18        211.20        70.18 o                         
 -11  17   2      23519.02      23690.78       548.94 o                         
  -8  17   2       8906.01       8838.23       248.99 o                         
  -5  17   2      17567.98      17500.92       388.35 o                         
  -2  17   2      13833.27      14258.15       369.38 o                         
   1  17   2       2683.46       2677.61       192.30 o                         
   4  17   2          9.86          6.25        98.62 o                         
   7  17   2       3081.85       3047.01       410.56 o                         
  10  17   2         34.42         94.62       120.39 o                         
 -28  18   2        123.34        108.77       160.30 o                         
 -25  18   2       1280.34       1230.55       175.29 o                         
 -22  18   2        132.16         81.95       105.67 o                         
 -19  18   2       2820.13       3076.24       180.16 o                         
 -16  18   2       8570.00       9070.13       278.55 o                         
 -13  18   2       3275.50       3724.69       159.45 o                         
 -10  18   2       6563.57       6718.18       255.84 o                         
  -7  18   2       4601.54       4794.77       159.75 o                         
  -4  18   2       1018.11        939.92        94.78 o                         
  -1  18   2       2692.67       2459.93       180.75 o                         
   2  18   2       2753.77       2698.30       207.68 o                         
   5  18   2        626.22        498.23       135.56 o                         
   8  18   2        823.81       1061.89       171.09 o                         
 -27  19   2        303.56        336.04       170.80 o                         
 -24  19   2        599.48        528.83       143.17 o                         
 -21  19   2        148.71        114.32        90.00 o                         
 -18  19   2       2008.76       2079.81       157.83 o                         
 -15  19   2        464.24        366.44        81.34 o                         
 -12  19   2       1317.77       1488.87       113.84 o                         
  -9  19   2       1229.73       1422.40       174.34 o                         
  -6  19   2        761.53        743.49        91.18 o                         
  -3  19   2       4927.02       5505.01       231.44 o                         
   0  19   2       4259.71       4371.89       255.89 o                         
   3  19   2        703.94        915.73       201.72 o                         
   6  19   2        361.79        248.69       126.87 o                         
   9  19   2        541.34        673.96       406.56 o                         
 -26  20   2       1482.92       1248.44       183.33 o                         
 -23  20   2        510.09        409.05       113.24 o                         
 -20  20   2       4137.27       4491.11       225.42 o                         
 -17  20   2        834.88        819.05       113.89 o                         
 -14  20   2        427.12        296.48        78.18 o                         
 -11  20   2       1462.30       1743.74       140.56 o                         
  -8  20   2       3344.52       3533.85       171.50 o                         
  -5  20   2        977.06        967.76       118.57 o                         
  -2  20   2       1377.04       1342.17       135.27 o                         
   1  20   2       4244.11       4060.33       256.09 o                         
   4  20   2        171.87        112.87       118.02 o                         
   7  20   2        178.54         65.06       128.11 o                         
 -25  21   2        896.05       1083.61       171.80 o                         
 -22  21   2         17.74          4.80       105.01 o                         
 -19  21   2        335.02        334.38        98.74 o                         
 -16  21   2       1666.67       1788.45       157.96 o                         
 -13  21   2       3983.89       3970.52       174.60 o                         
 -10  21   2       2584.41       3043.25       216.07 o                         
  -7  21   2       6493.91       7121.86       266.17 o                         
  -4  21   2        589.66        411.34       103.09 o                         
  -1  21   2       2267.42       2122.32       205.14 o                         
   2  21   2        210.57        109.72       120.06 o                         
   5  21   2        255.14        269.13       141.27 o                         
 -24  22   2        566.75        326.94       133.40 o                         
 -21  22   2        753.67        935.77       273.84 o                         
 -18  22   2        990.28        895.74       120.54 o                         
 -15  22   2        519.58        439.80        88.35 o                         
 -12  22   2       3919.07       3709.57       196.32 o                         
  -9  22   2       2926.87       2996.96       190.87 o                         
  -6  22   2       1195.19       1325.81       138.01 o                         
  -3  22   2        509.17        302.31       105.01 o                         
   0  22   2        988.27        973.64       158.43 o                         
   3  22   2        261.27        307.92       139.09 o                         
 -26  23   2        469.05        322.64       139.25 o                         
 -23  23   2        485.03        367.12       138.44 o                         
 -20  23   2        597.30        622.12       116.54 o                         
 -17  23   2        352.65        329.93       124.27 o                         
 -14  23   2        955.54        929.19       108.26 o                         
 -11  23   2        547.09        396.40       103.23 o                         
  -8  23   2       6299.19       6403.05       326.15 o                         
  -5  23   2       1180.37       1146.00       133.58 o                         
  -2  23   2       2319.27       2016.84       265.56 o                         
   1  23   2        360.29        391.91       147.00 o                         
 -25  24   2         39.74         36.38       132.90 o                         
 -22  24   2        634.31        710.43       151.34 o                         
 -19  24   2       1770.12       1955.35       211.26 o                         
 -16  24   2       8794.32       9208.41       298.50 o                         
 -13  24   2        169.38         61.76       117.44 o                         
 -10  24   2        447.70        454.42       135.56 o                         
  -7  24   2         48.25         31.47        92.96 o                         
  -4  24   2       1830.68       2000.41       202.64 o                         
  -1  24   2        346.44        298.59       151.07 o                         
 -24  25   2        360.06        423.13       148.74 o                         
 -21  25   2         44.93        -35.51       114.35 o                         
 -18  25   2       3467.30       3725.21       249.32 o                         
 -15  25   2       2561.91       2421.22       219.39 o                         
 -12  25   2        364.20        -17.94       121.05 o                         
  -9  25   2         66.14         24.57       116.63 o                         
  -6  25   2       2288.89       2049.37       173.67 o                         
  -3  25   2         56.21        151.79       123.69 o                         
 -23  26   2       1024.47       1363.17       185.15 o                         
 -20  26   2         66.26        106.98       113.33 o                         
 -17  26   2        769.39        834.52       295.29 o                         
 -14  26   2       1108.93       1070.23       170.95 o                         
 -11  26   2        827.76        651.57       150.62 o                         
  -8  26   2       2588.81       2774.10       240.38 o                         
  -5  26   2        217.35        104.01       173.51 o                         
 -19  27   2       1314.41       1536.38       363.77 o                         
 -16  27   2        318.66        624.82       269.61 o                         
 -13  27   2        381.32        327.36       173.00 o                         
 -10  27   2        108.95       -106.61       116.87 o                         
  -7  27   2        328.42        442.13       224.63 o                         
 -18  28   2       1096.66       1797.43       389.44 o                         
 -15  28   2        122.08         -6.36       152.80 o                         
 -12  28   2        365.03        154.29       136.17 o                         
  -9  28   2        152.71        355.12       151.87 o                         
   1   1   3      44853.68      42675.67      1313.25 o                         
  -1   2   3     138166.38     137069.94      4716.21 o                         
   2   2   3      50049.05      55313.47      1511.94 o                         
  -3   3   3      63348.08      65537.53      1304.79 o                         
   0   3   3      45506.28      50244.80      1343.11 o                         
   3   3   3      65928.11      66088.72      1432.13 o                         
  -5   4   3       2874.58       3201.51       108.58 o                         
  -2   4   3      41390.41      40269.58       776.42 o                         
   1   4   3      13962.99      13729.00       432.90 o                         
   4   4   3      30719.10      31065.85       692.50 o                         
  -7   5   3      48350.64      46717.18       954.55 o                         
  -4   5   3      67250.18      66342.58      1380.90 o                         
  -1   5   3       9303.00       9315.27       207.66 o                         
   2   5   3       4870.35       4128.21       143.03 o                         
   5   5   3      13095.98      12107.53       333.18 o                         
  -9   6   3      31327.27      31092.20       668.60 o                         
  -6   6   3      11363.32      11258.17       243.23 o                         
  -3   6   3      15033.58      16117.32       398.27 o                         
   0   6   3      26761.91      27704.72       616.50 o                         
   3   6   3      71975.15      67124.87      1343.24 o                         
   6   6   3       2407.99       2702.61        92.58 o                         
 -11   7   3      26884.08      28004.25       614.56 o                         
  -8   7   3      47200.45      50777.58      1062.46 o                         
  -5   7   3     120414.37     118927.57      2222.30 o                         
  -2   7   3       2421.77       2254.54        73.36 o                         
   1   7   3      40665.77      37073.41       777.16 o                         
   4   7   3       9981.38       9366.57       224.30 o                         
   7   7   3      26150.33      25407.15       565.72 o                         
 -13   8   3      16154.52      16507.23       391.64 o                         
 -10   8   3      37787.80      38349.20       824.36 o                         
  -7   8   3     109231.03     109489.38      2216.05 o                         
  -1   8   3        147.19        217.54        29.50 o                         
   2   8   3       1126.31        835.54        52.62 o                         
   5   8   3       2880.25       2586.55       105.82 o                         
   8   8   3       4264.18       4135.58       161.00 o                         
 -15   9   3       4015.59       4244.61       155.40 o                         
 -12   9   3      39158.21      39298.13       841.50 o                         
  -9   9   3      11656.08      12786.26       311.13 o                         
  -6   9   3       8885.00       7252.22       201.75 o                         
  -3   9   3        349.84        376.22        40.17 o                         
   0   9   3      13819.54      13642.16       348.00 o                         
   3   9   3      23965.85      23456.31       477.15 o                         
   6   9   3       4849.38       4898.33       203.94 o                         
   9   9   3       6269.47       6226.10       288.47 o                         
 -17  10   3       5666.48       5622.60       192.02 o                         
 -14  10   3      15007.30      14464.34       342.36 o                         
 -11  10   3      23188.48      24692.95       517.96 o                         
  -8  10   3       3970.70       4091.45       126.66 o                         
  -5  10   3      57563.25      58700.50      1399.22 o                         
  -2  10   3      10422.94      11126.59       270.74 o                         
   1  10   3       9034.97      10251.08       232.74 o                         
   4  10   3       6806.15       6750.50       171.27 o                         
   7  10   3      10782.25      10395.61       288.56 o                         
  10  10   3       1448.73       1656.32       136.70 o                         
 -19  11   3       1393.18       1584.81       134.74 o                         
 -16  11   3       6779.72       7470.17       232.18 o                         
 -13  11   3      16240.84      15377.01       359.17 o                         
 -10  11   3       4069.51       4190.69       163.58 o                         
  -7  11   3      14570.66      15982.01       390.06 o                         
  -4  11   3      36146.68      36886.69       778.92 o                         
  -1  11   3        718.14        730.68        52.97 o                         
   2  11   3       3831.35       4263.55       130.91 o                         
   5  11   3      21302.36      20759.24       545.86 o                         
   8  11   3       4314.50       4068.43       199.34 o                         
  11  11   3         83.56        -29.91        92.85 o                         
 -21  12   3        831.29       1000.92       120.45 o                         
 -18  12   3       1258.25       1217.90       116.24 o                         
 -15  12   3        744.95        768.29        78.35 o                         
 -12  12   3       5152.69       5063.70       178.55 o                         
  -9  12   3      11131.78      11068.57       244.84 o                         
  -6  12   3       2571.66       2905.15       111.48 o                         
  -3  12   3       6006.44       5626.60       147.44 o                         
   0  12   3      23024.52      22196.13       467.42 o                         
   3  12   3       6326.58       6481.56       199.99 o                         
   6  12   3       2168.42       2229.22       156.09 o                         
   9  12   3        727.39        557.49       117.31 o                         
  12  12   3        183.63        164.67       123.59 o                         
 -23  13   3       4173.52       4502.45       224.65 o                         
 -20  13   3       1937.80       1894.63       147.71 o                         
 -17  13   3       2521.77       2443.12       130.03 o                         
 -14  13   3      16285.70      16452.24       408.57 o                         
 -11  13   3       6438.02       6292.61       166.60 o                         
  -8  13   3       8726.58       8344.46       224.33 o                         
  -5  13   3       1592.83       1407.76        86.43 o                         
  -2  13   3       4602.87       4358.01       163.23 o                         
   1  13   3       6407.57       6582.42       199.84 o                         
   4  13   3       1767.27       1387.02       148.98 o                         
   7  13   3        522.07        406.76       109.67 o                         
  10  13   3       1967.49       1715.43       233.17 o                         
  13  13   3        579.85        535.18       190.70 o                         
 -25  14   3        108.90        206.25       140.11 o                         
 -22  14   3       5948.75       6316.99       477.19 o                         
 -19  14   3       2515.11       2435.97       158.87 o                         
 -16  14   3       2117.05       2131.13       174.78 o                         
 -13  14   3       8729.38       9030.99       252.56 o                         
 -10  14   3      10721.31      10515.96       289.37 o                         
  -7  14   3      10980.48      11190.57       284.73 o                         
  -4  14   3      35705.59      35191.44       711.70 o                         
  -1  14   3       3995.60       3840.08       130.04 o                         
   2  14   3       1294.50       1195.61       114.79 o                         
   5  14   3        270.50        370.03       110.69 o                         
   8  14   3       2665.28       2415.61       377.71 o                         
  11  14   3       1369.19       1401.30       180.14 o                         
  14  14   3        153.55        129.50       220.40 o                         
 -27  15   3        279.78         40.66       156.21 o                         
 -24  15   3        290.98        238.42       125.36 o                         
 -21  15   3       8080.04       7842.20       354.01 o                         
 -18  15   3       5048.84       5088.37       261.30 o                         
 -15  15   3      17341.22      17685.86       434.21 o                         
 -12  15   3       7388.29       7471.34       221.06 o                         
  -9  15   3       1741.65       1743.80       114.49 o                         
  -6  15   3       4174.25       4184.77       145.98 o                         
  -3  15   3       7599.00       7471.54       190.54 o                         
   0  15   3      32225.03      30558.88       794.99 o                         
   3  15   3       3735.02       3601.93       221.38 o                         
   6  15   3         64.02          2.79       100.63 o                         
   9  15   3       4236.74       4593.21       377.98 o                         
  12  15   3        176.74         61.67       127.35 o                         
 -26  16   3        225.94        278.38       157.27 o                         
 -23  16   3         54.66        -32.70       126.45 o                         
 -20  16   3       1799.47       1858.83       283.80 o                         
 -17  16   3       1954.19       1708.06       142.91 o                         
 -14  16   3       2240.13       2084.05       127.84 o                         
 -11  16   3      19087.92      18497.12       445.74 o                         
  -8  16   3       4182.49       4135.58       164.78 o                         
  -5  16   3       3857.18       3819.31       131.22 o                         
  -2  16   3        282.14        276.78        70.75 o                         
   1  16   3        962.99       1021.66       135.59 o                         
   4  16   3       2286.67       2210.61       199.17 o                         
   7  16   3       2443.37       2208.51       277.34 o                         
  10  16   3       3839.52       4017.44       363.88 o                         
 -28  17   3       1224.77       1146.16       228.34 o                         
 -25  17   3       1003.38       1025.08       160.45 o                         
 -22  17   3        268.83        224.86       113.30 o                         
 -19  17   3        981.36        924.06       144.17 o                         
 -16  17   3       3192.63       3058.76       153.91 o                         
 -13  17   3       1763.54       1879.05       123.28 o                         
 -10  17   3       7047.36       6819.34       214.40 o                         
  -7  17   3       2035.20       1986.42       115.85 o                         
  -4  17   3       2605.71       2613.37       139.25 o                         
  -1  17   3        564.57        568.61       188.76 o                         
   2  17   3       1933.76       1831.80       176.14 o                         
   5  17   3        306.60        474.71       129.54 o                         
   8  17   3        419.21        559.88       141.92 o                         
  11  17   3        169.56        180.62       137.53 o                         
 -27  18   3       1376.82       1380.80       470.76 o                         
 -24  18   3       1088.20        943.22       164.00 o                         
 -21  18   3       1984.51       1747.37       183.08 o                         
 -18  18   3       6553.21       6447.65       269.32 o                         
 -15  18   3        498.87        459.59        82.43 o                         
 -12  18   3       2857.71       2867.87       149.20 o                         
  -9  18   3        723.92        690.14        81.39 o                         
  -6  18   3       1925.93       1787.06       121.23 o                         
  -3  18   3       1921.33       1885.97       150.04 o                         
   0  18   3       4120.63       4036.64       244.69 o                         
   3  18   3       2516.08       2266.43       206.80 o                         
   6  18   3       1750.57       1900.69       196.73 o                         
   9  18   3        546.94        529.39       147.93 o                         
 -26  19   3        404.59        181.32       132.54 o                         
 -23  19   3        848.38        783.75       152.83 o                         
 -20  19   3       1344.79       1566.55       226.70 o                         
 -17  19   3        845.24        650.22        95.86 o                         
 -14  19   3        794.72        874.11        95.37 o                         
 -11  19   3          2.62        -51.23        61.37 o                         
  -8  19   3       2064.37       2276.38       156.10 o                         
  -5  19   3       1087.78       1043.00       132.19 o                         
  -2  19   3       2624.95       2439.59       200.14 o                         
   1  19   3       2004.49       2415.64       196.30 o                         
   4  19   3         30.73          3.97       121.98 o                         
   7  19   3        985.85       1086.66       170.34 o                         
 -25  20   3        797.53        626.65       153.82 o                         
 -22  20   3       2494.10       2581.89       186.32 o                         
 -19  20   3        976.34       1038.55       127.15 o                         
 -16  20   3       2465.05       2448.04       141.13 o                         
 -13  20   3       1707.26       1814.83       125.53 o                         
 -10  20   3        505.45        629.92       103.97 o                         
  -7  20   3       7636.61       7167.54       277.33 o                         
  -4  20   3       2862.36       2553.44       170.18 o                         
  -1  20   3       1981.26       2069.22       196.73 o                         
   2  20   3       1530.87       1592.91       186.29 o                         
   5  20   3       1815.72       2071.67       215.63 o                         
 -27  21   3       1148.36       1303.44       193.84 o                         
 -24  21   3        109.31        117.02       107.43 o                         
 -21  21   3       2114.87       2140.04       177.88 o                         
 -18  21   3       4147.02       4286.81       211.78 o                         
 -15  21   3       1420.34       1436.21       120.43 o                         
 -12  21   3         94.96         72.76        78.35 o                         
  -9  21   3        502.31        574.53       103.92 o                         
  -6  21   3       3110.44       3217.62       213.11 o                         
  -3  21   3       4858.17       4906.48       232.05 o                         
   0  21   3       1939.59       1862.82       190.76 o                         
   3  21   3       2178.75       2289.11       214.54 o                         
   6  21   3        771.22        600.15       204.53 o                         
 -26  22   3       2407.70       2829.01       366.21 o                         
 -23  22   3        210.91        165.13       106.72 o                         
 -20  22   3       1799.09       1898.80       161.80 o                         
 -17  22   3       1746.57       1559.36       145.18 o                         
 -14  22   3       3770.94       4040.06       182.30 o                         
 -11  22   3       5788.39       6378.66       309.06 o                         
  -8  22   3       2499.58       2834.14       183.76 o                         
  -5  22   3        714.84        790.92       120.20 o                         
  -2  22   3       1008.90       1086.52       158.37 o                         
   1  22   3        149.38        103.29       125.66 o                         
   4  22   3        173.47        168.13       129.27 o                         
 -25  23   3        976.30        828.41       165.18 o                         
 -22  23   3        283.90        382.58       111.27 o                         
 -19  23   3        384.70        239.75       101.47 o                         
 -16  23   3       2106.93       2094.89       148.79 o                         
 -13  23   3        425.97        504.08       157.14 o                         
 -10  23   3        577.31        789.96       149.49 o                         
  -7  23   3        401.38        441.92       167.40 o                         
  -4  23   3       1808.50       1537.85       184.62 o                         
  -1  23   3        583.35        469.81       142.92 o                         
   2  23   3        287.55        263.37       137.14 o                         
 -24  24   3        600.20        297.04       141.23 o                         
 -21  24   3       1010.05        999.61       135.02 o                         
 -18  24   3       3651.33       4051.78       217.68 o                         
 -15  24   3       2554.29       2458.16       225.27 o                         
 -12  24   3        296.04        132.74       118.65 o                         
  -9  24   3       1672.86       1945.60       170.95 o                         
  -6  24   3       1358.98       1134.09       140.46 o                         
  -3  24   3        217.66         74.55       122.54 o                         
   0  24   3         56.28        -99.64       164.13 o                         
 -23  25   3        842.46       1200.41       176.01 o                         
 -20  25   3        490.79        537.26       115.53 o                         
 -17  25   3       1549.26       1566.45       237.19 o                         
 -14  25   3        464.13        512.59       144.23 o                         
 -11  25   3        191.54         60.43       122.92 o                         
  -8  25   3       2138.04       2303.30       181.64 o                         
  -5  25   3       2211.02       2711.10       243.94 o                         
  -2  25   3       1178.84       1011.87       176.66 o                         
 -22  26   3        881.90        548.64       284.59 o                         
 -19  26   3       1466.64       1532.33       240.68 o                         
 -16  26   3       1949.56       1865.24       207.95 o                         
 -13  26   3         43.14         84.77       125.17 o                         
 -10  26   3        400.04        140.78       131.33 o                         
  -7  26   3         98.85        131.45       104.83 o                         
  -4  26   3       1666.99       1668.93       208.67 o                         
 -21  27   3        471.90        569.19       316.69 o                         
 -18  27   3       1024.22       1022.82       320.97 o                         
 -15  27   3        279.63        111.01       134.51 o                         
 -12  27   3        687.65        571.18       158.57 o                         
  -9  27   3        135.89        158.96       134.77 o                         
  -6  27   3        991.88       1025.68       267.47 o                         
 -17  28   3       1017.50        723.25       303.85 o                         
 -14  28   3        246.73        169.52       143.71 o                         
 -11  28   3       2573.72       2745.15       246.91 o                         
  -1   1   4     109237.58     113138.19      3523.71 o                         
  -3   2   4      34403.71      33875.08      1145.32 o                         
   0   2   4      99087.48      99880.53      3402.66 o                         
  -5   3   4      12501.71      11675.22       352.43 o                         
  -2   3   4     426521.66     416044.34      8458.37 o                         
   1   3   4      27653.46      30148.39       853.87 o                         
  -7   4   4      34002.71      30378.45       591.47 o                         
  -4   4   4      20282.18      20082.71       429.03 o                         
  -1   4   4      10461.50      11243.05       267.66 o                         
   2   4   4      13757.92      15277.36       393.43 o                         
  -9   5   4      19308.14      18567.23       354.52 o                         
  -6   5   4       5195.33       6087.00       164.85 o                         
  -3   5   4       2227.04       2385.99        65.44 o                         
   0   5   4       2245.93       1816.50        94.74 o                         
   3   5   4       8383.97       7037.68       188.53 o                         
 -11   6   4       3511.77       3552.49       106.15 o                         
  -8   6   4      12310.10      13431.66       270.17 o                         
  -5   6   4       4415.64       4203.01       106.49 o                         
  -2   6   4      13521.62      13597.66       293.76 o                         
   1   6   4       6309.02       5949.47       164.69 o                         
   4   6   4      53507.41      54450.60      1155.62 o                         
 -13   7   4       3777.85       4335.37       146.45 o                         
 -10   7   4      21648.37      20533.81       474.19 o                         
  -7   7   4      10394.47      10036.93       221.21 o                         
  -4   7   4      54271.23      52916.81      1114.02 o                         
  -1   7   4      13404.83      13349.87       316.17 o                         
   2   7   4      31439.81      30374.12       614.41 o                         
   5   7   4        478.76        518.39        53.94 o                         
 -15   8   4       4664.51       4594.34       163.95 o                         
 -12   8   4      24654.02      25161.41       536.50 o                         
  -9   8   4      26464.86      25350.82       547.57 o                         
  -6   8   4       3000.22       2554.00        81.39 o                         
  -3   8   4      18938.61      19531.02       431.86 o                         
   0   8   4      12358.91      12168.85       278.00 o                         
   3   8   4      12260.62      13213.95       307.56 o                         
   6   8   4       4190.54       3969.81       172.10 o                         
 -17   9   4       1007.65       1049.13        92.18 o                         
 -14   9   4      16506.28      16215.68       391.63 o                         
 -11   9   4      18457.62      18641.15       431.97 o                         
  -8   9   4      16564.49      16075.33       383.78 o                         
  -5   9   4      33005.12      31886.46       697.86 o                         
  -2   9   4      23140.50      22656.61       540.39 o                         
   1   9   4       5544.39       5353.84       154.57 o                         
   4   9   4        577.04        515.94        64.86 o                         
   7   9   4      15568.33      15820.91       393.55 o                         
 -19  10   4       1786.92       1928.28       140.84 o                         
 -16  10   4       4805.13       5184.04       176.64 o                         
 -13  10   4      11178.81      11564.43       316.24 o                         
 -10  10   4      20452.92      21046.60       470.30 o                         
  -7  10   4      18295.12      17736.79       368.39 o                         
  -4  10   4      10856.60      10644.30       262.27 o                         
  -1  10   4        300.30        350.40        37.15 o                         
   2  10   4       9755.48      10530.43       243.37 o                         
   5  10   4      41148.64      40575.56       985.50 o                         
   8  10   4        602.16        714.50        98.86 o                         
 -21  11   4       4479.77       4404.10       209.12 o                         
 -18  11   4        227.90        147.23        79.19 o                         
 -15  11   4       2083.91       2137.34       122.10 o                         
 -12  11   4      21636.41      22187.46       517.86 o                         
  -9  11   4      17853.84      18962.85       401.60 o                         
  -6  11   4      41610.04      40466.49       882.37 o                         
  -3  11   4       8147.93       8546.04       229.94 o                         
   0  11   4      46494.54      47177.25       994.25 o                         
   3  11   4      10428.76      10044.67       263.14 o                         
   6  11   4       8518.79       8225.31       278.55 o                         
   9  11   4         67.39         66.64        80.07 o                         
 -23  12   4         92.58          9.60       102.81 o                         
 -20  12   4        344.54        322.85        88.38 o                         
 -17  12   4       6634.36       6726.69       216.53 o                         
 -14  12   4      20341.73      19310.15       453.38 o                         
 -11  12   4        282.53        282.72        55.67 o                         
  -8  12   4      13831.09      13847.12       324.69 o                         
  -5  12   4       1136.84       1040.65        73.54 o                         
  -2  12   4      44342.11      43227.91       833.35 o                         
   1  12   4      21138.62      21661.04       482.06 o                         
   4  12   4       2745.28       2817.14       210.64 o                         
   7  12   4         26.93         96.69        80.94 o                         
  10  12   4        145.45        154.79       114.82 o                         
 -25  13   4        270.23        281.68       122.92 o                         
 -22  13   4       1820.39       1946.58       187.17 o                         
 -19  13   4       8688.20       8736.04       338.10 o                         
 -16  13   4      23544.24      25499.95       584.57 o                         
 -13  13   4       2802.64       2347.30       135.66 o                         
 -10  13   4       7595.56       7945.92       217.46 o                         
  -7  13   4        517.97        482.85        74.82 o                         
  -4  13   4       8555.36       8274.37       224.17 o                         
  -1  13   4       2931.60       2872.52       175.84 o                         
   2  13   4       1698.09       1951.42       115.56 o                         
   5  13   4      10196.61      10467.05       412.87 o                         
   8  13   4        475.23        283.34       105.47 o                         
  11  13   4         50.64        -94.31        94.31 o                         
 -27  14   4        908.87        826.34       338.09 o                         
 -24  14   4        220.23        248.38       126.95 o                         
 -21  14   4       1345.80       1243.33       157.84 o                         
 -18  14   4       2409.37       2325.90       191.15 o                         
 -15  14   4        617.14        728.85        98.22 o                         
 -12  14   4       2126.71       2268.69       123.35 o                         
  -9  14   4      27995.49      28401.05       637.34 o                         
  -6  14   4       9719.73       9987.25       260.26 o                         
  -3  14   4       9692.75       9302.74       258.73 o                         
   0  14   4       7553.69       8083.54       234.90 o                         
   3  14   4       3368.23       3552.27       215.24 o                         
   6  14   4        813.70        927.84       246.94 o                         
   9  14   4       1949.31       1680.97       183.33 o                         
  12  14   4       1288.31       1617.82       187.57 o                         
 -26  15   4        646.67        568.07       179.58 o                         
 -23  15   4       3834.42       3698.41       307.86 o                         
 -20  15   4        418.72        263.67       109.49 o                         
 -17  15   4       9507.58       9382.67       312.32 o                         
 -14  15   4       4689.69       4812.15       179.38 o                         
 -11  15   4      11717.20      11513.02       315.08 o                         
  -8  15   4      10461.50      10352.66       279.55 o                         
  -5  15   4        252.61        204.54        54.63 o                         
  -2  15   4      12768.81      12459.50       382.06 o                         
   1  15   4       2593.02       2621.88       157.86 o                         
   4  15   4         17.31        -86.27        86.27 o                         
   7  15   4       2068.90       1821.85       314.42 o                         
  10  15   4       1041.28       1072.90       162.61 o                         
  13  15   4        186.84        207.65       173.83 o                         
 -28  16   4         60.34         42.25       152.62 o                         
 -25  16   4        279.20        318.21       130.01 o                         
 -22  16   4       2317.42       1942.51       191.09 o                         
 -19  16   4        623.42        283.43       112.61 o                         
 -16  16   4       1066.04       1025.87        97.73 o                         
 -13  16   4       9338.06       8881.75       266.03 o                         
 -10  16   4       6343.52       6746.97       212.05 o                         
  -7  16   4       1824.54       1756.33       106.97 o                         
  -4  16   4        758.48        755.21        99.21 o                         
  -1  16   4       1138.80       1415.17       192.34 o                         
   2  16   4       1189.52       1549.34       202.78 o                         
   5  16   4       4449.48       4506.23       256.94 o                         
   8  16   4       8272.53       8560.59       388.37 o                         
  11  16   4         81.37        110.17       124.00 o                         
 -27  17   4        107.49        117.34       153.20 o                         
 -24  17   4       1508.81       1678.56       195.30 o                         
 -21  17   4        829.98        710.02       130.85 o                         
 -18  17   4       2533.52       2760.99       170.64 o                         
 -15  17   4       2984.92       3236.84       157.18 o                         
 -12  17   4       6841.30       6960.10       223.03 o                         
  -9  17   4       2501.77       2257.07       126.93 o                         
  -6  17   4       6665.71       6531.33       250.72 o                         
  -3  17   4        216.32        174.87        82.02 o                         
   0  17   4       1940.11       1848.87       167.76 o                         
   3  17   4        561.49        480.53       121.42 o                         
   6  17   4       1871.15       1725.60       212.05 o                         
   9  17   4        791.21        650.95       154.67 o                         
 -26  18   4        963.70        927.10       231.63 o                         
 -23  18   4        539.46        379.63       134.91 o                         
 -20  18   4        718.13        878.93       137.48 o                         
 -17  18   4       2760.71       2924.57       157.62 o                         
 -14  18   4       1368.05       1376.17       113.43 o                         
 -11  18   4       2866.62       2735.95       143.37 o                         
  -8  18   4        299.02        342.11       107.38 o                         
  -5  18   4       7286.44       7206.88       273.98 o                         
  -2  18   4       2052.49       2243.41       194.58 o                         
   1  18   4       9729.90       9459.89       392.37 o                         
   4  18   4          8.56         31.02       110.63 o                         
   7  18   4       2359.57       2213.11       220.41 o                         
 -25  19   4       2315.24       2825.81       330.15 o                         
 -22  19   4        341.98        358.80       124.16 o                         
 -19  19   4       2119.65       2061.87       164.39 o                         
 -16  19   4        433.47        354.59        82.66 o                         
 -13  19   4       1148.63       1326.36       151.10 o                         
 -10  19   4        981.21        754.29       106.56 o                         
  -7  19   4       6973.59       6521.47       261.90 o                         
  -4  19   4        281.76        264.63        91.74 o                         
  -1  19   4       7801.65       8242.35       423.62 o                         
   2  19   4        350.96        311.01       131.46 o                         
   5  19   4       2545.67       2372.34       221.99 o                         
   8  19   4       1433.15       1641.11       203.42 o                         
 -27  20   4        127.12        173.11       133.80 o                         
 -24  20   4       1596.27       2062.43       342.88 o                         
 -21  20   4       5668.04       5760.64       261.00 o                         
 -18  20   4       3130.89       3114.75       185.91 o                         
 -15  20   4       2955.68       3204.32       159.82 o                         
 -12  20   4         58.99        119.62        81.85 o                         
  -9  20   4       7644.56       7246.03       330.56 o                         
  -6  20   4       1768.93       1839.58       149.26 o                         
  -3  20   4       1340.01       1464.04       164.93 o                         
   0  20   4       4697.78       5075.39       281.31 o                         
   3  20   4        708.79        905.27       160.53 o                         
   6  20   4         60.33        -68.18       120.18 o                         
 -26  21   4        227.42        304.76       123.40 o                         
 -23  21   4        609.48        610.85       124.18 o                         
 -20  21   4       2509.86       2673.77       184.90 o                         
 -17  21   4       1185.28       1182.79       117.74 o                         
 -14  21   4        514.80        462.46        99.74 o                         
 -11  21   4        815.73        976.63       143.18 o                         
  -8  21   4          4.38        149.59        88.97 o                         
  -5  21   4        288.17        165.40        92.31 o                         
  -2  21   4       2126.01       1840.98       193.98 o
[truncated: 224,695 more chars]
